# Supplementary material for: Plant resistome profiling in evolutionary old bog vegetation provides new clues to understand emergence of multi-resistance
Source: ISME J. 2020 Nov 11;15(3):921–37. doi: 10.1038/s41396-020-00822-9 (PMC8027415; doi:10.1038/s41396-020-00822-9)
Supplement: Supplementary file 3 — Supplementary Data 1 [file 41396_2020_822_MOESM3_ESM.xlsx]

## Sheet: Sampling overview
Country	No. of isolates	Bog	Coordinates	Sampling time	Species	Reference
Germany	90	Ribnitzer Großes Moor	N53°48′30″, E12°21′25″	June 2005	S. fallax	Opelt et al. 2007, Env. Microbiol. doi:10.1111/j.1462-2920.2007.01391
			N54°18′, E12°16′	June 2005	S. fallax, S. magellanicum
			N54°16′15″, E12°17′30′′	September 2004	S. fallax, S. magellanicum	Opelt et al. 2007, FEMS, doi:10.1111/j.1574-6941.2007.00323.x
		Schlichtes Moor	N53°48′30″, E12°21′25″	September 2004	S. fallax, S. magellanicum
		Dänschenburger Moor	N54°07′30″, E12°25′45″	September 2004	S. fallax, S. magellanicum
Norway	81	Bjørkenes peat bog	N59°39′43″, E5°48′5″	August 2004	S. fallax, S. magellanicum
		Sørdalen peat bog	N59°43′48″, E6°28′36″	August 2005	S. fallax, S. magellanicum
		Seljestad peat bog	N59°53′24″, E 6°38′52″	August 2006	S. fallax, S. magellanicum
Austria	266	Pürgschachen Moor	N47°34'50.57'' E14°20'29.29''	September 2017	S. magellanicum	This study

## Sheet: Isolates screening results
Country	Bog	Moss species	Coordinates	Sampling time	16S rRNA seq	Isolate	RESISTANCE SCREENING (after 3 days of observation)	Ampicillin	Tetracycline	Erythromycin	Gentamycin	Rifampicin	Kanamycin	Nalidixic acid	Ciprofloxacin	Sulfdiazine	Vancomycin	# of resistances	ANTIFUNGAL ACTIVITY	Rhizoctonia solani (4 days)	Verticillium dalihae (3 days)
Germany	Ribnitzer Großes Moor	S. fallax	N53°48′30″, E12°21′25″	June 2005	Rouxiella chamberiensis	SF1-34		1	1	1	0	1	0	1	1	1	1	8		-	+
Germany	Ribnitzer Großes Moor	S. fallax	N53°48′30″, E12°21′25″	June 2005		SF1-37		0	0	0	0	0	0	0	0	0	0	0		+	++
Germany	Ribnitzer Großes Moor	S. fallax	N53°48′30″, E12°21′25″	June 2005	Rouxiella chamberiensis	SF2-49		1	1	1	0	1	1	1	1	1	1	9		-	++
Germany	Ribnitzer Großes Moor	S. fallax	N53°48′30″, E12°21′25″	June 2005	Rouxiella chamberiensis	SF2-51		1	1	1	1	1	1	1	1	1	1	10		-	++
Germany	Ribnitzer Großes Moor	S. fallax	N53°48′30″, E12°21′25″	June 2005		SF2-55		1	0	1	0	1	0	1	0	1	1	6		-	+
Germany	Ribnitzer Großes Moor	S. fallax	N53°48′30″, E12°21′25″	June 2005		SF2-58		0	1	1	0	1	0	1	0	1	1	6		-	+			Resistance screening
Germany	Ribnitzer Großes Moor	S. fallax	N53°48′30″, E12°21′25″	June 2005		SF2-62		1	1	1	0	1	0	1	0	1	1	7		+	+			0 sensitiv
Germany	Ribnitzer Großes Moor	S. fallax	N53°48′30″, E12°21′25″	June 2005		SF2-64		1	0	1	0	1	0	0	0	1	1	5		+	+			1 resistant
Germany	Ribnitzer Großes Moor	S. fallax	N53°48′30″, E12°21′25″	June 2005	Rouxiella chamberiensis	SF2-69		1	1	1	1	1	0	1	0	1	1	8		+	++
Germany	Ribnitzer Großes Moor	S. fallax	N54°18′, E12°16′	June 2005	Rouxiella chamberiensis	SF3-25a		1	1	1	1	1	1	1	0	1	1	9		-	+
Germany	Ribnitzer Großes Moor	S. fallax	N54°18′, E12°16′	June 2005		SF3-25b		0	0	0	0	1	0	0	0	1	1	3		-	+
Germany	Ribnitzer Großes Moor	S. fallax	N54°18′, E12°16′	June 2005		SF3-26		0	0	0	0	1	0	0	0	1	1	3		-	++			Antifungal activity
Germany	Ribnitzer Großes Moor	S. fallax	N54°18′, E12°16′	June 2005		SF3-28a		0	0	0	0	0	0	0	0	0	0	0		-	-			inhibition of fungal mycelium
Germany	Ribnitzer Großes Moor	S. fallax	N54°18′, E12°16′	June 2005		SF3-28b		1	1	1	1	1	0	0	0	1	1	7		-	-			- 0 mm
Germany	Ribnitzer Großes Moor	S. fallax	N54°18′, E12°16′	June 2005		SF3-30		0	0	0	0	1	0	0	0	1	1	3		-	+			+ up to 5 mm
Germany	Ribnitzer Großes Moor	S. fallax	N54°18′, E12°16′	June 2005		SF3-47a		0	0	0	0	0	0	0	0	0	0	0		+	-			++ up to 10 mm
Germany	Ribnitzer Großes Moor	S. fallax	N54°18′, E12°16′	June 2005		SF3-47b		1	1	1	1	1	0	0	0	1	1	7		+	-			+++ up to 15 mm
Germany	Ribnitzer Großes Moor	S. fallax	N54°18′, E12°16′	June 2005		SF1-5*		1	0	1	0	1	1	0	0	1	1	6		-	-			++++ up to 20 mm
Germany	Ribnitzer Großes Moor	S. fallax	N54°18′, E12°16′	June 2005		SF1-6*		1	0	1	0	1	0	1	1	1	1	7		-	-
Germany	Ribnitzer Großes Moor	S. fallax	N54°18′, E12°16′	June 2005		SF1-11*		1	0	1	0	1	0	0	0	1	1	5		-	-
Germany	Ribnitzer Großes Moor	S. fallax	N54°18′, E12°16′	June 2005	Rouxiella chamberiensis	SF2-7*		1	1	1	1	1	0	1	0	1	1	8		+	+
Germany	Ribnitzer Großes Moor	S. fallax	N54°18′, E12°16′	June 2005		SF2-9*		1	0	1	0	1	0	0	0	1	1	5
Germany	Ribnitzer Großes Moor	S. fallax	N54°18′, E12°16′	June 2005	Rouxiella chamberiensis	SF2-17*		1	1	1	1	1	0	1	1	1	1	9		+	+			* pH: 5,5 for isolation
Germany	Ribnitzer Großes Moor	S. fallax	N54°18′, E12°16′	June 2005	Rouxiella chamberiensis	SF3-3*		1	1	1	1	1	0	1	1	1	1	9						June 2005:	Opelt et al. 2007, Env. Microbiol. doi:10.1111/j.1462-2920.2007.01391
Germany	Ribnitzer Großes Moor	S. magellanicum	N54°18′, E12°16′	June 2005		SM1-41		0	1	0	0	1	0	0	0	1	1	4		+	-			August und Sept. 2004:		Opelt et al. 2007, FEMS, doi:10.1111/j.1574-6941.2007.00323.x
Germany	Ribnitzer Großes Moor	S. magellanicum	N54°18′, E12°16′	June 2005		SM1-48		1	0	1	0	1	0	0	0	1	1	5		-	+
Germany	Ribnitzer Großes Moor	S. magellanicum	N54°18′, E12°16′	June 2005		SM2-5		0	0	0	0	0	0	0	0	0	0	0		+++	+
Germany	Ribnitzer Großes Moor	S. magellanicum	N54°18′, E12°16′	June 2005		SM2-12		1	1	1	1	1	0	0	0	1	1	7		+	+++
Germany	Ribnitzer Großes Moor	S. magellanicum	N54°18′, E12°16′	June 2005	Paraburkholderia fungorum	SM2-40		1	1	1	1	1	0	1	1	1	1	9		++	++
Germany	Ribnitzer Großes Moor	S. magellanicum	N54°18′, E12°16′	June 2005		SM2-42		1	1	1	1	1	0	0	0	1	1	7		++	+
Germany	Ribnitzer Großes Moor	S. magellanicum	N54°18′, E12°16′	June 2005	Paraburkholderia bryophila	SM2-45		0	1	1	1	1	1	0	1	1	1	8		-	+
Germany	Ribnitzer Großes Moor	S. magellanicum	N54°18′, E12°16′	June 2005		SM2-49		0	0	0	0	1	0	0	0	1	0	2		-	++
Germany	Ribnitzer Großes Moor	S. magellanicum	N54°18′, E12°16′	June 2005		SM2-53		0	0	0	0	1	0	0	0	1	0	2		-	+
Germany	Ribnitzer Großes Moor	S. magellanicum	N54°18′, E12°16′	June 2005		SM2-55		0	0	0	0	1	0	0	0	1	1	3		+	++
Germany	Ribnitzer Großes Moor	S. magellanicum	N54°18′, E12°16′	June 2005		SM2-59a		1	1	1	0	0	0	1	1	1	1	7		-	+
Germany	Ribnitzer Großes Moor	S. magellanicum	N54°18′, E12°16′	June 2005		SM2-59b		1	0	1	0	1	0	1	0	1	1	6		-	+
Germany	Ribnitzer Großes Moor	S. magellanicum	N54°18′, E12°16′	June 2005	Paraburkholderia bryophila	SM2-61		1	1	0	1	1	0	1	1	1	1	8		-	++
Germany	Ribnitzer Großes Moor	S. magellanicum	N54°18′, E12°16′	June 2005		SM2-62		1	1	0	1	1	0	0	0	1	1	6		+	++
Germany	Ribnitzer Großes Moor	S. magellanicum	N54°18′, E12°16′	June 2005		SM2-66		0	0	0	0	0	0	0	0	0	0	0		++	++
Germany	Ribnitzer Großes Moor	S. magellanicum	N54°18′, E12°16′	June 2005	Paraburkholderia bryophila	SM3-13		1	0	1	0	1	1	1	1	1	1	8		++	-
Germany	Ribnitzer Großes Moor	S. magellanicum	N54°18′, E12°16′	June 2005		SM3-16		0	0	0	0	0	0	0	0	0	0	0
Germany	Ribnitzer Großes Moor	S. magellanicum	N54°18′, E12°16′	June 2005		SM3-17		0	0	0	0	1	0	0	0	1	1	3		+	-
Germany	Ribnitzer Großes Moor	S. magellanicum	N54°18′, E12°16′	June 2005		SM3-70		0	0	0	0	0	0	0	0	0	0	0		++	-
Germany	Ribnitzer Großes Moor	S. magellanicum	N54°18′, E12°16′	June 2005		SM1-29*		1	1	1	1	0	0	1	1	0	1	7		+	+
Germany	Ribnitzer Großes Moor	S. magellanicum	N54°18′, E12°16′	June 2005		SM2-12*		1	0	1	0	1	0	1	1	1	1	7		+	+
Germany	Ribnitzer Großes Moor	S. magellanicum	N54°18′, E12°16′	June 2005	Paraburkholderia bryophila	SM2-24*		1	0	1	1	1	1	1	1	1	1	9		+	+
Germany	Schlichtes Moor	S. fallax	N53°48′30″, E12°21′25″	September 2004		G1SF6		0	0	0	0	0	0	0	0	0	0	0		+	-
Germany	Schlichtes Moor	S. fallax	N53°48′30″, E12°21′25″	September 2004		G1SF14		0	0	0	0	0	0	0	0	0	0	0		++	-
Germany	Schlichtes Moor	S. fallax	N53°48′30″, E12°21′25″	September 2004		G1SF17		0	0	0	0	0	0	0	0	1	0	1		+	-
Germany	Schlichtes Moor	S. fallax	N53°48′30″, E12°21′25″	September 2004		G1SF19		1	0	0	0	1	0	1	1	1	1	6		++	-
Germany	Schlichtes Moor	S. fallax	N53°48′30″, E12°21′25″	September 2004		G1SF21		0	0	0	0	0	0	0	0	1	0	1		++	+
Germany	Schlichtes Moor	S. fallax	N53°48′30″, E12°21′25″	September 2004		G1SF31		0	0	0	0	0	0	0	0	0	0	0		+	-
Germany	Schlichtes Moor	S. fallax	N53°48′30″, E12°21′25″	September 2004		G1SF32		1	0	0	1	1	1	0	0	1	0	5		+	+
Germany	Schlichtes Moor	S. fallax	N53°48′30″, E12°21′25″	September 2004	Serratia plymuthica	G1SF38		1	1	1	1	1	1	1	0	1	1	9		+	-
Germany	Schlichtes Moor	S. fallax	N53°48′30″, E12°21′25″	September 2004		G1SF39		1	0	0	0	0	0	0	0	0	0	1		+	-
Germany	Dänschenburger Moor	S. fallax	N54°07′30″, E12°25′45″	September 2004		G2SF17		0	0	0	0	0	0	0	0	0	0	0		+	+
Germany	Dänschenburger Moor	S. fallax	N54°07′30″, E12°25′45″	September 2004	Dyella jiangningensis	G2SF19		1	1	1	1	0	0	1	1	1	1	8		+	-
Germany	Dänschenburger Moor	S. fallax	N54°07′30″, E12°25′45″	September 2004		G2SF27		1	0	1	1	1	0	1	0	1	1	7		++	++
Germany	Dänschenburger Moor	S. fallax	N54°07′30″, E12°25′45″	September 2004	Serratia quinivorans	G2SF38		1	1	1	1	1	1	1	1	1	1	10		+	-
Germany	Ribnitzer Großes Moor	S. fallax	N54°16′15″, E12°17′30″	September 2004		G3SF2		1	0	1	1	1	0	1	0	1	1	7		++	+
Germany	Ribnitzer Großes Moor	S. fallax	N54°16′15″, E12°17′30″	September 2004		G3SF4		0	0	0	0	0	0	0	0	0	0	0		+	-
Germany	Ribnitzer Großes Moor	S. fallax	N54°16′15″, E12°17′30″	September 2004		G3SF9		1	0	1	0	1	0	0	0	0	1	4		++	-
Germany	Ribnitzer Großes Moor	S. fallax	N54°16′15″, E12°17′30″	September 2004	Pseudomonas fluorescens	G3SF23		1	1	1	1	1	0	1	0	1	1	8		+	+
Germany	Ribnitzer Großes Moor	S. fallax	N54°16′15″, E12°17′30″	September 2004		G3SF29		1	0	1	0	1	0	0	0	1	1	5		-	+
Germany	Ribnitzer Großes Moor	S. fallax	N54°16′15″, E12°17′30″	September 2004	Serratia quinivorans	G3SF30		1	1	1	1	1	1	1	0	1	1	9		+	-
Germany	Ribnitzer Großes Moor	S. fallax	N54°16′15″, E12°17′30″	September 2004		G3SF31		1	0	1	1	1	0	0	0	1	1	6		+	+
Germany	Ribnitzer Großes Moor	S. fallax	N54°16′15″, E12°17′30″	September 2004		G3SF33		1	0	1	1	1	0	1	0	1	1	7		+	-
Germany	Ribnitzer Großes Moor	S. fallax	N54°16′15″, E12°17′30″	September 2004	Achromobacter kerstersii	G3SF34		1	0	1	1	1	0	1	1	1	1	8		+	+
Germany	Ribnitzer Großes Moor	S. fallax	N54°16′15″, E12°17′30″	September 2004		G3SF48		1	0	0	1	0	1	1	0	1	1	6		+	-
Germany	Schlichtes Moor	S. magellanicum	N53°48′30″, E12°21′25″	September 2004		G1SM6a		0	0	0	0	0	0	0	0	0	0	0		-	+
Germany	Schlichtes Moor	S. magellanicum	N53°48′30″, E12°21′25″	September 2004	Serratia quinivorans	G1SM6b		1	0	1	1	1	1	1	1	1	1	9		-	+
Germany	Schlichtes Moor	S. magellanicum	N53°48′30″, E12°21′25″	September 2004		G1SM11		0	0	0	0	0	0	0	0	0	0	0		++	-
Germany	Schlichtes Moor	S. magellanicum	N53°48′30″, E12°21′25″	September 2004		G1SM16		1	0	0	1	0	0	1	1	1	0	5		+	+++
Germany	Schlichtes Moor	S. magellanicum	N53°48′30″, E12°21′25″	September 2004	Pandoraea pnomenusa	G1SM39		1	0	1	1	1	1	1	1	1	1	9		-	++
Germany	Schlichtes Moor	S. magellanicum	N53°48′30″, E12°21′25″	September 2004		G1SM47		0	0	0	0	0	0	0	0	0	0	0		+	-
Germany	Dänschenburger Moor	S. magellanicum	N54°07′30″, E12°25′45″	September 2004		G2SM2		0	0	0	0	0	0	0	0	0	0	0		+	-
Germany	Dänschenburger Moor	S. magellanicum	N54°07′30″, E12°25′45″	September 2004	not determined	G2SM10		1	0	1	1	1	1	1	1	1	1	9		++	++
Germany	Dänschenburger Moor	S. magellanicum	N54°07′30″, E12°25′45″	September 2004		G2SM26		0	0	0	0	0	0	0	0	1	0	1		++	++
Germany	Dänschenburger Moor	S. magellanicum	N54°07′30″, E12°25′45″	September 2004	Obesumbacterium proteus	G2SM44		1	1	1	0	1	1	1	1	1	1	9		+	-
Germany	Dänschenburger Moor	S. magellanicum	N54°07′30″, E12°25′45″	September 2004		G2SM45		0	1	0	0	1	1	0	1	1	1	6		+	-
Germany	Dänschenburger Moor	S. magellanicum	N54°07′30″, E12°25′45″	September 2004		G2SM46		1	0	1	1	1	1	0	0	1	1	7		+	++
Germany	Dänschenburger Moor	S. magellanicum	N54°07′30″, E12°25′45″	September 2004		G2SM49		1	1	0	1	1	1	0	0	1	1	7		+	-
Germany	Dänschenburger Moor	S. magellanicum	N54°07′30″, E12°25′45″	September 2004		G2SM50		1	1	1	1	1	1	0	0	0	1	7		++	++
Germany	Ribnitzer Großes Moor	S. magellanicum	N54°16′15″, E12°17′30′′	September 2004		G3SM12		1	0	0	0	0	0	1	1	1	1	5		+	-
Germany	Ribnitzer Großes Moor	S. magellanicum	N54°16′15″, E12°17′30′′	September 2004	Obesumbacterium proteus	G3SM25		1	1	1	1	1	1	1	0	1	1	9		++	+
Germany	Ribnitzer Großes Moor	S. magellanicum	N54°16′15″, E12°17′30′′	September 2004	Serratia quinivorans	G3SM26		1	1	1	1	1	1	1	1	1	1	10		+	-
Germany	Ribnitzer Großes Moor	S. magellanicum	N54°16′15″, E12°17′30′′	September 2004		G3SM27		1	1	1	0	1	0	1	0	1	1	7		++	-
Germany	Ribnitzer Großes Moor	S. magellanicum	N54°16′15″, E12°17′30′′	September 2004		G3SM33		1	0	1	1	1	1	0	0	1	1	7		-	+
Germany	Ribnitzer Großes Moor	S. magellanicum	N54°16′15″, E12°17′30′′	September 2004	Rouxiella chamberiensis	G3SM41		1	1	1	1	1	1	1	1	1	1	10		+	++
Germany	Ribnitzer Großes Moor	S. magellanicum	N54°16′15″, E12°17′30′′	September 2004		G3SM48		0	0	1	0	1	1	1	0	1	1	6		-	++
Germany	in total 90 isolates						absolute number of resistant isolates	59	34	53	39	64	25	42	27	70	66
							proportion of resistant isolates [%]	65.5556	37.7778	58.8889	43.3333	71.1111	27.7778	46.6667	30	77.7778	73.3333
Norway	Bjørkenes peat bog	S. fallax	N59°39′43″, E5°48′5″	August 2004		N1SF3		0	0	0	0	0	0	1	0	0	1	2		-	+
Norway	Bjørkenes peat bog	S. fallax	N59°39′43″, E5°48′5″	August 2004		N1SF5		1	0	1	0	1	0	1	1	1	1	7		-	+
Norway	Bjørkenes peat bog	S. fallax	N59°39′43″, E5°48′5″	August 2004		N1SF9		1	0	0	1	0	0	1	1	1	0	5		+	-
Norway	Bjørkenes peat bog	S. fallax	N59°39′43″, E5°48′5″	August 2004		N1SF10		0	0	0	1	0	0	1	1	1	0	4		+	-
Norway	Bjørkenes peat bog	S. fallax	N59°39′43″, E5°48′5″	August 2004		N1SF11		1	0	1	0	1	0	0	0	1	1	5		+	-
Norway	Bjørkenes peat bog	S. fallax	N59°39′43″, E5°48′5″	August 2004		N1SF14		0	0	0	0	0	0	1	0	1	0	2		+	-
Norway	Bjørkenes peat bog	S. fallax	N59°39′43″, E5°48′5″	August 2004		N1SF19		0	0	0	0	0	0	1	0	1	1	3		+	-
Norway	Bjørkenes peat bog	S. fallax	N59°39′43″, E5°48′5″	August 2004		N1SF20		0	0	0	0	0	0	1	0	0	0	1		+	++
Norway	Bjørkenes peat bog	S. fallax	N59°39′43″, E5°48′5″	August 2004		N1SF21		0	0	1	1	0	0	1	0	1	1	5		+	-
Norway	Bjørkenes peat bog	S. fallax	N59°39′43″, E5°48′5″	August 2004		N1SF22		0	0	0	0	0	0	1	0	1	1	3		+	-
Norway	Bjørkenes peat bog	S. fallax	N59°39′43″, E5°48′5″	August 2004		N1SF23		0	1	0	0	0	0	1	1	1	0	4		+	-
Norway	Bjørkenes peat bog	S. fallax	N59°39′43″, E5°48′5″	August 2004		N1SF24		1	0	1	0	1	1	1	0	1	1	7		+	-
Norway	Bjørkenes peat bog	S. fallax	N59°39′43″, E5°48′5″	August 2004		N1SF25		0	1	0	0	0	0	1	1	1	0	4		+	-
Norway	Bjørkenes peat bog	S. fallax	N59°39′43″, E5°48′5″	August 2004		N1SF26		0	1	0	1	0	1	1	1	1	0	6		+	-
Norway	Bjørkenes peat bog	S. fallax	N59°39′43″, E5°48′5″	August 2004		N1SF31		0	0	0	0	0	0	1	0	1	0	2		+	-
Norway	Bjørkenes peat bog	S. fallax	N59°39′43″, E5°48′5″	August 2004		N1SF32		0	0	0	0	0	0	1	0	1	0	2		+	-
Norway	Bjørkenes peat bog	S. fallax	N59°39′43″, E5°48′5″	August 2004		N1SF33		0	1	0	0	0	0	1	0	1	1	4		+	-
Norway	Bjørkenes peat bog	S. fallax	N59°39′43″, E5°48′5″	August 2004		N1SF34		0	1	0	0	0	0	1	0	1	0	3		+	-
Norway	Bjørkenes peat bog	S. fallax	N59°39′43″, E5°48′5″	August 2004	Serratia aquatilis	N1SF35a		1	0	1	1	1	1	1	0	1	1	8		+	-
Norway	Bjørkenes peat bog	S. fallax	N59°39′43″, E5°48′5″	August 2004		N1SF39a		0	0	0	0	0	0	1	0	1	0	2		+	-
Norway	Bjørkenes peat bog	S. fallax	N59°39′43″, E5°48′5″	August 2004		N1SF39b		0	0	0	0	0	0	1	0	1	0	2		+	-
Norway	Bjørkenes peat bog	S. fallax	N59°39′43″, E5°48′5″	August 2004		N1SF40		0	0	0	0	0	0	1	0	1	0	2		-	++
Norway	Bjørkenes peat bog	S. fallax	N59°39′43″, E5°48′5″	August 2004	Pseudomonas caspiana	N1SF42a		1	1	1	1	1	0	1	1	1	1	9		+	-
Norway	Bjørkenes peat bog	S. fallax	N59°39′43″, E5°48′5″	August 2004		N1SF42b		0	0	0	0	0	0	1	0	1	0	2		+	-
Norway	Bjørkenes peat bog	S. fallax	N59°39′43″, E5°48′5″	August 2004		N1SF43		0	0	0	0	0	0	1	0	1	0	2		+	-
Norway	Bjørkenes peat bog	S. fallax	N59°39′43″, E5°48′5″	August 2004		N1SF44		1	1	1	1	1	0	0	0	1	1	7		++	-
Norway	Bjørkenes peat bog	S. fallax	N59°39′43″, E5°48′5″	August 2004		N1SF48		0	1	0	1	0	0	0	0	1	0	3		-	++
Norway	Bjørkenes peat bog	S. fallax	N59°39′43″, E5°48′5″	August 2004		N1SF50a		1	1	1	0	1	0	0	0	1	1	6		+	-
Norway	Bjørkenes peat bog	S. fallax	N59°39′43″, E5°48′5″	August 2004		N1SF50b		1	0	1	0	1	0	0	0	1	1	5		+	-		* Mainly active against Gram-positive bacteria, as several Gram-negative bacteria are intrinsically resistant against these antibiotics
Norway	Sørdalen peat bog	S. fallax	N59°43′48″, E6°28′36″	August 2004	Serratia quinivorans	N2SF3		1	1	1	1	1	1	1	1	1	1	10		-	+
Norway	Seljestad peat bog	S. fallax	N59°53′24″, E 6°38′52″	August 2004		N3SF16		1	0	1	0	1	0	1	0	1	1	6		-	+
Norway	Seljestad peat bog	S. fallax	N59°53′24″, E 6°38′52″	August 2004	Erwinia rhapontici	N3SF18		1	1	1	1	1	1	1	1	1	1	10		+	+
Norway	Seljestad peat bog	S. fallax	N59°53′24″, E 6°38′52″	August 2004		N3SF19		1	0	1	0	1	0	0	1	1	1	6		+	-
Norway	Seljestad peat bog	S. fallax	N59°53′24″, E 6°38′52″	August 2004	Pseudomonas koreensis	N3SF33		1	0	1	1	1	0	1	1	1	1	8		+	-
Norway	Seljestad peat bog	S. fallax	N59°53′24″, E 6°38′52″	August 2004		N3SF34		0	0	0	0	0	0	1	0	1	0	2		+	-
Norway	Seljestad peat bog	S. fallax	N59°53′24″, E 6°38′52″	August 2004		N3SF47		1	1	0	1	1	1	0	1	1	0	7		+	++
Norway	Bjørkenes peat bog	S. magellanicum	N59°39'43″, E5°48′5′′	August 2004	Pseudomonas fragi	N1SM1		1	1	1	1	1	1	1	1	1	1	10		+	+
Norway	Bjørkenes peat bog	S. magellanicum	N59°39'43″, E5°48′5′′	August 2004		N1SM3		1	0	1	0	1	0	0	0	1	1	5		-	+
Norway	Bjørkenes peat bog	S. magellanicum	N59°39'43″, E5°48′5′′	August 2004	Serratia liquefaciens	N1SM4		1	1	1	1	1	1	1	1	1	1	10		++	+
Norway	Bjørkenes peat bog	S. magellanicum	N59°39'43″, E5°48′5′′	August 2004	Serratia liquefaciens	N1SM5		1	1	1	1	1	1	1	1	1	1	10		++	+
Norway	Bjørkenes peat bog	S. magellanicum	N59°39'43″, E5°48′5′′	August 2004	Serratia liquefaciens	N1SM7		1	1	1	1	1	0	1	1	1	1	9		++	+
Norway	Bjørkenes peat bog	S. magellanicum	N59°39'43″, E5°48′5′′	August 2004	Serratia quinivorans	N1SM9		1	1	1	1	1	1	0	1	1	1	9		++	-
Norway	Bjørkenes peat bog	S. magellanicum	N59°39'43″, E5°48′5′′	August 2004	Serratia proteamaculans	N1SM12		1	1	1	1	1	0	1	1	1	1	9		-	+
Norway	Bjørkenes peat bog	S. magellanicum	N59°39'43″, E5°48′5′′	August 2004		N1SM15a		1	0	0	0	0	0	0	0	0	0	1		-	+
Norway	Bjørkenes peat bog	S. magellanicum	N59°39'43″, E5°48′5′′	August 2004		N1SM15b		1	0	0	1	0	1	1	0	1	0	5		-	+
Norway	Bjørkenes peat bog	S. magellanicum	N59°39'43″, E5°48′5′′	August 2004	Serratia liquefaciens	N1SM16		1	1	1	1	1	1	1	1	1	1	10		+++	++
Norway	Bjørkenes peat bog	S. magellanicum	N59°39'43″, E5°48′5′′	August 2004	Serratia liquefaciens	N1SM17		1	1	1	1	1	1	0	1	1	1	9		-	+
Norway	Bjørkenes peat bog	S. magellanicum	N59°39'43″, E5°48′5′′	August 2004	Serratia grimesii	N1SM19		1	1	1	1	1	1	1	1	1	1	10		-	+
Norway	Bjørkenes peat bog	S. magellanicum	N59°39'43″, E5°48′5′′	August 2004	Serratia proteamaculans	N1SM20a		1	1	1	1	1	1	1	1	1	1	10		++	++
Norway	Bjørkenes peat bog	S. magellanicum	N59°39'43″, E5°48′5′′	August 2004	not determined	N1SM20b		1	1	1	1	1	0	0	1	1	1	8		++	++
Norway	Bjørkenes peat bog	S. magellanicum	N59°39'43″, E5°48′5′′	August 2004		N1SM23a		1	0	0	0	0	0	0	0	1	1	3		-	+
Norway	Bjørkenes peat bog	S. magellanicum	N59°39'43″, E5°48′5′′	August 2004	Serratia proteamaculans	N1SM23b		1	1	1	1	1	1	1	1	1	1	10		-	+
Norway	Bjørkenes peat bog	S. magellanicum	N59°39'43″, E5°48′5′′	August 2004	Serratia proteamaculans	N1SM25		1	1	1	1	1	1	1	1	1	1	10		-	+
Norway	Bjørkenes peat bog	S. magellanicum	N59°39'43″, E5°48′5′′	August 2004	Serratia grimesii	N1SM26		1	1	1	1	1	1	1	1	1	1	10		++	+
Norway	Bjørkenes peat bog	S. magellanicum	N59°39'43″, E5°48′5′′	August 2004	Serratia proteamaculans	N1SM27		1	1	1	1	1	1	1	1	1	1	10		++	-
Norway	Bjørkenes peat bog	S. magellanicum	N59°39'43″, E5°48′5′′	August 2004	Serratia proteamaculans	N1SM28		1	1	1	1	1	1	1	1	1	1	10		++	+
Norway	Bjørkenes peat bog	S. magellanicum	N59°39'43″, E5°48′5′′	August 2004	Serratia quinivorans	N1SM29a		1	1	1	1	1	0	1	1	1	1	9		+	-
Norway	Bjørkenes peat bog	S. magellanicum	N59°39'43″, E5°48′5′′	August 2004	Serratia proteamaculans	N1SM32		1	1	1	0	1	0	1	1	1	1	8		+	-
Norway	Bjørkenes peat bog	S. magellanicum	N59°39'43″, E5°48′5′′	August 2004	Serratia liquefaciens	N1SM33		1	1	1	1	1	1	1	1	1	1	10		++	-
Norway	Bjørkenes peat bog	S. magellanicum	N59°39'43″, E5°48′5′′	August 2004	Serratia grimesii	N1SM34		1	1	1	1	1	1	1	1	1	1	10		++	-
Norway	Bjørkenes peat bog	S. magellanicum	N59°39'43″, E5°48′5′′	August 2004	Serratia proteamaculans	N1SM35		1	1	1	1	1	0	1	1	1	1	9		++	-
Norway	Bjørkenes peat bog	S. magellanicum	N59°39'43″, E5°48′5′′	August 2004	Serratia liquefaciens	N1SM36		1	1	1	1	1	1	1	1	1	1	10		++	-
Norway	Sørdalen peat bog	S. magellanicum	N59°43′48″, E6°28′36″	August 2004	Serratia proteamaculans	N2SM4		1	1	1	1	1	1	1	1	1	1	10		++	+
Norway	Sørdalen peat bog	S. magellanicum	N59°43′48″, E6°28′36″	August 2004		N2SM5a		0	0	0	0	0	0	1	0	1	0	2		-	+
Norway	Sørdalen peat bog	S. magellanicum	N59°43′48″, E6°28′36″	August 2004	Serratia liquefaciens	N2SM5b		1	1	1	1	1	1	1	1	1	1	10		-	+
Norway	Sørdalen peat bog	S. magellanicum	N59°43′48″, E6°28′36″	August 2004		N2SM6		0	1	0	1	0	1	1	1	1	0	6		++	+
Norway	Sørdalen peat bog	S. magellanicum	N59°43′48″, E6°28′36″	August 2004		N2SM11		0	0	0	0	0	0	0	0	1	0	1		+	-
Norway	Sørdalen peat bog	S. magellanicum	N59°43′48″, E6°28′36″	August 2004	Serratia proteamaculans	N2SM15		1	1	1	0	1	1	0	1	1	1	8		++	-
Norway	Sørdalen peat bog	S. magellanicum	N59°43′48″, E6°28′36″	August 2004	Serratia liquefaciens	N2SM16a		1	1	1	0	1	1	1	1	1	1	9		++	-
Norway	Sørdalen peat bog	S. magellanicum	N59°43′48″, E6°28′36″	August 2004		N2SM16b		0	1	1	1	0	0	1	0	1	0	5		++	-
Norway	Seljestad peat bog	S. magellanicum	N59°53′24″, E6°38′5′′	August 2004	Serratia quinivorans	N3SM4a		1	1	1	1	1	1	1	1	1	1	10		++	+
Norway	Seljestad peat bog	S. magellanicum	N59°53′24″, E6°38′5′′	August 2004	Serratia quinivorans	N3SM13		1	1	1	1	1	1	1	1	1	1	10		++	++
Norway	Seljestad peat bog	S. magellanicum	N59°53′24″, E6°38′5′′	August 2004	Serratia quinivorans	N3SM14		1	1	1	1	1	1	0	1	1	1	9		++	+
Norway	Seljestad peat bog	S. magellanicum	N59°53′24″, E6°38′5′′	August 2004		N3SM21a		0	0	0	1	0	1	1	1	1	0	5		++	+
Norway	Seljestad peat bog	S. magellanicum	N59°53′24″, E6°38′5′′	August 2004	Serratia proteamaculans	N3SM21b		1	1	1	1	1	1	1	1	1	1	10		++	+
Norway	Seljestad peat bog	S. magellanicum	N59°53′24″, E6°38′5′′	August 2004	Serratia proteamaculans	N3SM22		1	1	1	0	1	1	1	1	1	1	9		++	+
Norway	Seljestad peat bog	S. magellanicum	N59°53′24″, E6°38′5′′	August 2004	Serratia grimesii	N3SM23		1	1	1	0	1	1	1	1	1	1	9		++	+
Norway	Seljestad peat bog	S. magellanicum	N59°53′24″, E6°38′5′′	August 2004		N3SM24		1	0	0	0	0	0	0	0	1	0	2		++	+
Norway	Seljestad peat bog	S. magellanicum	N59°53′24″, E6°38′5′′	August 2004		N3SM25		1	0	1	0	1	0	1	1	1	1	7		++	-
Norway	Seljestad peat bog	S. magellanicum	N59°53′24″, E6°38′5′′	August 2004		N3SM26		1	0	1	1	1	0	0	0	1	1	6		++	+
Norway	Seljestad peat bog	S. magellanicum	N59°53′24″, E6°38′5′′	August 2004	Serratia quinivorans	N3SM30c		1	0	1	1	1	1	1	1	1	1	9		++	-
Norway	in total 81 isolates						absolute number of resistant isolates	55	46	51	45	50	36	63	48	78	55
							proportion of resistant isolates [%]	67.9012	56.7901	62.963	55.5556	61.7284	44.4444	77.7778	59.2593	96.2963	67.9012
Austria	Pürgschachen Moor	S. magellanicum	N47°34'50.57'', E14°20'29.29''	September 2017		IA2		1	0	0	0	1	0	0	1	1	1	5
Austria	Pürgschachen Moor	S. magellanicum	N47°34'50.57'', E14°20'29.29''	September 2017		IA3		1	0	0	1	1	1	0	0	1	1	6
Austria	Pürgschachen Moor	S. magellanicum	N47°34'50.57'', E14°20'29.29''	September 2017		IA4		1	0	1	1	1	0	0	0	1	1	6
Austria	Pürgschachen Moor	S. magellanicum	N47°34'50.57'', E14°20'29.29''	September 2017	Rouxiella chamberiensis	IA5		1	0	1	1	1	1	1	1	1	1	9		-	+
Austria	Pürgschachen Moor	S. magellanicum	N47°34'50.57'', E14°20'29.29''	September 2017		IA6		1	0	0	1	1	0	0	0	1	1	5
Austria	Pürgschachen Moor	S. magellanicum	N47°34'50.57'', E14°20'29.29''	September 2017		IA7		0	0	0	0	0	0	0	0	1	1	2
Austria	Pürgschachen Moor	S. magellanicum	N47°34'50.57'', E14°20'29.29''	September 2017		IA8		1	0	1	0	1	0	0	1	1	1	6
Austria	Pürgschachen Moor	S. magellanicum	N47°34'50.57'', E14°20'29.29''	September 2017		IA9		1	0	0	0	0	0	0	1	1	1	4
Austria	Pürgschachen Moor	S. magellanicum	N47°34'50.57'', E14°20'29.29''	September 2017		IA10		1	0	0	0	0	0	0	0	1	1	3		-	-
Austria	Pürgschachen Moor	S. magellanicum	N47°34'50.57'', E14°20'29.29''	September 2017		IA11		1	0	0	1	0	0	0	0	1	1	4
Austria	Pürgschachen Moor	S. magellanicum	N47°34'50.57'', E14°20'29.29''	September 2017		IA12		1	0	0	0	1	0	0	1	1	0	4
Austria	Pürgschachen Moor	S. magellanicum	N47°34'50.57'', E14°20'29.29''	September 2017		IB1		1	0	1	1	0	0	0	1	1	0	5
Austria	Pürgschachen Moor	S. magellanicum	N47°34'50.57'', E14°20'29.29''	September 2017		IB2		1	0	0	0	0	0	0	0	1	0	2		++	+
Austria	Pürgschachen Moor	S. magellanicum	N47°34'50.57'', E14°20'29.29''	September 2017		IB3		0	0	0	0	1	0	0	1	1	1	4
Austria	Pürgschachen Moor	S. magellanicum	N47°34'50.57'', E14°20'29.29''	September 2017		IB4		0	0	1	0	0	0	0	0	0	1	2
Austria	Pürgschachen Moor	S. magellanicum	N47°34'50.57'', E14°20'29.29''	September 2017		IB5		1	0	0	0	0	0	0	0	0	0	1
Austria	Pürgschachen Moor	S. magellanicum	N47°34'50.57'', E14°20'29.29''	September 2017	not determined	IB6		1	1	0	1	1	1	1	1	1	1	9		++	-
Austria	Pürgschachen Moor	S. magellanicum	N47°34'50.57'', E14°20'29.29''	September 2017		IB7		0	0	0	1	1	1	0	1	1	1	6
Austria	Pürgschachen Moor	S. magellanicum	N47°34'50.57'', E14°20'29.29''	September 2017		IB8		1	0	0	0	0	0	0	0	1	0	2
Austria	Pürgschachen Moor	S. magellanicum	N47°34'50.57'', E14°20'29.29''	September 2017		IB9		1	0	0	0	0	0	0	1	1	1	4
Austria	Pürgschachen Moor	S. magellanicum	N47°34'50.57'', E14°20'29.29''	September 2017		IB10		1	0	1	0	1	0	0	0	1	1	5
Austria	Pürgschachen Moor	S. magellanicum	N47°34'50.57'', E14°20'29.29''	September 2017		IB11		1	0	0	1	0	0	1	0	1	1	5
Austria	Pürgschachen Moor	S. magellanicum	N47°34'50.57'', E14°20'29.29''	September 2017		IB12		1	0	1	1	0	0	0	0	1	1	5
Austria	Pürgschachen Moor	S. magellanicum	N47°34'50.57'', E14°20'29.29''	September 2017		IC1		1	0	0	0	0	0	0	1	0	0	2
Austria	Pürgschachen Moor	S. magellanicum	N47°34'50.57'', E14°20'29.29''	September 2017		IC2		1	0	0	1	0	0	0	0	0	0	2
Austria	Pürgschachen Moor	S. magellanicum	N47°34'50.57'', E14°20'29.29''	September 2017		IC3		1	0	0	0	1	0	0	1	1	1	5
Austria	Pürgschachen Moor	S. magellanicum	N47°34'50.57'', E14°20'29.29''	September 2017		IC5		0	0	0	0	0	0	0	0	0	0	0
Austria	Pürgschachen Moor	S. magellanicum	N47°34'50.57'', E14°20'29.29''	September 2017		IC6		0	0	1	0	0	1	0	1	1	1	5
Austria	Pürgschachen Moor	S. magellanicum	N47°34'50.57'', E14°20'29.29''	September 2017		IC7		0	0	0	0	1	0	0	1	1	1	4
Austria	Pürgschachen Moor	S. magellanicum	N47°34'50.57'', E14°20'29.29''	September 2017		IC8		0	0	0	1	0	0	0	0	1	0	2
Austria	Pürgschachen Moor	S. magellanicum	N47°34'50.57'', E14°20'29.29''	September 2017		IC9		1	0	1	0	0	0	0	1	1	1	5
Austria	Pürgschachen Moor	S. magellanicum	N47°34'50.57'', E14°20'29.29''	September 2017		IC10		1	0	0	1	0	1	0	1	1	1	6
Austria	Pürgschachen Moor	S. magellanicum	N47°34'50.57'', E14°20'29.29''	September 2017		IC11		1	0	0	0	1	0	1	1	1	1	6
Austria	Pürgschachen Moor	S. magellanicum	N47°34'50.57'', E14°20'29.29''	September 2017		IC12		1	0	1	0	0	0	0	0	1	1	4
Austria	Pürgschachen Moor	S. magellanicum	N47°34'50.57'', E14°20'29.29''	September 2017		ID1		0	0	0	1	0	0	0	1	0	1	3
Austria	Pürgschachen Moor	S. magellanicum	N47°34'50.57'', E14°20'29.29''	September 2017		ID2		0	0	0	0	0	0	1	0	1	0	2
Austria	Pürgschachen Moor	S. magellanicum	N47°34'50.57'', E14°20'29.29''	September 2017		ID3		1	0	0	1	0	1	0	1	1	1	6
Austria	Pürgschachen Moor	S. magellanicum	N47°34'50.57'', E14°20'29.29''	September 2017		ID4		1	0	1	1	1	1	0	0	1	1	7		+++	-
Austria	Pürgschachen Moor	S. magellanicum	N47°34'50.57'', E14°20'29.29''	September 2017		ID5		1	0	0	1	0	0	0	0	1	0	3
Austria	Pürgschachen Moor	S. magellanicum	N47°34'50.57'', E14°20'29.29''	September 2017		ID6		1	0	0	1	1	0	0	1	1	1	6
Austria	Pürgschachen Moor	S. magellanicum	N47°34'50.57'', E14°20'29.29''	September 2017		ID7		0	0	0	0	0	0	0	0	0	0	0
Austria	Pürgschachen Moor	S. magellanicum	N47°34'50.57'', E14°20'29.29''	September 2017		ID8		1	0	0	1	0	0	0	0	0	0	2
Austria	Pürgschachen Moor	S. magellanicum	N47°34'50.57'', E14°20'29.29''	September 2017		ID9		1	0	0	1	1	0	0	0	0	0	3
Austria	Pürgschachen Moor	S. magellanicum	N47°34'50.57'', E14°20'29.29''	September 2017		ID10		0	0	0	0	1	0	0	0	0	0	1
Austria	Pürgschachen Moor	S. magellanicum	N47°34'50.57'', E14°20'29.29''	September 2017		ID11		0	0	0	0	0	0	0	0	0	0	0
Austria	Pürgschachen Moor	S. magellanicum	N47°34'50.57'', E14°20'29.29''	September 2017		ID12		0	0	1	1	1	0	0	1	1	1	6
Austria	Pürgschachen Moor	S. magellanicum	N47°34'50.57'', E14°20'29.29''	September 2017		IE1		0	0	0	1	0	1	1	1	1	0	5
Austria	Pürgschachen Moor	S. magellanicum	N47°34'50.57'', E14°20'29.29''	September 2017		IE2		1	0	1	1	0	0	0	0	1	1	5
Austria	Pürgschachen Moor	S. magellanicum	N47°34'50.57'', E14°20'29.29''	September 2017		IE3		1	0	1	0	0	1	1	1	1	1	7		+	+
Austria	Pürgschachen Moor	S. magellanicum	N47°34'50.57'', E14°20'29.29''	September 2017		IE4		0	0	0	0	0	0	0	0	1	1	2
Austria	Pürgschachen Moor	S. magellanicum	N47°34'50.57'', E14°20'29.29''	September 2017		IE5		0	0	0	1	0	0	0	0	0	1	2		-	-
Austria	Pürgschachen Moor	S. magellanicum	N47°34'50.57'', E14°20'29.29''	September 2017		IE6		1	0	0	1	0	0	0	1	1	1	5
Austria	Pürgschachen Moor	S. magellanicum	N47°34'50.57'', E14°20'29.29''	September 2017		IE7		1	0	1	1	0	1	0	1	1	1	7		+++	-
Austria	Pürgschachen Moor	S. magellanicum	N47°34'50.57'', E14°20'29.29''	September 2017		IE8		0	0	0	0	1	0	0	1	1	0	3
Austria	Pürgschachen Moor	S. magellanicum	N47°34'50.57'', E14°20'29.29''	September 2017		IE9		0	0	1	0	1	0	0	1	1	0	4
Austria	Pürgschachen Moor	S. magellanicum	N47°34'50.57'', E14°20'29.29''	September 2017		IE10		1	0	0	0	0	0	0	0	1	1	3
Austria	Pürgschachen Moor	S. magellanicum	N47°34'50.57'', E14°20'29.29''	September 2017		IE11		0	0	0	0	0	0	0	0	0	0	0
Austria	Pürgschachen Moor	S. magellanicum	N47°34'50.57'', E14°20'29.29''	September 2017		IE12		0	0	0	0	1	0	0	0	0	0	1
Austria	Pürgschachen Moor	S. magellanicum	N47°34'50.57'', E14°20'29.29''	September 2017		IF1		1	0	0	0	0	1	1	1	1	1	6
Austria	Pürgschachen Moor	S. magellanicum	N47°34'50.57'', E14°20'29.29''	September 2017		IF2		0	0	0	0	0	0	0	0	1	0	1
Austria	Pürgschachen Moor	S. magellanicum	N47°34'50.57'', E14°20'29.29''	September 2017		IF3		0	0	0	1	0	0	0	1	1	0	3		-	-
Austria	Pürgschachen Moor	S. magellanicum	N47°34'50.57'', E14°20'29.29''	September 2017		IF4		1	0	1	1	1	0	0	0	1	1	6
Austria	Pürgschachen Moor	S. magellanicum	N47°34'50.57'', E14°20'29.29''	September 2017		IF5		1	0	0	0	0	0	0	1	1	1	4
Austria	Pürgschachen Moor	S. magellanicum	N47°34'50.57'', E14°20'29.29''	September 2017		IF6		0	0	0	0	0	0	0	0	1	0	1
Austria	Pürgschachen Moor	S. magellanicum	N47°34'50.57'', E14°20'29.29''	September 2017		IF7		0	0	0	0	0	0	0	0	0	0	0
Austria	Pürgschachen Moor	S. magellanicum	N47°34'50.57'', E14°20'29.29''	September 2017		IF8		0	0	0	0	0	0	0	0	0	0	0		++	-
Austria	Pürgschachen Moor	S. magellanicum	N47°34'50.57'', E14°20'29.29''	September 2017		IF10		0	0	0	0	1	0	0	1	1	0	3
Austria	Pürgschachen Moor	S. magellanicum	N47°34'50.57'', E14°20'29.29''	September 2017		IF11		0	0	0	0	0	0	0	0	1	0	1
Austria	Pürgschachen Moor	S. magellanicum	N47°34'50.57'', E14°20'29.29''	September 2017		IF12		0	0	0	0	0	0	0	1	1	0	2
Austria	Pürgschachen Moor	S. magellanicum	N47°34'50.57'', E14°20'29.29''	September 2017		IG1		0	0	0	0	0	0	0	0	0	0	0
Austria	Pürgschachen Moor	S. magellanicum	N47°34'50.57'', E14°20'29.29''	September 2017		IG2		1	0	1	1	1	0	0	0	1	1	6
Austria	Pürgschachen Moor	S. magellanicum	N47°34'50.57'', E14°20'29.29''	September 2017		IG3		0	0	0	0	0	0	0	0	0	0	0
Austria	Pürgschachen Moor	S. magellanicum	N47°34'50.57'', E14°20'29.29''	September 2017		IG4		1	0	1	1	1	0	0	0	1	1	6
Austria	Pürgschachen Moor	S. magellanicum	N47°34'50.57'', E14°20'29.29''	September 2017		IG5		1	0	0	0	0	0	1	1	1	0	4
Austria	Pürgschachen Moor	S. magellanicum	N47°34'50.57'', E14°20'29.29''	September 2017		IG6		1	1	1	1	0	0	0	0	1	1	6
Austria	Pürgschachen Moor	S. magellanicum	N47°34'50.57'', E14°20'29.29''	September 2017		IG7		0	0	0	0	1	0	0	1	1	0	3
Austria	Pürgschachen Moor	S. magellanicum	N47°34'50.57'', E14°20'29.29''	September 2017	Rouxiella chamberiensis	IG8		1	1	1	0	1	0	1	1	1	1	8		-	+
Austria	Pürgschachen Moor	S. magellanicum	N47°34'50.57'', E14°20'29.29''	September 2017		IG9		0	0	0	0	0	0	1	1	1	0	3
Austria	Pürgschachen Moor	S. magellanicum	N47°34'50.57'', E14°20'29.29''	September 2017		IG10		0	0	0	0	0	0	0	0	1	0	1
Austria	Pürgschachen Moor	S. magellanicum	N47°34'50.57'', E14°20'29.29''	September 2017		IG11		0	0	0	0	0	0	0	0	0	1	1
Austria	Pürgschachen Moor	S. magellanicum	N47°34'50.57'', E14°20'29.29''	September 2017		IG12		0	0	0	1	0	0	0	0	1	0	2
Austria	Pürgschachen Moor	S. magellanicum	N47°34'50.57'', E14°20'29.29''	September 2017		IH1		0	0	0	0	0	0	0	0	0	0	0
Austria	Pürgschachen Moor	S. magellanicum	N47°34'50.57'', E14°20'29.29''	September 2017		IH2		0	0	0	0	1	0	0	1	1	0	3
Austria	Pürgschachen Moor	S. magellanicum	N47°34'50.57'', E14°20'29.29''	September 2017		IH3		0	0	0	0	0	0	1	0	1	0	2
Austria	Pürgschachen Moor	S. magellanicum	N47°34'50.57'', E14°20'29.29''	September 2017		IH4		0	0	0	0	0	0	0	0	1	0	1
Austria	Pürgschachen Moor	S. magellanicum	N47°34'50.57'', E14°20'29.29''	September 2017		IH5		1	0	0	0	1	0	0	1	1	1	5
Austria	Pürgschachen Moor	S. magellanicum	N47°34'50.57'', E14°20'29.29''	September 2017		IH6		1	0	1	1	1	0	0	1	1	1	7		-	-
Austria	Pürgschachen Moor	S. magellanicum	N47°34'50.57'', E14°20'29.29''	September 2017		IH7		0	1	0	1	1	0	0	0	0	0	3
Austria	Pürgschachen Moor	S. magellanicum	N47°34'50.57'', E14°20'29.29''	September 2017		IH8		0	1	1	1	1	0	0	0	1	1	6
Austria	Pürgschachen Moor	S. magellanicum	N47°34'50.57'', E14°20'29.29''	September 2017		IH9		1	0	1	1	0	1	0	1	1	0	6
Austria	Pürgschachen Moor	S. magellanicum	N47°34'50.57'', E14°20'29.29''	September 2017		IH10		1	0	1	1	0	0	0	0	1	0	4
Austria	Pürgschachen Moor	S. magellanicum	N47°34'50.57'', E14°20'29.29''	September 2017		IH11		1	0	0	0	0	0	1	1	1	1	5
Austria	Pürgschachen Moor	S. magellanicum	N47°34'50.57'', E14°20'29.29''	September 2017		IIA2		0	0	1	0	0	0	0	1	1	1	4
Austria	Pürgschachen Moor	S. magellanicum	N47°34'50.57'', E14°20'29.29''	September 2017		IIA3		0	0	0	0	0	0	0	1	1	1	3		+	-
Austria	Pürgschachen Moor	S. magellanicum	N47°34'50.57'', E14°20'29.29''	September 2017		IIA4		0	0	0	0	1	0	0	1	1	1	4
Austria	Pürgschachen Moor	S. magellanicum	N47°34'50.57'', E14°20'29.29''	September 2017		IIA5		1	0	0	0	0	0	1	1	1	1	5
Austria	Pürgschachen Moor	S. magellanicum	N47°34'50.57'', E14°20'29.29''	September 2017		IIA6		0	0	0	0	0	0	0	1	1	1	3
Austria	Pürgschachen Moor	S. magellanicum	N47°34'50.57'', E14°20'29.29''	September 2017		IIA7		0	0	0	0	0	0	0	0	0	0	0		-	-
Austria	Pürgschachen Moor	S. magellanicum	N47°34'50.57'', E14°20'29.29''	September 2017		IIA8		0	0	0	0	0	0	0	1	1	1	3
Austria	Pürgschachen Moor	S. magellanicum	N47°34'50.57'', E14°20'29.29''	September 2017		IIA9		0	0	0	0	0	0	0	0	0	0	0
Austria	Pürgschachen Moor	S. magellanicum	N47°34'50.57'', E14°20'29.29''	September 2017		IIA10		0	0	1	1	1	0	0	0	0	0	3
Austria	Pürgschachen Moor	S. magellanicum	N47°34'50.57'', E14°20'29.29''	September 2017		IIA11		0	0	1	0	1	0	1	1	1	1	6
Austria	Pürgschachen Moor	S. magellanicum	N47°34'50.57'', E14°20'29.29''	September 2017		IIA12		1	0	0	0	1	0	0	1	0	0	3
Austria	Pürgschachen Moor	S. magellanicum	N47°34'50.57'', E14°20'29.29''	September 2017		IIB1		0	0	0	0	0	0	0	1	0	0	1
Austria	Pürgschachen Moor	S. magellanicum	N47°34'50.57'', E14°20'29.29''	September 2017		IIB2		1	0	0	1	1	0	0	1	1	1	6
Austria	Pürgschachen Moor	S. magellanicum	N47°34'50.57'', E14°20'29.29''	September 2017		IIB3		0	0	0	0	0	0	0	1	1	1	3
Austria	Pürgschachen Moor	S. magellanicum	N47°34'50.57'', E14°20'29.29''	September 2017		IIB4		0	0	0	0	1	0	0	0	0	0	1
Austria	Pürgschachen Moor	S. magellanicum	N47°34'50.57'', E14°20'29.29''	September 2017		IIB5		0	0	0	0	0	0	0	0	0	0	0
Austria	Pürgschachen Moor	S. magellanicum	N47°34'50.57'', E14°20'29.29''	September 2017		IIB6		1	0	0	0	1	0	0	1	0	0	3
Austria	Pürgschachen Moor	S. magellanicum	N47°34'50.57'', E14°20'29.29''	September 2017		IIB7		1	0	0	0	0	0	0	1	1	1	4
Austria	Pürgschachen Moor	S. magellanicum	N47°34'50.57'', E14°20'29.29''	September 2017		IIB8		0	0	0	0	1	0	0	0	1	1	3		++	-
Austria	Pürgschachen Moor	S. magellanicum	N47°34'50.57'', E14°20'29.29''	September 2017		IIB9		0	0	0	0	0	0	0	1	1	1	3
Austria	Pürgschachen Moor	S. magellanicum	N47°34'50.57'', E14°20'29.29''	September 2017		IIB10		0	1	1	0	1	1	0	0	1	0	5
Austria	Pürgschachen Moor	S. magellanicum	N47°34'50.57'', E14°20'29.29''	September 2017		IIB11		0	0	1	1	0	1	0	1	0	1	5
Austria	Pürgschachen Moor	S. magellanicum	N47°34'50.57'', E14°20'29.29''	September 2017		IIB12		0	0	0	0	0	0	1	0	1	1	3		-	+
Austria	Pürgschachen Moor	S. magellanicum	N47°34'50.57'', E14°20'29.29''	September 2017		IIC1		0	0	0	0	0	0	0	0	0	0	0
Austria	Pürgschachen Moor	S. magellanicum	N47°34'50.57'', E14°20'29.29''	September 2017		IIC2		0	0	0	0	1	0	0	1	0	0	2
Austria	Pürgschachen Moor	S. magellanicum	N47°34'50.57'', E14°20'29.29''	September 2017		IIC3		0	0	0	0	0	0	0	0	0	0	0		-	-
Austria	Pürgschachen Moor	S. magellanicum	N47°34'50.57'', E14°20'29.29''	September 2017		IIC5		0	0	0	0	1	0	0	1	0	0	2
Austria	Pürgschachen Moor	S. magellanicum	N47°34'50.57'', E14°20'29.29''	September 2017		IIC6		1	0	0	0	1	0	0	1	1	0	4
Austria	Pürgschachen Moor	S. magellanicum	N47°34'50.57'', E14°20'29.29''	September 2017		IIC7		1	0	0	0	0	0	0	1	0	1	3
Austria	Pürgschachen Moor	S. magellanicum	N47°34'50.57'', E14°20'29.29''	September 2017		IIC8		1	0	0	1	0	1	1	1	1	1	7		-	+
Austria	Pürgschachen Moor	S. magellanicum	N47°34'50.57'', E14°20'29.29''	September 2017		IIC9		0	0	0	0	0	0	0	1	0	1	2
Austria	Pürgschachen Moor	S. magellanicum	N47°34'50.57'', E14°20'29.29''	September 2017		IIC10		1	0	0	0	1	0	0	1	0	0	3
Austria	Pürgschachen Moor	S. magellanicum	N47°34'50.57'', E14°20'29.29''	September 2017		IIC11		0	0	0	0	0	0	0	1	1	0	2		-	-
Austria	Pürgschachen Moor	S. magellanicum	N47°34'50.57'', E14°20'29.29''	September 2017		IIC12		0	0	1	0	0	0	0	0	0	1	2
Austria	Pürgschachen Moor	S. magellanicum	N47°34'50.57'', E14°20'29.29''	September 2017		IID1		0	0	0	0	1	0	0	0	0	0	1
Austria	Pürgschachen Moor	S. magellanicum	N47°34'50.57'', E14°20'29.29''	September 2017		IID2		1	0	0	0	0	0	0	0	1	1	3
Austria	Pürgschachen Moor	S. magellanicum	N47°34'50.57'', E14°20'29.29''	September 2017		IID3		0	0	1	1	1	0	0	0	1	1	5
Austria	Pürgschachen Moor	S. magellanicum	N47°34'50.57'', E14°20'29.29''	September 2017		IID4		1	0	1	1	1	0	0	0	0	0	4
Austria	Pürgschachen Moor	S. magellanicum	N47°34'50.57'', E14°20'29.29''	September 2017		IID5		0	0	0	0	0	0	0	0	0	0	0
Austria	Pürgschachen Moor	S. magellanicum	N47°34'50.57'', E14°20'29.29''	September 2017		IID6		0	0	0	0	1	0	0	1	1	1	4
Austria	Pürgschachen Moor	S. magellanicum	N47°34'50.57'', E14°20'29.29''	September 2017		IID7		0	0	0	0	0	0	0	1	0	0	1
Austria	Pürgschachen Moor	S. magellanicum	N47°34'50.57'', E14°20'29.29''	September 2017		IID8		0	0	1	1	1	0	0	0	0	1	4
Austria	Pürgschachen Moor	S. magellanicum	N47°34'50.57'', E14°20'29.29''	September 2017		IID9		0	0	0	0	1	0	0	0	0	0	1
Austria	Pürgschachen Moor	S. magellanicum	N47°34'50.57'', E14°20'29.29''	September 2017		IID10		0	0	0	0	0	1	0	1	0	0	2
Austria	Pürgschachen Moor	S. magellanicum	N47°34'50.57'', E14°20'29.29''	September 2017		IID11		0	1	1	0	1	1	0	1	0	0	5
Austria	Pürgschachen Moor	S. magellanicum	N47°34'50.57'', E14°20'29.29''	September 2017	Serratia marcescens	IID12		1	0	1	0	1	1	1	1	1	1	8		+	+
Austria	Pürgschachen Moor	S. magellanicum	N47°34'50.57'', E14°20'29.29''	September 2017		IIE1		1	0	0	0	1	1	1	1	1	0	6
Austria	Pürgschachen Moor	S. magellanicum	N47°34'50.57'', E14°20'29.29''	September 2017		IIE2		0	1	1	0	1	1	1	0	1	1	7		-	+
Austria	Pürgschachen Moor	S. magellanicum	N47°34'50.57'', E14°20'29.29''	September 2017		IIE3		1	0	0	0	0	1	0	0	1	1	4
Austria	Pürgschachen Moor	S. magellanicum	N47°34'50.57'', E14°20'29.29''	September 2017		IIE4		0	0	0	0	0	0	0	1	0	0	1		-	-
Austria	Pürgschachen Moor	S. magellanicum	N47°34'50.57'', E14°20'29.29''	September 2017		IIE5		1	0	0	0	0	0	0	1	1	1	4
Austria	Pürgschachen Moor	S. magellanicum	N47°34'50.57'', E14°20'29.29''	September 2017		IIE6		0	1	0	0	0	0	0	0	0	0	1
Austria	Pürgschachen Moor	S. magellanicum	N47°34'50.57'', E14°20'29.29''	September 2017		IIE7		0	0	0	0	0	1	0	0	0	0	1		-	+
Austria	Pürgschachen Moor	S. magellanicum	N47°34'50.57'', E14°20'29.29''	September 2017		IIE8		0	0	0	0	0	0	0	0	0	0	0		-	-
Austria	Pürgschachen Moor	S. magellanicum	N47°34'50.57'', E14°20'29.29''	September 2017		IIE9		0	0	0	0	0	0	0	1	0	0	1
Austria	Pürgschachen Moor	S. magellanicum	N47°34'50.57'', E14°20'29.29''	September 2017		IIE10		1	0	0	0	1	0	0	1	0	0	3
Austria	Pürgschachen Moor	S. magellanicum	N47°34'50.57'', E14°20'29.29''	September 2017		IIE11		1	0	0	1	0	0	0	0	1	1	4
Austria	Pürgschachen Moor	S. magellanicum	N47°34'50.57'', E14°20'29.29''	September 2017		IIE12		1	0	0	0	0	0	0	0	0	0	1		+	+
Austria	Pürgschachen Moor	S. magellanicum	N47°34'50.57'', E14°20'29.29''	September 2017		IIF1		1	0	0	0	1	0	0	1	1	1	5
Austria	Pürgschachen Moor	S. magellanicum	N47°34'50.57'', E14°20'29.29''	September 2017		IIF2		0	0	0	0	0	0	0	1	0	0	1		+++	-
Austria	Pürgschachen Moor	S. magellanicum	N47°34'50.57'', E14°20'29.29''	September 2017		IIF3		0	0	0	0	0	0	0	1	1	0	2		++	-
Austria	Pürgschachen Moor	S. magellanicum	N47°34'50.57'', E14°20'29.29''	September 2017		IIF4		0	0	0	0	0	0	1	0	0	0	1		-	-
Austria	Pürgschachen Moor	S. magellanicum	N47°34'50.57'', E14°20'29.29''	September 2017		IIF5		0	0	0	0	1	0	0	1	0	0	2
Austria	Pürgschachen Moor	S. magellanicum	N47°34'50.57'', E14°20'29.29''	September 2017		IIF6		0	0	0	0	0	0	0	0	0	0	0
Austria	Pürgschachen Moor	S. magellanicum	N47°34'50.57'', E14°20'29.29''	September 2017		IIF7		0	0	0	0	0	0	0	0	0	0	0
Austria	Pürgschachen Moor	S. magellanicum	N47°34'50.57'', E14°20'29.29''	September 2017		IIF8		1	0	0	0	0	0	0	1	1	0	3		++++	-
Austria	Pürgschachen Moor	S. magellanicum	N47°34'50.57'', E14°20'29.29''	September 2017		IIF10		0	0	0	0	0	0	0	0	0	0	0
Austria	Pürgschachen Moor	S. magellanicum	N47°34'50.57'', E14°20'29.29''	September 2017		IIF11		0	0	0	0	0	0	0	1	0	0	1
Austria	Pürgschachen Moor	S. magellanicum	N47°34'50.57'', E14°20'29.29''	September 2017		IIF12		1	0	0	0	0	0	0	0	0	1	2
Austria	Pürgschachen Moor	S. magellanicum	N47°34'50.57'', E14°20'29.29''	September 2017		IIG1		1	0	0	0	1	0	0	0	1	0	3
Austria	Pürgschachen Moor	S. magellanicum	N47°34'50.57'', E14°20'29.29''	September 2017		IIG2		1	0	0	0	1	0	0	1	0	1	4
Austria	Pürgschachen Moor	S. magellanicum	N47°34'50.57'', E14°20'29.29''	September 2017		IIG3		0	0	0	0	0	0	0	0	0	0	0
Austria	Pürgschachen Moor	S. magellanicum	N47°34'50.57'', E14°20'29.29''	September 2017		IIG4		1	0	0	0	0	1	0	1	1	0	4
Austria	Pürgschachen Moor	S. magellanicum	N47°34'50.57'', E14°20'29.29''	September 2017		IIG5		1	0	0	0	0	0	0	1	1	0	3
Austria	Pürgschachen Moor	S. magellanicum	N47°34'50.57'', E14°20'29.29''	September 2017		IIG6		0	0	0	0	0	0	0	0	0	0	0
Austria	Pürgschachen Moor	S. magellanicum	N47°34'50.57'', E14°20'29.29''	September 2017		IIG7		1	0	0	0	1	0	0	0	0	0	2
Austria	Pürgschachen Moor	S. magellanicum	N47°34'50.57'', E14°20'29.29''	September 2017		IIG8		0	0	0	0	1	0	0	0	0	0	1
Austria	Pürgschachen Moor	S. magellanicum	N47°34'50.57'', E14°20'29.29''	September 2017		IIG9		0	0	0	0	1	0	0	0	0	0	1
Austria	Pürgschachen Moor	S. magellanicum	N47°34'50.57'', E14°20'29.29''	September 2017		IIG10		0	0	0	0	1	0	0	1	0	0	2
Austria	Pürgschachen Moor	S. magellanicum	N47°34'50.57'', E14°20'29.29''	September 2017		IIG11		1	0	0	0	1	0	1	1	1	0	5
Austria	Pürgschachen Moor	S. magellanicum	N47°34'50.57'', E14°20'29.29''	September 2017		IIG12		0	0	0	0	0	0	0	1	1	1	3
Austria	Pürgschachen Moor	S. magellanicum	N47°34'50.57'', E14°20'29.29''	September 2017		IIH1		0	0	0	0	1	0	0	0	1	0	2
Austria	Pürgschachen Moor	S. magellanicum	N47°34'50.57'', E14°20'29.29''	September 2017		IIH2		0	0	0	0	0	0	0	0	0	0	0
Austria	Pürgschachen Moor	S. magellanicum	N47°34'50.57'', E14°20'29.29''	September 2017		IIH3		1	0	0	0	1	0	0	0	0	0	2
Austria	Pürgschachen Moor	S. magellanicum	N47°34'50.57'', E14°20'29.29''	September 2017		IIH4		0	0	0	0	0	0	0	0	1	0	1
Austria	Pürgschachen Moor	S. magellanicum	N47°34'50.57'', E14°20'29.29''	September 2017		IIH5		1	0	0	0	0	0	1	1	1	1	5
Austria	Pürgschachen Moor	S. magellanicum	N47°34'50.57'', E14°20'29.29''	September 2017		IIH6		1	0	0	0	0	0	1	1	1	1	5
Austria	Pürgschachen Moor	S. magellanicum	N47°34'50.57'', E14°20'29.29''	September 2017		IIH7		0	0	0	0	0	0	0	0	0	1	1
Austria	Pürgschachen Moor	S. magellanicum	N47°34'50.57'', E14°20'29.29''	September 2017		IIH8		0	0	1	0	0	0	1	1	1	1	5
Austria	Pürgschachen Moor	S. magellanicum	N47°34'50.57'', E14°20'29.29''	September 2017		IIH9		0	0	0	0	0	0	0	0	0	0	0
Austria	Pürgschachen Moor	S. magellanicum	N47°34'50.57'', E14°20'29.29''	September 2017		IIH10		0	0	0	0	0	0	0	0	0	0	0
Austria	Pürgschachen Moor	S. magellanicum	N47°34'50.57'', E14°20'29.29''	September 2017		IIH11		1	0	1	0	0	0	0	1	0	0	3
Austria	Pürgschachen Moor	S. magellanicum	N47°34'50.57'', E14°20'29.29''	September 2017		IIIA2		0	0	0	0	1	0	0	1	1	1	4
Austria	Pürgschachen Moor	S. magellanicum	N47°34'50.57'', E14°20'29.29''	September 2017	Paraburkholderia phytofirmans	IIIA3		1	0	1	1	1	1	0	1	1	1	8		-	-
Austria	Pürgschachen Moor	S. magellanicum	N47°34'50.57'', E14°20'29.29''	September 2017		IIIA4		0	1	0	0	1	1	0	1	1	1	6
Austria	Pürgschachen Moor	S. magellanicum	N47°34'50.57'', E14°20'29.29''	September 2017		IIIA5		0	0	1	0	1	0	0	1	1	1	5
Austria	Pürgschachen Moor	S. magellanicum	N47°34'50.57'', E14°20'29.29''	September 2017		IIIA6		1	0	1	0	1	0	0	1	1	1	6
Austria	Pürgschachen Moor	S. magellanicum	N47°34'50.57'', E14°20'29.29''	September 2017		IIIA7		1	0	0	0	0	0	0	1	1	1	4
Austria	Pürgschachen Moor	S. magellanicum	N47°34'50.57'', E14°20'29.29''	September 2017		IIIA8		0	0	0	0	1	0	0	0	0	0	1
Austria	Pürgschachen Moor	S. magellanicum	N47°34'50.57'', E14°20'29.29''	September 2017		IIIA9		0	0	0	0	0	0	0	0	0	0	0
Austria	Pürgschachen Moor	S. magellanicum	N47°34'50.57'', E14°20'29.29''	September 2017		IIIA10		0	0	0	0	1	0	0	0	0	0	1		+	-
Austria	Pürgschachen Moor	S. magellanicum	N47°34'50.57'', E14°20'29.29''	September 2017		IIIA11		1	0	1	0	0	0	1	1	1	1	6
Austria	Pürgschachen Moor	S. magellanicum	N47°34'50.57'', E14°20'29.29''	September 2017		IIIA12		1	0	0	0	0	0	1	1	1	1	5
Austria	Pürgschachen Moor	S. magellanicum	N47°34'50.57'', E14°20'29.29''	September 2017		IIIB1		0	0	0	0	0	0	0	1	1	1	3
Austria	Pürgschachen Moor	S. magellanicum	N47°34'50.57'', E14°20'29.29''	September 2017		IIIB2		0	0	1	0	0	0	1	1	1	1	5
Austria	Pürgschachen Moor	S. magellanicum	N47°34'50.57'', E14°20'29.29''	September 2017		IIIB3		1	0	1	0	1	0	1	1	1	1	7		-	+
Austria	Pürgschachen Moor	S. magellanicum	N47°34'50.57'', E14°20'29.29''	September 2017		IIIB4		1	0	0	0	1	0	0	0	0	0	2		++	-
Austria	Pürgschachen Moor	S. magellanicum	N47°34'50.57'', E14°20'29.29''	September 2017		IIIB5		0	0	0	0	0	0	0	0	0	0	0
Austria	Pürgschachen Moor	S. magellanicum	N47°34'50.57'', E14°20'29.29''	September 2017		IIIB6		0	0	0	0	1	0	0	0	0	0	1
Austria	Pürgschachen Moor	S. magellanicum	N47°34'50.57'', E14°20'29.29''	September 2017		IIIB7		1	0	0	0	1	0	0	1	1	1	5
Austria	Pürgschachen Moor	S. magellanicum	N47°34'50.57'', E14°20'29.29''	September 2017		IIIB8		1	0	1	0	1	0	0	1	1	1	6
Austria	Pürgschachen Moor	S. magellanicum	N47°34'50.57'', E14°20'29.29''	September 2017		IIIB9		0	0	1	0	0	0	0	1	0	1	3
Austria	Pürgschachen Moor	S. magellanicum	N47°34'50.57'', E14°20'29.29''	September 2017		IIIB10		0	0	1	0	0	0	1	1	1	1	5
Austria	Pürgschachen Moor	S. magellanicum	N47°34'50.57'', E14°20'29.29''	September 2017		IIIB11		0	0	0	0	1	0	0	0	0	0	1
Austria	Pürgschachen Moor	S. magellanicum	N47°34'50.57'', E14°20'29.29''	September 2017		IIIB12		1	0	0	0	1	0	0	1	1	1	5
Austria	Pürgschachen Moor	S. magellanicum	N47°34'50.57'', E14°20'29.29''	September 2017		IIIC1		1	0	1	1	1	1	0	1	1	0	7		-	-
Austria	Pürgschachen Moor	S. magellanicum	N47°34'50.57'', E14°20'29.29''	September 2017		IIIC2		0	0	0	0	0	0	0	0	0	0	0
Austria	Pürgschachen Moor	S. magellanicum	N47°34'50.57'', E14°20'29.29''	September 2017		IIIC3		1	0	1	0	1	0	0	0	0	1	4
Austria	Pürgschachen Moor	S. magellanicum	N47°34'50.57'', E14°20'29.29''	September 2017		IIIC5		0	0	0	0	0	0	0	1	1	1	3
Austria	Pürgschachen Moor	S. magellanicum	N47°34'50.57'', E14°20'29.29''	September 2017		IIIC6		0	0	0	0	0	0	0	1	1	1	3
Austria	Pürgschachen Moor	S. magellanicum	N47°34'50.57'', E14°20'29.29''	September 2017		IIIC7		1	0	1	0	0	0	0	1	1	1	5
Austria	Pürgschachen Moor	S. magellanicum	N47°34'50.57'', E14°20'29.29''	September 2017		IIIC8		0	0	0	0	0	0	0	0	0	0	0
Austria	Pürgschachen Moor	S. magellanicum	N47°34'50.57'', E14°20'29.29''	September 2017		IIIC9		1	0	0	0	0	0	0	0	0	0	1
Austria	Pürgschachen Moor	S. magellanicum	N47°34'50.57'', E14°20'29.29''	September 2017		IIIC10		1	0	0	0	1	0	0	1	1	1	5
Austria	Pürgschachen Moor	S. magellanicum	N47°34'50.57'', E14°20'29.29''	September 2017		IIIC11		1	0	1	0	0	0	0	0	0	1	3		-	-
Austria	Pürgschachen Moor	S. magellanicum	N47°34'50.57'', E14°20'29.29''	September 2017		IIIC12		1	0	0	0	1	0	0	1	1	1	5
Austria	Pürgschachen Moor	S. magellanicum	N47°34'50.57'', E14°20'29.29''	September 2017		IIID1		0	0	0	0	0	0	0	0	0	0	0		+++	-
Austria	Pürgschachen Moor	S. magellanicum	N47°34'50.57'', E14°20'29.29''	September 2017		IIID2		0	0	1	1	0	1	0	1	0	0	4
Austria	Pürgschachen Moor	S. magellanicum	N47°34'50.57'', E14°20'29.29''	September 2017		IIID3		0	0	0	0	0	0	0	0	0	1	1
Austria	Pürgschachen Moor	S. magellanicum	N47°34'50.57'', E14°20'29.29''	September 2017		IIID4		0	0	1	0	0	0	0	1	1	1	4
Austria	Pürgschachen Moor	S. magellanicum	N47°34'50.57'', E14°20'29.29''	September 2017		IIID5		0	0	0	0	0	0	0	1	1	1	3
Austria	Pürgschachen Moor	S. magellanicum	N47°34'50.57'', E14°20'29.29''	September 2017	Pandoraea apista	IIID6		1	0	1	1	1	1	1	1	1	1	9		+	-
Austria	Pürgschachen Moor	S. magellanicum	N47°34'50.57'', E14°20'29.29''	September 2017		IIID7		1	0	1	0	0	0	0	1	1	0	4
Austria	Pürgschachen Moor	S. magellanicum	N47°34'50.57'', E14°20'29.29''	September 2017		IIID8		0	0	0	0	0	0	0	0	0	1	1
Austria	Pürgschachen Moor	S. magellanicum	N47°34'50.57'', E14°20'29.29''	September 2017		IIID9		1	0	0	0	0	0	0	0	1	0	2
Austria	Pürgschachen Moor	S. magellanicum	N47°34'50.57'', E14°20'29.29''	September 2017		IIID10		0	0	0	0	1	0	0	0	0	1	2
Austria	Pürgschachen Moor	S. magellanicum	N47°34'50.57'', E14°20'29.29''	September 2017		IIID11		1	0	0	0	0	0	0	1	1	1	4
Austria	Pürgschachen Moor	S. magellanicum	N47°34'50.57'', E14°20'29.29''	September 2017		IIID12		1	0	0	0	1	0	0	1	1	1	5
Austria	Pürgschachen Moor	S. magellanicum	N47°34'50.57'', E14°20'29.29''	September 2017		IIIE1		1	0	0	0	0	0	0	1	1	1	4
Austria	Pürgschachen Moor	S. magellanicum	N47°34'50.57'', E14°20'29.29''	September 2017		IIIE2		1	0	0	1	0	0	0	1	1	1	5
Austria	Pürgschachen Moor	S. magellanicum	N47°34'50.57'', E14°20'29.29''	September 2017		IIIE3		1	0	0	0	1	0	0	1	1	1	5
Austria	Pürgschachen Moor	S. magellanicum	N47°34'50.57'', E14°20'29.29''	September 2017		IIIE4		1	0	1	1	1	0	1	0	1	1	7		-	-
Austria	Pürgschachen Moor	S. magellanicum	N47°34'50.57'', E14°20'29.29''	September 2017		IIIE5		0	0	0	0	1	0	0	1	1	1	4
Austria	Pürgschachen Moor	S. magellanicum	N47°34'50.57'', E14°20'29.29''	September 2017	Pandoraea terrae	IIIE6		0	1	1	1	1	1	1	1	1	1	9		-	-
Austria	Pürgschachen Moor	S. magellanicum	N47°34'50.57'', E14°20'29.29''	September 2017		IIIE7		1	0	0	0	1	1	0	1	1	0	5
Austria	Pürgschachen Moor	S. magellanicum	N47°34'50.57'', E14°20'29.29''	September 2017		IIIE8		0	0	0	0	0	0	0	0	0	0	0
Austria	Pürgschachen Moor	S. magellanicum	N47°34'50.57'', E14°20'29.29''	September 2017		IIIE9		1	0	0	0	0	0	0	1	1	1	4
Austria	Pürgschachen Moor	S. magellanicum	N47°34'50.57'', E14°20'29.29''	September 2017		IIIE10		1	0	1	0	0	0	0	1	1	1	5
Austria	Pürgschachen Moor	S. magellanicum	N47°34'50.57'', E14°20'29.29''	September 2017		IIIE11		1	0	0	0	0	0	0	0	0	0	1
Austria	Pürgschachen Moor	S. magellanicum	N47°34'50.57'', E14°20'29.29''	September 2017		IIIE12		1	0	0	0	1	0	0	0	1	1	4
Austria	Pürgschachen Moor	S. magellanicum	N47°34'50.57'', E14°20'29.29''	September 2017		IIIF1		1	0	1	1	1	1	0	1	0	1	7		-	-
Austria	Pürgschachen Moor	S. magellanicum	N47°34'50.57'', E14°20'29.29''	September 2017		IIIF2		1	1	0	0	1	1	0	0	0	1	5
Austria	Pürgschachen Moor	S. magellanicum	N47°34'50.57'', E14°20'29.29''	September 2017		IIIF3		0	0	0	0	1	0	0	1	1	1	4
Austria	Pürgschachen Moor	S. magellanicum	N47°34'50.57'', E14°20'29.29''	September 2017		IIIF4		0	0	0	0	0	0	0	0	1	0	1
Austria	Pürgschachen Moor	S. magellanicum	N47°34'50.57'', E14°20'29.29''	September 2017		IIIF5		1	0	0	0	0	0	0	1	1	0	3
Austria	Pürgschachen Moor	S. magellanicum	N47°34'50.57'', E14°20'29.29''	September 2017		IIIF6		0	0	0	0	1	0	0	1	1	0	3
Austria	Pürgschachen Moor	S. magellanicum	N47°34'50.57'', E14°20'29.29''	September 2017		IIIF7		0	0	0	0	0	0	0	0	0	0	0
Austria	Pürgschachen Moor	S. magellanicum	N47°34'50.57'', E14°20'29.29''	September 2017		IIIF8		0	0	1	1	1	1	0	1	0	0	5
Austria	Pürgschachen Moor	S. magellanicum	N47°34'50.57'', E14°20'29.29''	September 2017		IIIF10		1	0	0	0	1	0	0	1	1	1	5
Austria	Pürgschachen Moor	S. magellanicum	N47°34'50.57'', E14°20'29.29''	September 2017		IIIF11		1	0	0	0	1	0	0	1	1	1	5
Austria	Pürgschachen Moor	S. magellanicum	N47°34'50.57'', E14°20'29.29''	September 2017		IIIF12		0	0	1	1	1	0	0	1	0	1	5
Austria	Pürgschachen Moor	S. magellanicum	N47°34'50.57'', E14°20'29.29''	September 2017		IIIG1		0	0	0	0	1	0	0	1	1	1	4
Austria	Pürgschachen Moor	S. magellanicum	N47°34'50.57'', E14°20'29.29''	September 2017		IIIG2		0	0	0	0	0	0	0	0	0	0	0		-	-
Austria	Pürgschachen Moor	S. magellanicum	N47°34'50.57'', E14°20'29.29''	September 2017		IIIG3		0	0	0	0	1	0	0	1	1	0	3
Austria	Pürgschachen Moor	S. magellanicum	N47°34'50.57'', E14°20'29.29''	September 2017		IIIG4		0	0	0	0	0	0	0	1	1	0	2
Austria	Pürgschachen Moor	S. magellanicum	N47°34'50.57'', E14°20'29.29''	September 2017		IIIG5		1	0	0	0	0	0	1	0	1	1	4
Austria	Pürgschachen Moor	S. magellanicum	N47°34'50.57'', E14°20'29.29''	September 2017		IIIG6		0	0	0	0	0	0	1	1	0	1	3
Austria	Pürgschachen Moor	S. magellanicum	N47°34'50.57'', E14°20'29.29''	September 2017		IIIG7		0	0	0	0	0	0	0	0	1	0	1
Austria	Pürgschachen Moor	S. magellanicum	N47°34'50.57'', E14°20'29.29''	September 2017		IIIG8		1	0	0	0	0	0	0	0	0	1	2
Austria	Pürgschachen Moor	S. magellanicum	N47°34'50.57'', E14°20'29.29''	September 2017		IIIG9		1	0	0	0	1	0	1	1	1	1	6
Austria	Pürgschachen Moor	S. magellanicum	N47°34'50.57'', E14°20'29.29''	September 2017		IIIG10		0	0	0	0	1	0	0	1	1	1	4
Austria	Pürgschachen Moor	S. magellanicum	N47°34'50.57'', E14°20'29.29''	September 2017		IIIG11		1	0	0	0	0	0	0	1	1	0	3
Austria	Pürgschachen Moor	S. magellanicum	N47°34'50.57'', E14°20'29.29''	September 2017		IIIG12		1	0	0	0	0	0	0	1	1	0	3
Austria	Pürgschachen Moor	S. magellanicum	N47°34'50.57'', E14°20'29.29''	September 2017		IIIH1		0	0	0	0	1	1	1	0	1	1	5
Austria	in total 266 isolates						absolute number of resistant isolates	122	12	62	55	108	35	37	143	164	137
							proportion of resistant isolates [%]	44.3636	4.36364	22.5455	20	39.2727	12.7273	13.4545	52	59.6364	49.8182

## Sheet: UMAP analysis
Isolate	RESISTANCE SCREENING (after 3 days of observation)										Coordinates
	Sulfodiazine	Vancomycin	Ampicillin	Rifampicin	Ciprofloxacin	Erythromycin	Nalidixic acid	Gentamycin	Kanamycin	Tetracycline	UMAP1	UMAP2	Country	Number of resistances	Label
SF1-34	1	1	1	1	1	1	1	0	0	1	-47.2346	-9.26831	Germany	8	high
SF2-49	1	1	1	1	1	1	1	0	1	1	-48.5461	-10.5908	Germany	9	high		UMAP cluster	Median	No. of resistances
SF2-51	1	1	1	1	1	1	1	1	1	1	-50.053	-10.1068	Germany	10	high		high	7	3 to 10
SF2-55	1	1	1	1	0	1	1	0	0	0	-45.8894	-6.02762	Germany	6	high		medium	4	2 to 7
SF2-58	1	1	0	1	0	1	1	0	0	1	-47.2823	-6.76213	Germany	6	high		low	1	0 to 5
SF2-62	1	1	1	1	0	1	1	0	0	1	-46.8771	-7.16002	Germany	7	high
SF2-64	1	1	1	1	0	1	0	0	0	0	-45.9917	-4.63732	Germany	5	high		Feature	Importance (%)
SF2-69	1	1	1	1	0	1	1	1	0	1	-47.995	-7.47668	Germany	8	high		Erythromycin	24.71
SF3-25a	1	1	1	1	0	1	1	1	1	1	-50.7246	-9.98379	Germany	9	high		Vancomycin	16.84
SF3-28b	1	1	1	1	0	1	0	1	0	1	-47.9449	-6.02487	Germany	7	high		Ciprofloxacin	13.95
SF3-47b	1	1	1	1	0	1	0	1	0	1	-47.8512	-5.8476	Germany	7	high		Sulfadiazine	11.3103
SF1-5*	1	1	1	1	0	1	0	0	1	0	-46.932	-4.61636	Germany	6	high		Rifampicin	7.89801
SF1-6*	1	1	1	1	1	1	1	0	0	0	-46.1722	-7.93552	Germany	7	high		Gentamycin	6.9701
SF1-11*	1	1	1	1	0	1	0	0	0	0	-46.0041	-4.35217	Germany	5	high		Ampicillin	6.07039
SF2-7*	1	1	1	1	0	1	1	1	0	1	-48.3177	-7.72482	Germany	8	high		Tetracycline	4.45326
SF2-9*	1	1	1	1	0	1	0	0	0	0	-46.1073	-4.46081	Germany	5	high		Nalidixic acid	4.35003
SF2-17*	1	1	1	1	1	1	1	1	0	1	-48.253	-10.0132	Germany	9	high		Kanamycin	3.45036
SF3-3*	1	1	1	1	1	1	1	1	0	1	-48.49	-9.14663	Germany	9	high
SM1-48	1	1	1	1	0	1	0	0	0	0	-46.3232	-3.91485	Germany	5	high
SM2-12	1	1	1	1	0	1	0	1	0	1	-48.0644	-5.52538	Germany	7	high
SM2-40	1	1	1	1	1	1	1	1	0	1	-48.3765	-9.93218	Germany	9	high
SM2-42	1	1	1	1	0	1	0	1	0	1	-48.0177	-5.76071	Germany	7	high
SM2-45	1	1	0	1	1	1	0	1	1	1	-51.0725	-8.4235	Germany	8	high
SM2-59a	1	1	1	0	1	1	1	0	0	1	-46.6501	-9.04682	Germany	7	high
SM2-59b	1	1	1	1	0	1	1	0	0	0	-46.0234	-5.9563	Germany	6	high
SM2-61	1	1	1	1	1	0	1	1	0	1	-47.7248	-9.49251	Germany	8	high
SM2-62	1	1	1	1	0	0	0	1	0	1	-48.5572	-5.12154	Germany	6	high
SM3-13	1	1	1	1	1	1	1	0	1	0	-48.1542	-8.53713	Germany	8	high
SM1-29*	0	1	1	0	1	1	1	1	0	1	-48.4188	-8.36777	Germany	7	high
SM2-12*	1	1	1	1	1	1	1	0	0	0	-46.7055	-7.89091	Germany	7	high
SM2-24*	1	1	1	1	1	1	1	1	1	0	-49.6282	-9.0221	Germany	9	high
G1SF32	1	0	1	1	0	0	0	1	1	0	-49.7747	-5.45696	Germany	5	high
G1SF38	1	1	1	1	0	1	1	1	1	1	-49.4922	-11.1148	Germany	9	high
G2SF19	1	1	1	0	1	1	1	1	0	1	-47.6958	-9.00981	Germany	8	high
G2SF27	1	1	1	1	0	1	1	1	0	0	-46.9219	-6.29113	Germany	7	high
G2SF38	1	1	1	1	1	1	1	1	1	1	-50.5459	-9.93917	Germany	10	high
G3SF2	1	1	1	1	0	1	1	1	0	0	-47.2487	-6.15774	Germany	7	high
G3SF9	0	1	1	1	0	1	0	0	0	0	-45.8048	-3.48464	Germany	4	high
G3SF23	1	1	1	1	0	1	1	1	0	1	-48.1439	-7.39435	Germany	8	high
G3SF29	1	1	1	1	0	1	0	0	0	0	-45.8331	-4.82535	Germany	5	high
G3SF30	1	1	1	1	0	1	1	1	1	1	-50.7082	-10.4765	Germany	9	high
G3SF31	1	1	1	1	0	1	0	1	0	0	-47.0907	-4.87691	Germany	6	high
G3SF33	1	1	1	1	0	1	1	1	0	0	-47.0768	-6.24967	Germany	7	high
G3SF34	1	1	1	1	1	1	1	1	0	0	-47.9466	-8.1344	Germany	8	high
G1SM6b	1	1	1	1	1	1	1	1	1	0	-49.5283	-8.92261	Germany	9	high
G1SM39	1	1	1	1	1	1	1	1	1	0	-49.7979	-8.79495	Germany	9	high
G2SM10	1	1	1	1	1	1	1	1	1	0	-49.2969	-8.6454	Germany	9	high
G2SM44	1	1	1	1	1	1	1	0	1	1	-48.5457	-10.4954	Germany	9	high
G2SM46	1	1	1	1	0	1	0	1	1	0	-48.0418	-5.2849	Germany	7	high
G2SM49	1	1	1	1	0	0	0	1	1	1	-49.6084	-6.06422	Germany	7	high
G2SM50	0	1	1	1	0	1	0	1	1	1	-49.1497	-6.79403	Germany	7	high
G3SM25	1	1	1	1	0	1	1	1	1	1	-50.4122	-9.5334	Germany	9	high
G3SM26	1	1	1	1	1	1	1	1	1	1	-49.1589	-10.1608	Germany	10	high
G3SM27	1	1	1	1	0	1	1	0	0	1	-46.8827	-7.17348	Germany	7	high
G3SM33	1	1	1	1	0	1	0	1	1	0	-48.3681	-5.01903	Germany	7	high
G3SM41	1	1	1	1	1	1	1	1	1	1	-49.6604	-10.3029	Germany	10	high
G3SM48	1	1	0	1	0	1	1	0	1	0	-47.5459	-6.50307	Germany	6	high
N1SF5	1	1	1	1	1	1	1	0	0	0	-46.4235	-7.95655	Norway	7	high
N1SF11	1	1	1	1	0	1	0	0	0	0	-45.8458	-4.67681	Norway	5	high
N1SF24	1	1	1	1	0	1	1	0	1	0	-47.0569	-6.55732	Norway	7	high
N1SF35a	1	1	1	1	0	1	1	1	1	0	-48.7864	-7.50069	Norway	8	high
N1SF42a	1	1	1	1	1	1	1	1	0	1	-48.4432	-9.6687	Norway	9	high
N1SF44	1	1	1	1	0	1	0	1	0	1	-47.7918	-5.74416	Norway	7	high
N1SF50a	1	1	1	1	0	1	0	0	0	1	-46.5467	-5.28858	Norway	6	high
N1SF50b	1	1	1	1	0	1	0	0	0	0	-45.7375	-4.38766	Norway	5	high
N2SF3	1	1	1	1	1	1	1	1	1	1	-49.4146	-9.68438	Norway	10	high
N3SF16	1	1	1	1	0	1	1	0	0	0	-46.1526	-5.86665	Norway	6	high
N3SF18	1	1	1	1	1	1	1	1	1	1	-50.0132	-10.4715	Norway	10	high
N3SF33	1	1	1	1	1	1	1	1	0	0	-47.9227	-8.2074	Norway	8	high
N3SF47	1	0	1	1	1	0	0	1	1	1	-50.5493	-7.50817	Norway	7	high
N1SM1	1	1	1	1	1	1	1	1	1	1	-49.3922	-10.0428	Norway	10	high
N1SM3	1	1	1	1	0	1	0	0	0	0	-46.0547	-4.13003	Norway	5	high
N1SM4	1	1	1	1	1	1	1	1	1	1	-49.0799	-10.6371	Norway	10	high
N1SM5	1	1	1	1	1	1	1	1	1	1	-50.0374	-9.64487	Norway	10	high
N1SM7	1	1	1	1	1	1	1	1	0	1	-48.8315	-9.27841	Norway	9	high
N1SM9	1	1	1	1	1	1	0	1	1	1	-50.5608	-9.18026	Norway	9	high
N1SM12	1	1	1	1	1	1	1	1	0	1	-48.5539	-9.62013	Norway	9	high
N1SM16	1	1	1	1	1	1	1	1	1	1	-49.9798	-9.77641	Norway	10	high
N1SM17	1	1	1	1	1	1	0	1	1	1	-50.4472	-8.87202	Norway	9	high
N1SM19	1	1	1	1	1	1	1	1	1	1	-49.3231	-9.83256	Norway	10	high
N1SM20a	1	1	1	1	1	1	1	1	1	1	-50.3006	-9.56394	Norway	10	high
N1SM20b	1	1	1	1	1	1	0	1	0	1	-49.0011	-7.74922	Norway	8	high
N1SM23b	1	1	1	1	1	1	1	1	1	1	-49.1424	-10.6204	Norway	10	high
N1SM25	1	1	1	1	1	1	1	1	1	1	-49.6503	-10.4957	Norway	10	high
N1SM26	1	1	1	1	1	1	1	1	1	1	-49.7424	-10.2337	Norway	10	high
N1SM27	1	1	1	1	1	1	1	1	1	1	-49.5774	-10.5141	Norway	10	high
N1SM28	1	1	1	1	1	1	1	1	1	1	-49.8474	-10.1796	Norway	10	high
N1SM29a	1	1	1	1	1	1	1	1	0	1	-48.9583	-9.13127	Norway	9	high
N1SM32	1	1	1	1	1	1	1	0	0	1	-47.3186	-9.16441	Norway	8	high
N1SM33	1	1	1	1	1	1	1	1	1	1	-49.7825	-9.55694	Norway	10	high
N1SM34	1	1	1	1	1	1	1	1	1	1	-49.4837	-10.8616	Norway	10	high
N1SM35	1	1	1	1	1	1	1	1	0	1	-48.8674	-9.35773	Norway	9	high
N1SM36	1	1	1	1	1	1	1	1	1	1	-50.3975	-10.6262	Norway	10	high
N2SM4	1	1	1	1	1	1	1	1	1	1	-49.3244	-10.4739	Norway	10	high
N2SM5b	1	1	1	1	1	1	1	1	1	1	-49.2732	-10.83	Norway	10	high
N2SM15	1	1	1	1	1	1	0	0	1	1	-47.8601	-10.2897	Norway	8	high
N2SM16a	1	1	1	1	1	1	1	0	1	1	-48.4853	-10.0562	Norway	9	high
N3SM4	1	1	1	1	1	1	1	1	1	1	-49.664	-9.56109	Norway	10	high
N3SM13	1	1	1	1	1	1	1	1	1	1	-50.1305	-10.1738	Norway	10	high
N3SM14	1	1	1	1	1	1	0	1	1	1	-50.3646	-9.19216	Norway	9	high
N3SM21b	1	1	1	1	1	1	1	1	1	1	-49.6871	-9.45231	Norway	10	high
N3SM22	1	1	1	1	1	1	1	0	1	1	-48.6116	-10.2045	Norway	9	high
N3SM23	1	1	1	1	1	1	1	0	1	1	-48.815	-9.72548	Norway	9	high
N3SM25	1	1	1	1	1	1	1	0	0	0	-46.3773	-7.63629	Norway	7	high
N3SM26	1	1	1	1	0	1	0	1	0	0	-47.2352	-5.08193	Norway	6	high
N3SM30c	1	1	1	1	1	1	1	1	1	0	-49.2488	-8.99556	Norway	9	high
IA3	1	1	1	1	0	0	0	1	1	0	-49.2314	-4.85606	Austria	6	high
IA4	1	1	1	1	0	1	0	1	0	0	-46.9548	-4.92222	Austria	6	high
IA5	1	1	1	1	1	1	1	1	1	0	-49.6152	-8.89459	Austria	9	high
IA6	1	1	1	1	0	0	0	1	0	0	-47.9311	-4.03051	Austria	5	high
IB1	1	0	1	0	1	1	0	1	0	0	-49.7046	-3.99521	Austria	5	high
IB6	1	1	1	1	1	0	1	1	1	1	-50.0677	-10.9044	Austria	9	high
IB10	1	1	1	1	0	1	0	0	0	0	-45.571	-4.58305	Austria	5	high
IB12	1	1	1	0	0	1	0	1	0	0	-47.3546	-3.65987	Austria	5	high
IC12	1	1	1	0	0	1	0	0	0	0	-46.2692	-3.26913	Austria	4	high
ID4	1	1	1	1	0	1	0	1	1	0	-48.3465	-5.42235	Austria	7	high
ID12	1	1	0	1	1	1	0	1	0	0	-48.8277	-4.52779	Austria	6	high
IE2	1	1	1	0	0	1	0	1	0	0	-47.5026	-3.48233	Austria	5	high
IE3	1	1	1	0	1	1	1	0	1	0	-47.4123	-8.26025	Austria	7	high
IE7	1	1	1	0	1	1	0	1	1	0	-50.1766	-6.33804	Austria	7	high
IF4	1	1	1	1	0	1	0	1	0	0	-47.0548	-4.96669	Austria	6	high
IG2	1	1	1	1	0	1	0	1	0	0	-47.1292	-4.61588	Austria	6	high
IG4	1	1	1	1	0	1	0	1	0	0	-47.2403	-4.63574	Austria	6	high
IG6	1	1	1	0	0	1	0	1	0	1	-48.275	-4.7338	Austria	6	high
IG8	1	1	1	1	1	1	1	0	0	1	-47.5339	-8.92456	Austria	8	high
IH6	1	1	1	1	1	1	0	1	0	0	-48.2724	-6.08708	Austria	7	high
IH8	1	1	0	1	0	1	0	1	0	1	-48.1994	-4.80969	Austria	6	high
IH9	1	0	1	0	1	1	0	1	1	0	-50.148	-5.43145	Austria	6	high
IH10	1	0	1	0	0	1	0	1	0	0	-48.3949	-3.24339	Austria	4	high
IIA11	1	1	0	1	1	1	1	0	0	0	-45.6261	-7.34181	Austria	6	high
IIB10	1	0	0	1	0	1	0	0	1	1	-49.4361	-6.21972	Austria	5	high
IIB11	0	1	0	0	1	1	0	1	1	0	-50.3925	-4.79278	Austria	5	high
IID3	1	1	0	1	0	1	0	1	0	0	-47.9017	-4.14286	Austria	5	high
IID4	0	0	1	1	0	1	0	1	0	0	-47.9134	-3.17738	Austria	4	high
IID8	0	1	0	1	0	1	0	1	0	0	-48.5163	-3.48838	Austria	4	high
IID11	0	0	0	1	1	1	0	0	1	1	-50.5817	-5.90292	Austria	5	high
IID12	1	1	1	1	1	1	1	0	1	0	-48.0304	-8.54948	Austria	8	high
IIE2	1	1	0	1	0	1	1	0	1	1	-48.3779	-7.06984	Austria	7	high
IIIA3	1	1	1	1	1	1	0	1	1	0	-49.7428	-7.63012	Austria	8	high
IIIB3	1	1	1	1	1	1	1	0	0	0	-46.4459	-8.11591	Austria	7	high
IIIC1	1	0	1	1	1	1	0	1	1	0	-49.822	-7.18804	Austria	7	high
IIIC3	0	1	1	1	0	1	0	0	0	0	-46.3757	-3.53835	Austria	4	high
IIIC11	0	1	1	0	0	1	0	0	0	0	-46.5514	-2.27082	Austria	3	high
IIID2	0	0	0	0	1	1	0	1	1	0	-50.9631	-4.88355	Austria	4	high
IIID6	1	1	1	1	1	1	1	1	1	0	-49.4867	-8.86278	Austria	9	high
IIIE4	1	1	1	1	0	1	1	1	0	0	-47.2064	-6.05566	Austria	7	high
IIIE6	1	1	0	1	1	1	1	1	1	1	-50.3518	-10.7872	Austria	9	high
IIIF1	0	1	1	1	1	1	0	1	1	0	-49.6013	-6.66382	Austria	7	high
IIIF2	0	1	1	1	0	0	0	0	1	1	-49.16	-5.8156	Austria	5	high
IIIF8	0	0	0	1	1	1	0	1	1	0	-50.5359	-5.08874	Austria	5	high
IIIF12	0	1	0	1	1	1	0	1	0	0	-49.455	-4.02703	Austria	5	high
SF3-25b	1	1	0	1	0	0	0	0	0	0	43.918	49.6823	Germany	3	medium
SF3-26	1	1	0	1	0	0	0	0	0	0	43.3369	49.9351	Germany	3	medium
SF3-30	1	1	0	1	0	0	0	0	0	0	43.5915	49.8759	Germany	3	medium
SM1-41	1	1	0	1	0	0	0	0	0	1	44.4306	49.434	Germany	4	medium
SM2-55	1	1	0	1	0	0	0	0	0	0	43.6407	49.9674	Germany	3	medium
SM3-17	1	1	0	1	0	0	0	0	0	0	43.4242	50.226	Germany	3	medium
G1SF19	1	1	1	1	1	0	1	0	0	0	46.4804	52.521	Germany	6	medium
G3SF48	1	1	1	0	0	0	1	1	1	0	46.2685	56.0558	Germany	6	medium
G1SM16	1	0	1	0	1	0	1	1	0	0	46.032	56.253	Germany	5	medium
G2SM45	1	1	0	1	1	0	0	0	1	1	45.2461	50.2383	Germany	6	medium
G3SM12	1	1	1	0	1	0	1	0	0	0	45.6921	53.6636	Germany	5	medium
N1SF9	1	0	1	0	1	0	1	1	0	0	46.3166	56.2353	Norway	5	medium
N1SF10	1	0	0	0	1	0	1	1	0	0	46.4998	57.5534	Norway	4	medium
N1SF21	1	1	0	0	0	1	1	1	0	0	44.3839	56.2923	Norway	5	medium
N1SF26	1	0	0	0	1	0	1	1	1	1	47.198	58.151	Norway	6	medium
N3SF19	1	1	1	1	1	1	0	0	0	0	46.7815	51.4438	Norway	6	medium
N1SM15b	1	0	1	0	0	0	1	1	1	0	47.2447	57.0113	Norway	5	medium
N1SM23a	1	1	1	0	0	0	0	0	0	0	44.3208	53.8167	Norway	3	medium
N2SM6	1	0	0	0	1	0	1	1	1	1	47.4207	57.6928	Norway	6	medium
N3SM21a	1	0	0	0	1	0	1	1	1	0	46.9155	57.925	Norway	5	medium
IA2	1	1	1	1	1	0	0	0	0	0	45.9254	51.3965	Austria	5	medium
IA7	1	1	0	0	0	0	0	0	0	0	41.8457	50.7138	Austria	2	medium
IA8	1	1	1	1	1	1	0	0	0	0	46.8356	51.2723	Austria	6	medium
IA9	1	1	1	0	1	0	0	0	0	0	44.964	52.7019	Austria	4	medium
IA10	1	1	1	0	0	0	0	0	0	0	44.0347	53.8547	Austria	3	medium
IA11	1	1	1	0	0	0	0	1	0	0	44.4029	54.9141	Austria	4	medium
IA12	1	0	1	1	1	0	0	0	0	0	44.3073	51.5401	Austria	4	medium
IB3	1	1	0	1	1	0	0	0	0	0	44.5632	50.6706	Austria	4	medium
IB4	0	1	0	0	0	1	0	0	0	0	41.8868	54.929	Austria	2	medium
IB7	1	1	0	1	1	0	0	1	1	0	45.4878	50.5652	Austria	6	medium
IB9	1	1	1	0	1	0	0	0	0	0	44.9706	52.4322	Austria	4	medium
IB11	1	1	1	0	0	0	1	1	0	0	45.4847	55.8321	Austria	5	medium
IC3	1	1	1	1	1	0	0	0	0	0	45.6096	51.7875	Austria	5	medium
IC6	1	1	0	0	1	1	0	0	1	0	44.2429	53.4306	Austria	5	medium
IC7	1	1	0	1	1	0	0	0	0	0	44.283	50.4762	Austria	4	medium
IC9	1	1	1	0	1	1	0	0	0	0	45.7494	53.0358	Austria	5	medium
IC10	1	1	1	0	1	0	0	1	1	0	46.1654	54.3981	Austria	6	medium
IC11	1	1	1	1	1	0	1	0	0	0	46.5128	52.6906	Austria	6	medium
ID1	0	1	0	0	1	0	0	1	0	0	42.0511	52.9113	Austria	3	medium
ID3	1	1	1	0	1	0	0	1	1	0	46.236	54.5808	Austria	6	medium
ID6	1	1	1	1	1	0	0	1	0	0	46.2657	51.9526	Austria	6	medium
IE1	1	0	0	0	1	0	1	1	1	0	47.0621	57.6768	Austria	5	medium
IE4	1	1	0	0	0	0	0	0	0	0	42.2908	51.1613	Austria	2	medium
IE6	1	1	1	0	1	0	0	1	0	0	45.2949	53.514	Austria	5	medium
IE8	1	0	0	1	1	0	0	0	0	0	42.7573	50.4956	Austria	3	medium
IE9	1	0	0	1	1	1	0	0	0	0	43.4419	50.446	Austria	4	medium
IE10	1	1	1	0	0	0	0	0	0	0	43.8373	53.6714	Austria	3	medium
IF1	1	1	1	0	1	0	1	0	1	0	46.2731	54.8229	Austria	6	medium
IF3	1	0	0	0	1	0	0	1	0	0	41.3081	52.608	Austria	3	medium
IF5	1	1	1	0	1	0	0	0	0	0	44.8048	52.4445	Austria	4	medium
IF10	1	0	0	1	1	0	0	0	0	0	42.9062	50.9464	Austria	3	medium
IF12	1	0	0	0	1	0	0	0	0	0	41.7598	51.5512	Austria	2	medium
IG5	1	0	1	0	1	0	1	0	0	0	44.8512	54.2281	Austria	4	medium
IG7	1	0	0	1	1	0	0	0	0	0	42.9543	50.6795	Austria	3	medium
IH2	1	0	0	1	1	0	0	0	0	0	42.7292	50.9219	Austria	3	medium
IH5	1	1	1	1	1	0	0	0	0	0	45.4154	51.4504	Austria	5	medium
IH11	1	1	1	0	1	0	1	0	0	0	45.8675	53.6515	Austria	5	medium
IIA2	1	1	0	0	1	1	0	0	0	0	43.9497	53.3073	Austria	4	medium
IIA3	1	1	0	0	1	0	0	0	0	0	43.365	51.6847	Austria	3	medium
IIA4	1	1	0	1	1	0	0	0	0	0	44.5254	50.7673	Austria	4	medium
IIA5	1	1	1	0	1	0	1	0	0	0	45.8781	53.4409	Austria	5	medium
IIA6	1	1	0	0	1	0	0	0	0	0	43.5165	51.8273	Austria	3	medium
IIA8	1	1	0	0	1	0	0	0	0	0	43.2467	51.7535	Austria	3	medium
IIB2	1	1	1	1	1	0	0	1	0	0	46.4661	52.064	Austria	6	medium
IIB3	1	1	0	0	1	0	0	0	0	0	43.8058	51.9919	Austria	3	medium
IIB7	1	1	1	0	1	0	0	0	0	0	44.8721	52.7444	Austria	4	medium
IIB8	1	1	0	1	0	0	0	0	0	0	43.7719	49.8007	Austria	3	medium
IIB9	1	1	0	0	1	0	0	0	0	0	43.8226	51.8792	Austria	3	medium
IIC6	1	0	1	1	1	0	0	0	0	0	44.5845	51.7048	Austria	4	medium
IIC7	0	1	1	0	1	0	0	0	0	0	43.7426	52.8675	Austria	3	medium
IIC8	1	1	1	0	1	0	1	1	1	0	46.8257	55.6807	Austria	7	medium
IIC9	0	1	0	0	1	0	0	0	0	0	42.2928	52.3724	Austria	2	medium
IIC11	1	0	0	0	1	0	0	0	0	0	42.0221	51.7051	Austria	2	medium
IIC12	0	1	0	0	0	1	0	0	0	0	42.2844	55.259	Austria	2	medium
IID2	1	1	1	0	0	0	0	0	0	0	44.256	53.5466	Austria	3	medium
IID6	1	1	0	1	1	0	0	0	0	0	44.0084	51.1233	Austria	4	medium
IIE1	1	0	1	1	1	0	1	0	1	0	46.2128	53.9017	Austria	6	medium
IIE3	1	1	1	0	0	0	0	0	1	0	44.4605	54.5213	Austria	4	medium
IIE5	1	1	1	0	1	0	0	0	0	0	44.6882	52.4558	Austria	4	medium
IIE11	1	1	1	0	0	0	0	1	0	0	44.8528	54.8113	Austria	4	medium
IIF1	1	1	1	1	1	0	0	0	0	0	45.9291	51.587	Austria	5	medium
IIF3	1	0	0	0	1	0	0	0	0	0	42.1808	51.9858	Austria	2	medium
IIF8	1	0	1	0	1	0	0	0	0	0	43.289	52.9318	Austria	3	medium
IIG2	0	1	1	1	1	0	0	0	0	0	46.0704	50.7063	Austria	4	medium
IIG4	1	0	1	0	1	0	0	0	1	0	43.5572	53.8302	Austria	4	medium
IIG5	1	0	1	0	1	0	0	0	0	0	43.0284	53.0308	Austria	3	medium
IIG11	1	0	1	1	1	0	1	0	0	0	46.513	53.5061	Austria	5	medium
IIG12	1	1	0	0	1	0	0	0	0	0	43.6609	52.0986	Austria	3	medium
IIH5	1	1	1	0	1	0	1	0	0	0	45.6352	53765	Austria	5	medium
IIH6	1	1	1	0	1	0	1	0	0	0	45.7063	53.3096	Austria	5	medium
IIH8	1	1	0	0	1	1	1	0	0	0	44.6387	55.4749	Austria	5	medium
IIH11	0	0	1	0	1	1	0	0	0	0	42.5664	53.9312	Austria	3	medium
IIIA2	1	1	0	1	1	0	0	0	0	0	44.5747	50.6587	Austria	4	medium
IIIA4	1	1	0	1	1	0	0	0	1	1	44.9579	49.9769	Austria	6	medium
IIIA5	1	1	0	1	1	1	0	0	0	0	45.2641	50.6357	Austria	5	medium
IIIA6	1	1	1	1	1	1	0	0	0	0	46.6994	51.1668	Austria	6	medium
IIIA7	1	1	1	0	1	0	0	0	0	0	44.4106	52.8181	Austria	4	medium
IIIA11	1	1	1	0	1	1	1	0	0	0	45.7969	54.6421	Austria	6	medium
IIIA12	1	1	1	0	1	0	1	0	0	0	45.3347	53.6075	Austria	5	medium
IIIB1	1	1	0	0	1	0	0	0	0	0	43.3685	51.8685	Austria	3	medium
IIIB2	1	1	0	0	1	1	1	0	0	0	44.6139	55.1253	Austria	5	medium
IIIB7	1	1	1	1	1	0	0	0	0	0	45.7341	51.2422	Austria	5	medium
IIIB8	1	1	1	1	1	1	0	0	0	0	46.8799	51.8242	Austria	6	medium
IIIB9	0	1	0	0	1	1	0	0	0	0	42.8013	53.9189	Austria	3	medium
IIIB10	1	1	0	0	1	1	1	0	0	0	44.5525	55.0667	Austria	5	medium
IIIB12	1	1	1	1	1	0	0	0	0	0	45.7966	51.6837	Austria	5	medium
IIIC5	1	1	0	0	1	0	0	0	0	0	43.4347	51.7169	Austria	3	medium
IIIC6	1	1	0	0	1	0	0	0	0	0	43.7339	52.1087	Austria	3	medium
IIIC7	1	1	1	0	1	1	0	0	0	0	45.5157	52.9033	Austria	5	medium
IIIC10	1	1	1	1	1	0	0	0	0	0	45.5279	51.586	Austria	5	medium
IIIC12	1	1	1	1	1	0	0	0	0	0	45.8471	51.3894	Austria	5	medium
IIID4	1	1	0	0	1	1	0	0	0	0	44.3282	52.9378	Austria	4	medium
IIID5	1	1	0	0	1	0	0	0	0	0	43.4957	51.9117	Austria	3	medium
IIID7	1	0	1	0	1	1	0	0	0	0	43.9799	53.7473	Austria	4	medium
IIID11	1	1	1	0	1	0	0	0	0	0	44.4982	52.4524	Austria	4	medium
IIID12	1	1	1	1	1	0	0	0	0	0	45.3175	51.2117	Austria	5	medium
IIIE1	1	1	1	0	1	0	0	0	0	0	44.6596	52.8068	Austria	4	medium
IIIE2	1	1	1	0	1	0	0	1	0	0	45.4143	53.3162	Austria	5	medium
IIIE3	1	1	1	1	1	0	0	0	0	0	45.3034	51.878	Austria	5	medium
IIIE5	1	1	0	1	1	0	0	0	0	0	44.1945	51.0229	Austria	4	medium
IIIE7	1	0	1	1	1	0	0	0	1	0	45.2186	52.8513	Austria	5	medium
IIIE9	1	1	1	0	1	0	0	0	0	0	44.8272	52.4281	Austria	4	medium
IIIE10	1	1	1	0	1	1	0	0	0	0	45.7573	52.6842	Austria	5	medium
IIIE12	1	1	1	1	0	0	0	0	0	0	44.9153	50.9694	Austria	4	medium
IIIF3	1	1	0	1	1	0	0	0	0	0	44.3872	50.8455	Austria	4	medium
IIIF5	1	0	1	0	1	0	0	0	0	0	43.3357	52.9373	Austria	3	medium
IIIF6	1	0	0	1	1	0	0	0	0	0	42.8531	50.6418	Austria	3	medium
IIIF10	1	1	1	1	1	0	0	0	0	0	45.6008	51.5881	Austria	5	medium
IIIF11	1	1	1	1	1	0	0	0	0	0	45.4518	51.9056	Austria	5	medium
IIIG1	1	1	0	1	1	0	0	0	0	0	44.1854	50.9927	Austria	4	medium
IIIG3	1	0	0	1	1	0	0	0	0	0	42.697	50.8404	Austria	3	medium
IIIG4	1	0	0	0	1	0	0	0	0	0	41.9393	51.7653	Austria	2	medium
IIIG5	1	1	1	0	0	0	1	0	0	0	45.1632	54.5482	Austria	4	medium
IIIG6	0	1	0	0	1	0	1	0	0	0	42.4791	53.2379	Austria	3	medium
IIIG9	1	1	1	1	1	0	1	0	0	0	46.5775	52.5101	Austria	6	medium
IIIG10	1	1	0	1	1	0	0	0	0	0	44.3271	50.8578	Austria	4	medium
IIIG11	1	0	1	0	1	0	0	0	0	0	43.2134	52.7822	Austria	3	medium
IIIG12	1	0	1	0	1	0	0	0	0	0	43.0409	52.5333	Austria	3	medium
IIIH1	1	1	0	1	0	0	1	0	1	0	47.1259	53.6445	Austria	5	medium
SF1-37	0	0	0	0	0	0	0	0	0	0	31.9673	45.0016	Germany	0	low
SF3-28a	0	0	0	0	0	0	0	0	0	0	33.1834	45.6665	Germany	0	low
SF3-47a	0	0	0	0	0	0	0	0	0	0	32.7596	44.8948	Germany	0	low
SM2-5	0	0	0	0	0	0	0	0	0	0	31.9291	44.8069	Germany	0	low
SM2-49	1	0	0	1	0	0	0	0	0	0	34.482	46.6681	Germany	2	low
SM2-53	1	0	0	1	0	0	0	0	0	0	34.8165	47.003	Germany	2	low
SM2-66	0	0	0	0	0	0	0	0	0	0	32.0054	46.7885	Germany	0	low
SM3-16	0	0	0	0	0	0	0	0	0	0	32.4641	45.3516	Germany	0	low
SM3-70	0	0	0	0	0	0	0	0	0	0	32.5669	45.1861	Germany	0	low
G1SF6	0	0	0	0	0	0	0	0	0	0	32.3369	46.1514	Germany	0	low
G1SF14	0	0	0	0	0	0	0	0	0	0	31.2838	46.8185	Germany	0	low
G1SF17	1	0	0	0	0	0	0	0	0	0	32.4664	47.7289	Germany	1	low
G1SF21	1	0	0	0	0	0	0	0	0	0	32.7373	47.4705	Germany	1	low
G1SF31	0	0	0	0	0	0	0	0	0	0	31.3199	45.4605	Germany	0	low
G1SF39	0	0	1	0	0	0	0	0	0	0	33.8874	46.144	Germany	1	low
G2SF17	0	0	0	0	0	0	0	0	0	0	32.4778	46.5156	Germany	0	low
G3SF4	0	0	0	0	0	0	0	0	0	0	32.0965	44.8678	Germany	0	low
G1SM6a	0	0	0	0	0	0	0	0	0	0	31.7656	45.3447	Germany	0	low
G1SM11	0	0	0	0	0	0	0	0	0	0	31.6529	46.8978	Germany	0	low
G1SM47	0	0	0	0	0	0	0	0	0	0	31.867	46.7388	Germany	0	low
G2SM2	0	0	0	0	0	0	0	0	0	0	31.3281	45.6328	Germany	0	low
G2SM26	1	0	0	0	0	0	0	0	0	0	33.1905	47.4694	Germany	1	low
N1SF3	0	1	0	0	0	0	1	0	0	0	35.1024	48.7541	Norway	2	low
N1SF14	1	0	0	0	0	0	1	0	0	0	32.6102	48.701	Norway	2	low
N1SF19	1	1	0	0	0	0	1	0	0	0	34.0338	49.6419	Norway	3	low
N1SF20	0	0	0	0	0	0	1	0	0	0	31.9802	47.4237	Norway	1	low
N1SF22	1	1	0	0	0	0	1	0	0	0	34.3399	49.3839	Norway	3	low
N1SF23	1	0	0	0	1	0	1	0	0	1	36.1954	50.1142	Norway	4	low
N1SF25	1	0	0	0	1	0	1	0	0	1	36.5085	50.33	Norway	4	low
N1SF31	1	0	0	0	0	0	1	0	0	0	33.1047	48.3927	Norway	2	low
N1SF32	1	0	0	0	0	0	1	0	0	0	33.4834	48.7352	Norway	2	low
N1SF33	1	1	0	0	0	0	1	0	0	1	35.3839	49.7699	Norway	4	low
N1SF34	1	0	0	0	0	0	1	0	0	1	34.3576	49.4421	Norway	3	low
N1SF39a	1	0	0	0	0	0	1	0	0	0	33.6875	48.6497	Norway	2	low
N1SF39b	1	0	0	0	0	0	1	0	0	0	33.6019	48.4227	Norway	2	low
N1SF40	1	0	0	0	0	0	1	0	0	0	32.9829	48.7517	Norway	2	low
N1SF42b	1	0	0	0	0	0	1	0	0	0	33.0029	48.6872	Norway	2	low
N1SF43	1	0	0	0	0	0	1	0	0	0	33.2093	48.6581	Norway	2	low
N1SF48	1	0	0	0	0	0	0	1	0	1	35.3415	48.2959	Norway	3	low
N3SF34	1	0	0	0	0	0	1	0	0	0	32.9001	48.8971	Norway	2	low
N1SM15a	0	0	1	0	0	0	0	0	0	0	33.5258	47.003	Norway	1	low
N2SM5a	1	0	0	0	0	0	1	0	0	0	32.7368	48.8323	Norway	2	low
N2SM11	1	0	0	0	0	0	0	0	0	0	33.1515	47.3836	Norway	1	low
N2SM16b	1	0	0	0	0	1	1	1	0	1	36.7387	50.1877	Norway	5	low
N3SM24	1	0	1	0	0	0	0	0	0	0	34.5226	47.8514	Norway	2	low
IB2	1	0	1	0	0	0	0	0	0	0	34.4222	48.1032	Austria	2	low
IB5	0	0	1	0	0	0	0	0	0	0	33.86	46.2991	Austria	1	low
IB8	1	0	1	0	0	0	0	0	0	0	34.609	47.6879	Austria	2	low
IC1	0	0	1	0	1	0	0	0	0	0	35.8271	46.7161	Austria	2	low
IC2	0	0	1	0	0	0	0	1	0	0	35.3923	46.6796	Austria	2	low
IC5	0	0	0	0	0	0	0	0	0	0	31.7284	46.5931	Austria	0	low
IC8	1	0	0	0	0	0	0	1	0	0	34.0052	48.0737	Austria	2	low
ID2	1	0	0	0	0	0	1	0	0	0	33.2098	48.9285	Austria	2	low
ID5	1	0	1	0	0	0	0	1	0	0	35.7475	47.9841	Austria	3	low
ID7	0	0	0	0	0	0	0	0	0	0	32.7808	46.6271	Austria	0	low
ID8	0	0	1	0	0	0	0	1	0	0	35.3669	46.8923	Austria	2	low
ID9	0	0	1	1	0	0	0	1	0	0	36.1354	46.223	Austria	3	low
ID10	0	0	0	1	0	0	0	0	0	0	33.5864	44.8143	Austria	1	low
ID11	0	0	0	0	0	0	0	0	0	0	31.5204	46.8946	Austria	0	low
IE5	0	1	0	0	0	0	0	1	0	0	34.753	46.3505	Austria	2	low
IE11	0	0	0	0	0	0	0	0	0	0	31.6909	46.2668	Austria	0	low
IE12	0	0	0	1	0	0	0	0	0	0	33.8994	45.512	Austria	1	low
IF2	1	0	0	0	0	0	0	0	0	0	32.2503	47.5262	Austria	1	low
IF6	1	0	0	0	0	0	0	0	0	0	32.5155	47.4036	Austria	1	low
IF7	0	0	0	0	0	0	0	0	0	0	33.0517	45.4945	Austria	0	low
IF8	0	0	0	0	0	0	0	0	0	0	32.3035	46.0226	Austria	0	low
IF11	1	0	0	0	0	0	0	0	0	0	33.3523	47.1482	Austria	1	low
IG1	0	0	0	0	0	0	0	0	0	0	32.2214	45.6405	Austria	0	low
IG3	0	0	0	0	0	0	0	0	0	0	32.3914	45.2833	Austria	0	low
IG9	1	0	0	0	1	0	1	0	0	0	34.5447	49.5591	Austria	3	low
IG10	1	0	0	0	0	0	0	0	0	0	32.3787	47.5877	Austria	1	low
IG11	0	1	0	0	0	0	0	0	0	0	31.6171	45.2511	Austria	1	low
IG12	1	0	0	0	0	0	0	1	0	0	34.0741	47.874	Austria	2	low
IH1	0	0	0	0	0	0	0	0	0	0	32.1805	46.3446	Austria	0	low
IH3	1	0	0	0	0	0	1	0	0	0	33.4546	48.4512	Austria	2	low
IH4	1	0	0	0	0	0	0	0	0	0	32.2777	47.6682	Austria	1	low
IH7	0	0	0	1	0	0	0	1	0	1	34.8566	44.9137	Austria	3	low
IIA7	0	0	0	0	0	0	0	0	0	0	31.7977	46.2637	Austria	0	low
IIA9	0	0	0	0	0	0	0	0	0	0	32.1893	45.2883	Austria	0	low
IIA10	0	0	0	1	0	1	0	1	0	0	37.1567	45.7653	Austria	3	low
IIA12	0	0	1	1	1	0	0	0	0	0	36.4645	45.5382	Austria	3	low
IIB1	0	0	0	0	1	0	0	0	0	0	31.3804	45.2275	Austria	1	low
IIB4	0	0	0	1	0	0	0	0	0	0	33.2609	44.6534	Austria	1	low
IIB5	0	0	0	0	0	0	0	0	0	0	32.6555	46.4737	Austria	0	low
IIB6	0	0	1	1	1	0	0	0	0	0	36.4782	45.9482	Austria	3	low
IIB12	1	1	0	0	0	0	1	0	0	0	34.1473	49.2536	Austria	3	low
IIC1	0	0	0	0	0	0	0	0	0	0	32.8976	46.3182	Austria	0	low
IIC2	0	0	0	1	1	0	0	0	0	0	35.022	44.9147	Austria	2	low
IIC3	0	0	0	0	0	0	0	0	0	0	31.4719	46.161	Austria	0	low
IIC5	0	0	0	1	1	0	0	0	0	0	34.6888	44.5344	Austria	2	low
IIC10	0	0	1	1	1	0	0	0	0	0	36.2355	45.8577	Austria	3	low
IID1	0	0	0	1	0	0	0	0	0	0	33.7492	45.4331	Austria	1	low
IID5	0	0	0	0	0	0	0	0	0	0	32.7393	45.6895	Austria	0	low
IID7	0	0	0	0	1	0	0	0	0	0	31.4342	46.1274	Austria	1	low
IID9	0	0	0	1	0	0	0	0	0	0	33.6713	45.3142	Austria	1	low
IID10	0	0	0	0	1	0	0	0	1	0	33.7284	45.5038	Austria	2	low
IIE4	0	0	0	0	1	0	0	0	0	0	33.0751	44.8093	Austria	1	low
IIE6	0	0	0	0	0	0	0	0	0	1	31.2853	45.9665	Austria	1	low
IIE7	0	0	0	0	0	0	0	0	1	0	31.2065	45.866	Austria	1	low
IIE8	0	0	0	0	0	0	0	0	0	0	33.348	45.8153	Austria	0	low
IIE9	0	0	0	0	1	0	0	0	0	0	32.1982	44.7874	Austria	1	low
IIE10	0	0	1	1	1	0	0	0	0	0	36.3672	45.6358	Austria	3	low
IIE12	0	0	1	0	0	0	0	0	0	0	33.5564	46.7645	Austria	1	low
IIF2	0	0	0	0	1	0	0	0	0	0	32.2673	44.6026	Austria	1	low
IIF4	0	0	0	0	0	0	1	0	0	0	31.95	47.2203	Austria	1	low
IIF5	0	0	0	1	1	0	0	0	0	0	34.7634	45.0988	Austria	2	low
IIF6	0	0	0	0	0	0	0	0	0	0	32.0705	45.9803	Austria	0	low
IIF7	0	0	0	0	0	0	0	0	0	0	31.7743	46.3757	Austria	0	low
IIF10	0	0	0	0	0	0	0	0	0	0	32.6328	45.4856	Austria	0	low
IIF11	0	0	0	0	1	0	0	0	0	0	33.0271	44.6653	Austria	1	low
IIF12	0	1	1	0	0	0	0	0	0	0	34.7767	46.9149	Austria	2	low
IIG1	1	0	1	1	0	0	0	0	0	0	35.7749	47.2187	Austria	3	low
IIG3	0	0	0	0	0	0	0	0	0	0	32.6823	46.6417	Austria	0	low
IIG6	0	0	0	0	0	0	0	0	0	0	32.0132	45.5395	Austria	0	low
IIG7	0	0	1	1	0	0	0	0	0	0	35.0759	45.4051	Austria	2	low
IIG8	0	0	0	1	0	0	0	0	0	0	33.2325	45.0773	Austria	1	low
IIG9	0	0	0	1	0	0	0	0	0	0	33.7071	45.1651	Austria	1	low
IIG10	0	0	0	1	1	0	0	0	0	0	34.8566	45.2711	Austria	2	low
IIH1	1	0	0	1	0	0	0	0	0	0	34.3345	46.8474	Austria	2	low
IIH2	0	0	0	0	0	0	0	0	0	0	33.285	46.3191	Austria	0	low
IIH3	0	0	1	1	0	0	0	0	0	0	34.989	45.7069	Austria	2	low
IIH4	1	0	0	0	0	0	0	0	0	0	32.6346	47.5426	Austria	1	low
IIH7	0	1	0	0	0	0	0	0	0	0	31.8997	44.8424	Austria	1	low
IIH9	0	0	0	0	0	0	0	0	0	0	33.1136	46.4296	Austria	0	low
IIH10	0	0	0	0	0	0	0	0	0	0	33.3085	46.0466	Austria	0	low
IIIA8	0	0	0	1	0	0	0	0	0	0	33.867	45.6265	Austria	1	low
IIIA9	0	0	0	0	0	0	0	0	0	0	33.0676	46.1801	Austria	0	low
IIIA10	0	0	0	1	0	0	0	0	0	0	33.8091	45.8499	Austria	1	low
IIIB4	0	0	1	1	0	0	0	0	0	0	34.946	45.6646	Austria	2	low
IIIB5	0	0	0	0	0	0	0	0	0	0	31.7073	46.0577	Austria	0	low
IIIB6	0	0	0	1	0	0	0	0	0	0	33.4245	44.8049	Austria	1	low
IIIB11	0	0	0	1	0	0	0	0	0	0	33.2413	44.9235	Austria	1	low
IIIC2	0	0	0	0	0	0	0	0	0	0	32.8405	46.248	Austria	0	low
IIIC8	0	0	0	0	0	0	0	0	0	0	32.7368	46.6871	Austria	0	low
IIIC9	0	0	1	0	0	0	0	0	0	0	33.5032	46.3626	Austria	1	low
IIID1	0	0	0	0	0	0	0	0	0	0	32.8822	45.7806	Austria	0	low
IIID3	0	1	0	0	0	0	0	0	0	0	32.8724	44.7953	Austria	1	low
IIID8	0	1	0	0	0	0	0	0	0	0	32.6148	44.978	Austria	1	low
IIID9	1	0	1	0	0	0	0	0	0	0	34.2199	47.5454	Austria	2	low
IIID10	0	1	0	1	0	0	0	0	0	0	34.298	44.5217	Austria	2	low
IIIE8	0	0	0	0	0	0	0	0	0	0	32.2685	46.2342	Austria	0	low
IIIE11	0	0	1	0	0	0	0	0	0	0	33.6281	46.4706	Austria	1	low
IIIF4	1	0	0	0	0	0	0	0	0	0	33.0082	47.5154	Austria	1	low
IIIF7	0	0	0	0	0	0	0	0	0	0	32.7888	46.0736	Austria	0	low
IIIG2	0	0	0	0	0	0	0	0	0	0	32.977	45.9739	Austria	0	low
IIIG7	1	0	0	0	0	0	0	0	0	0	33.2812	47.1848	Austria	1	low
IIIG8	0	1	1	0	0	0	0	0	0	0	34.6583	46.2979	Austria	2	low
