# Supplementary material for: Plant resistome profiling in evolutionary old bog vegetation provides new clues to understand emergence of multi-resistance
Source: ISME J. 2020 Nov 11;15(3):921–37. doi: 10.1038/s41396-020-00822-9 (PMC8027415; doi:10.1038/s41396-020-00822-9)
Supplement: Supplementary file 4 — Supplementary Data 2 [file 41396_2020_822_MOESM4_ESM.xlsx]

## Sheet: summary
Country		AUSTRIA													SWEDEN
Bog		Pirker Waldhochmoor (PW)	Rotmoos (R)											Pürgschachen Moor (P)	Stordalen
Coordinates		N46°37′38.66″ E14°26′5.66″	N47°41'01.7", E15°09'17.0"											N47°34'50.57'' E14°20'29.29''	N68° 22´, E19° 03´
Sampling time		December 2011	November 2012											November 2012	September + August 2010; June, July, August + October 2011; July + August 2012
Reference		Bragina et al., 2014	Bragina et al, 2015											Bragina et al, 2015	Mondav et al., 2014
															& Woodcroft et al., 2018
Accession		MG-RAST: 4533611.3	MG-RAST: 4550992.3	MG-RAST: 4550993.3	MG-RAST: 4550994.3	MG-RAST: 4551108.3	MG-RAST: 4551109.3	MG-RAST: 4551110.3	MG-RAST: 4550995.3	MG-RAST: 4551111.3	MG-RAST: 4550996.3	MG-RAST: 4550991.3	MG-RAST: 4551107.3	MG-RAST: 4551112.3	NCBI BioProject: PRJMA386568	NCBI BioProject: PRJMA386568	NCBI BioProject: PRJMA386568
Plant		MS2: Sphagnum magellanicum (moss)	MS11: Pleurozium schreberi (moss)	MS12: Sphagnum angustifolium (moss)	MS13: Vaccinium myrtillus (dwarf shrubs)	MS14: Calluna vulgaris (dwarf shrubs)	MS15: Vaccinium oxycoccos (dwarf shrubs)	MS16: Pinus mugo (coniferous tree)	MS17: Sphagnum fuscum (moss)	MS18: Andromeda polifolia (dwarf shrubs)	MS19: Sphagnum magellanicum (moss)	MS110: Polytrichum strictum (moss)	MS111: Eriophorum vaginatum (graminoids)	MS45: Mylia anomala (liverwarts)	Stordalen1: Sphagnum spec. (moss)	Stordalen2: Sphagnum spec. (moss)	Stordalen3: Sphagnum spec. (moss)
Sequencing platform		Illumina HiSeq paired-end	Illumina HiSeq	Illumina HiSeq	Illumina HiSeq	Illumina HiSeq	Illumina HiSeq	Illumina HiSeq	Illumina HiSeq	Illumina HiSeq	Illumina HiSeq	Illumina HiSeq	Illumina HiSeq	Illumina HiSeq	Illumina HiSeq & NextSeq paired-end	Illumina HiSeq & NextSeq paired-end	Illumina HiSeq & NextSeq paired-end
Bases [Gbp]		41.8	6.5	6.9	6.9	5.9	5.7	7.3	5.9	6.6	5.3	4.5	6.6	6.7	206.5	68.5	102
Reads		172590841	28127004	29568341	30810022	25405701	24777775	31632359	25240153	28456402	22329014	22964046	27895850	29038727	666036671	366161561	463544941
Absolute number of assigned reads (Relative proportion [%])		262317 (0.138)	356 (0.001)	652 (0.002)	759 (0.002)	347 (0.001)	194 (<0.001)	127 (<0.001)	209 (<0.001)	625 (0.002)	379 (0.002)	300 (0.001)	452 (0.002)	150 (<0.001)	10245 (0.002)	7380 (0.002)	9751 (0.002)
Number of detected ARGs/ Gbp		21.1	6.3	5.5	6.2	8.8	5.3	3.8	5.9	6.8	12.8	7.8	7.8	4.2	0.6	1.9	1.1
ARGs [absolute number] (relative number [%])/ ARAI [E-02 ppm] (relative abundance [%])	total	887 / 252.789	41 / 0.794	38 / 0.813	43 / 1.085	52 / 0.746	30 / 0.356	28 / 0.295	35 / 0.338	45 / 1.595	68 / 1.251	35 / 0.762	52 / 0.791	28 / 0.21	129 / 0.917	132 / 1.137	114 / 1.117
	antibiotic efflux	220 (24.8) / 207.341 (82.1)	30 (73.2) / 0.507 (63.8)	28 (73.7) / 0.777 (95.6)	34 (79.1) / 0.876 (80.7)	24 (46.2) / 0.488 (65.4)	21 (70) / 0.291 (81.7)	19 (67.9) / 0.191 (64.7)	25 (71.4) / 0.281 (83.4)	28 (62.2) / 0.630 (39.5)	28 (41.2) / 0.431 (34.5)	26 (74.3) / 0.587 (77.0)	38 (73.1) / 0.568 (71.8)	21 (75) / 0.162 (77.1)	63 (48.8) / 0.628 (68.5)	60 (45.5) / 0.767 (67.5)	78 (68.4) / 0.807 (72.7)
	antibiotic inactivation enzyme	512 (57.7) / 11.662 (4.6)	4 (9.8) / 0.020 (0.2)	5 (13.2) / 0.017 (2.1)	4 (9.3) / 0.029 (2.7)	23 (44.3) / 0.157 (21.0)	4 (13.3) / 0.012 (3.4)	3 (10.7) / 0.008 (2.7)	4 (11.4) / 0.018 (5.3)	6 (13.3) / 0.050 (3.1)	34 (50) / 0.736 (58.8)	3 (8.6) / 0.016 (2.1)	4 (7.7) / 0.018 (2.3)	2 (7.1) / 0.005 (2.4)	47 (36.4) / 0.095 (21.0)	56 (42.4) / 0.142 (12.5)	17 (14.9) / 0.084 (7.5)
	antibiotic target alteration	107 (12.1) / 23.359 (9.2)	3 (7.3) / 0.149 (18.8)	3 (7.9) / 0.009 (1.1)	3 (6.9) / 0.143 (13.2)	2 (3.8) / 0.063 (8.4)	3 (10) / 0.026 (7.3)	4 (14.3) / 0.076 (25.8)	3 (8.6) / 0.016 (4.7)	7 (15.6) / 0.746 (46.8)	3 (4.4) / 0.052 (4.2)	3 (8.6) / 0.049 (6.4)	8 (15.4) / 0.163 (20.6)	3 (10.7) / 0.020 (9.5)	13 (10.1) / 0.049 (8.4)	11 (8.3) / 0.051 (4.9)	14 (12.3) / 0.070 (6.3)
	antibiotic target protection protein	19 (2.1) / 3.385 (1.3)	3 (7.3) / 0.109 (13.7)	1 (2.6) / 0.001 (0.1)	2 (4.7) / 0.036 (3.3)	2 (3.8) / 0.028 (3.8)	2 (6.7) / 0.025 (7.0)	2 (7.1) / 0.019 (6.4)	2 (5.7) / 0.012 (3.5)	3 (6.7) / 0.152 (9.5)	3 (4.4) / 0.031 (2.5)	2 (5.7) / 0.090 (11.8)	2 (3.8) / 0.040 (5.1)	2 (7.2) / 0.022 (10.5)	4 (3.1) / 0.108 (3.8)	4 (3) / 0.142 (12.5)	4 (3.5) / 0.108 (9.7)
	antibiotic target replacement protein	26 (2.9) / 7.082 (2.8)	1 (2.4) / 0.007 (0.9)	1 (2.6) / 0.007 (0.9)	0	1 (1.9) / 0.008 (1.2)	0	0	1 (2.9) / 0.008 (2.4)	1 (2.2) / 0.015 (0.9)	0	1 (2.8) / 0.018 (2.4)	0	0	2 (1.6) / 0.035 (1.2)	1 (0.8) / 0.034 (0.3)	1 (0.9) / 0.047 (4.2)
	others*	3 (0.3) / 0.834 (0.3)
Abundance of ARGs or resistance mechanism within the metagenome is given as absolute number or in ppm (≙read per million reads), respectively, while their proportion among all assigned ARGs or resistance mechanisms is given as percentage
* Two genes involved in self-resistance (oleR, desR) as well as one gene conferring reduced permeability (tmrB)

## Sheet: S. magellanicum (PW)
Gene	Sequence Accession	ARO	Resistance Mechanism	Drug Class	ARAI (ppm)
MuxB	NP_251217.1	ARO:3004074	efflux pump	tetracycline, macrolide	0.0928492
mdtB	AAC75136.1	ARO:3000793	efflux pump	aminocoumarin	0.0645591
mdtC	AAC75137.1	ARO:3000794	efflux pump	aminocoumarin	0.063955
MuxC	NP_251216.1	ARO:3004075	efflux pump	aminocoumarin, tetracycline, macrolide, lactam	0.0398033
mexN	BAE06006.1	ARO:3003705	efflux pump	phenicol	0.0386512
macB	AAV85982.1	ARO:3000535	efflux pump	macrolide	0.0487906
msbA	NP_415434.1	ARO:3003950	efflux pump	nitroimidazole antibiotic	0.0539583
novA	AAF67494.2	ARO:3002522	efflux pump	aminocoumarin	0.0497723
MexF	NP_251184.1	ARO:3000804	efflux pump	phenicol, diaminopyrimidine, fluoroquinolone	0.0282501
sav1866	YP_186749.1	ARO:3000489	efflux pump	---	0.0491492
tetA(48)	APB03214.1	ARO:3003980	efflux pump	tetracycline	0.0692245
ceoB	AAB58161.1	ARO:3003010	efflux pump	aminoglycoside, fluoroquinolone	0.0203215
MexB	AAA74437.1	ARO:3000378	efflux pump	peptide, sulfonamipeptide antibiotic, sulfonamide antibiotic, diaminopyrimidine antibiotic, penam, cephalosporin, tetracycline antibiotic, carbapenem, monobactam, phenicol antibiotic, aminocoumarin antibiotic, fluoroquinolone antibiotic, macrolide antibiotic, penem, cephamycin, lactam	0.0195535
TaeA	APB03219.1	ARO:3003986	efflux pump	pleuromutilin	0.0297034
bcrA	AAA99504.1	ARO:3002987	efflux pump	peptide	0.0604778
MexW	AAG07763.1	ARO:3003031	efflux pump	tetracycline antibiotic, macrolide antibiotic, phenicol antibiotic, acridine dye, fluoroquinolone antibiotic	0.017109
oqxB	YP_001693238	ARO:3003923	efflux pump	tetracycline antibiotic, nitrofuran antibiotic, fluoroquinolone antibiotic, glycylcycline, diaminopyrimidine antibiotic	0.0153515
adeG	YP_001706893.1	ARO:3000778	efflux pump	tetracycline antibiotic, fluoroquinolone antibiotic	0.0151499
emrB	AAC75733.1	ARO:3000074	efflux pump	fluoroquinolone	0.029355
rosA	AAC60781.1	ARO:3003048	efflux pump	peptide	0.0361916
MuxA	NP_251218.1	ARO:3004073	efflux pump	macrolide, tetracycline, aminocoumarin, lactam	0.031364
mdsB	NP_459346.1	ARO:3000790	efflux pump	phenicol antibiotic, monobactam, penem, penam, carbapenem, cephamycin, cephalosporin, lactam	0.0125657
oleC	AAA26793	ARO:3003748	efflux pump	macrolide	0.0399344
mexQ	BAE06008.1	ARO:3003699	efflux pump	phenicol antibiotic, diaminopyrimidine antibiotic, acridine dye, carbapenem, tetracycline antibiotic, macrolide antibiotic	0.0120613
efrB	CDO61516.1	ARO:3003949	efflux pump	fluoroquinolone, macrolide, rifamycin	0.0344602
srmB	CAA45050.1	ARO:3002828	efflux pump	macrolide	0.02266
acrB	NP_414995.1	ARO:3000216	efflux pump	tetracycline antibiotic, penam, cephalosporin, glycylcycline, rifamycin antibiotic, phenicol antibiotic, triclosan, fluoroquinolone antibiotic, lactam	0.0117483
oleB	AAA50325.1	ARO:3003036	efflux pump	macrolide	0.0211498
tetB(46)	AET10445.1	ARO:3004033	efflux pump	tetracycline	0.0206501
mdtA	AAC75135.2	ARO:3000792	efflux pump	aminocoumarin	0.028342
AcrF	AAC76298.1	ARO:3000502	efflux pump	fluoroquinolone antibiotic, penam, cephamycin, cephalosporin, lactam	0.0112295
carA	AAC32027.1	ARO:3002817	efflux pump	macrolide	0.0210521
lmrD	ABF66027.1	ARO:3002882	efflux pump	lincosamide antibiotic	0.0161568
farA	NP_273367.1	ARO:3003961	efflux pump	antibacterial free fatty acids	0.0253339
smeR	AAD51348.1	ARO:3003066	efflux pump	aminoglycoside, lactam	0.0419246
MexI	NP_252896.1	ARO:3000808	efflux pump	fluoroquinolone antibiotic, acridine dye, tetracycline antibiotic	0.0091894
tlrC	AAA26832.1	ARO:3002827	efflux pump	macrolide antibiotic	0.0168641
farB	NP_273368.1	ARO:3003962	efflux pump	antibacterial free fatty acids	0.0176559
tetB(60)	ANZ79241.1	ARO:3004036	efflux pump	tetracycline	0.0154908
patA	NP_417544.5	ARO:3000024	efflux pump	fluoroquinolone	0.0195281
efrA	CDO61513.1	ARO:3003948	efflux pump	rifamycin antibiotic, macrolide antibiotic, fluoroquinolone antibiotic	0.0184095
adeJ	AAX14802.1	ARO:3000781	efflux pump	penem, tetracycline antibiotic, carbapenem, rifamycin antibiotic, phenicol antibiotic, diaminopyrimidine antibiotic, lincosamide antibiotic, fluoroquinolone antibiotic, cephalosporin, macrolide antibiotic, lactam	0.00831868
acrD	YP_490697.1	ARO:3000491	efflux pump	aminoglycoside	0.00835304
OpmB	NP_251215.1	ARO:3004072	efflux pump	tetracycline antibiotic, macrolide antibiotic, aminocoumarin antibiotic, monobactam, lactam	0.0167306
mtrA	CCP46065.1	ARO:3000816	efflux pump	macrolide, lactam	0.0359587
lmrC	ABF66011.1	ARO:3002881	efflux pump	lincosamide antibiotic	0.0141002
smeE	CAC14595.1	ARO:3003056	efflux pump	phenicol antibiotic, tetracycline antibiotic, macrolide antibiotic, fluoroquinolone antibiotic	0.0076604
cmeB	ABS43151.1	ARO:3000784	efflux pump	macrolide antibiotic, cephalosporin, fusidic acid, fluoroquinolone antibiotic, lactam	0.00748212
arlR	YP_001332362.1	ARO:3000838	efflux pump	fluoroquinolone	0.0343674
MexK	AAG07064.1	ARO:3003693	efflux pump	tetracycline antibiotic, macrolide antibiotic, triclosan	0.00725811
mdtD	AAC75138.1	ARO:3001330	efflux pump	macrolides, lincosamides, streptogramins, and tetracyclines	0.0144175
emrY	BAA11237.1	ARO:3000254	efflux pump	macrolide antibiotic, streptogramin antibiotic, lincosamide antibiotic	0.013229
arlS	YP_499945.1	ARO:3000839	efflux pump	fluoroquinolone antibiotic, acridine dye	0.0144273
emrA	BAA16547.1	ARO:3000027	efflux pump	macrolide antibiotic, streptogramin antibiotic, lincosamide antibiotic	0.0162828
evgS	AAC75429.1	ARO:3000833	efflux pump	tetracycline antibiotic, macrolide antibiotic, fluoroquinolone antibiotic, penam, lactam	0.00525192
MexD	AAB41957.1	ARO:3000801	efflux pump	tetracycline antibiotic, phenicol antibiotic, diaminopyrimidine antibiotic, aminocoumarin antibiotic, aminoglycoside antibiotic, macrolide antibiotic, fluoroquinolone antibiotic, cephalosporin, penam, lactam	0.00587738
adeH	YP_001713101.1	ARO:3000779	efflux pump	tetracycline antibiotic, fluoroquinolone antibiotic	0.0126797
emrK	BAA11236.1	ARO:3000206	efflux pump	lincosamide antibiotic, streptogramin antibiotic, macrolide antibiotic, lactam	0.0169365
smeB	AAD51345.1	ARO:3003052	efflux pump	cephamycin, cephalosporin, penam, aminoglycoside antibiotic, lactam	0.00498763
OprM	NP_249118.1	ARO:3000379	efflux pump	peptide antibiotic, sulfonamide antibiotic, penam, diaminopyrimidine antibiotic, monobactam, fluoroquinolone antibiotic, tetracycline antibiotic, cephalosporin, carbapenem, phenicol antibiotic, aminocoumarin antibiotic, macrolide antibiotic, penem, aminoglycoside antibiotic, cephamycin, acridine dye, lactam	0.0107757
MexA	NP_249116.1	ARO:3000377	efflux pump	peptide antibiotic, penam, diaminopyrimidine antibiotic, sulfonamide antibiotic, tetracycline antibiotic, cephalosporin, monobactam, carbapenem, aminocoumarin antibiotic, phenicol antibiotic, fluoroquinolone antibiotic, macrolide antibiotic, penem, cephamycin, lactam	0.0131917
Pseudomonas aeruginosa CpxR	SIP52035.1	ARO:3004054	efflux pump	peptide, sulfonamide, lactam, diaminopyrimidine, aminocoumarin, phenicol, aminoglycoside, tetracycline, fluoroquinolone, macrolide	0.0218371
amrB	NP_250708.1	ARO:3002983	efflux pump	aminoglycoside antibiotic	0.00450772
MexE	NP_251183.1	ARO:3000803	efflux pump	phenicol antibiotic, diaminopyrimidine antibiotic, fluoroquinolone antibiotic	0.0111962
TriC	NP_248848.1	ARO:3003681	efflux pump	triclosan	0.00451536
msrB	NP_416292.1	ARO:3002818	efflux pump	macrolide	0.0333687
lsaC	AEA37904.1	ARO:3003112	efflux pump	pleuromutilin antibiotic, lincosamide antibiotic, streptogramin antibiotic	0.00920924
baeR	YP_490321.1	ARO:3000828	efflux pump	aminocoumarin, aminoglycoside	0.0187824
adeF	YP_001706894.1	ARO:3000777	efflux pump	tetracycline antibiotic, fluoroquinolone antibiotic	0.0106868
adeB	YP_002325611.1	ARO:3000775	efflux pump	tetracycline antibiotic, glycylcycline	0.00414261
OprN	NP_251185.1	ARO:3000805	efflux pump	phenicol antibiotic, diaminopyrimidine antibiotic, fluoroquinolone antibiotic	0.00904707
mtrD	NP_274718.1	ARO:3000811	efflux pump	macrolide antibiotic, penam, lactam	0.00396949
tetA(60)	ANZ79240.1	ARO:3004035	efflux pump	tetracycline	0.00678474
tetA(46)	AET10444.1	ARO:3004032	efflux pump	tetracycline	0.0065713
otrC	AAR96051.1	ARO:3002894	efflux pump	tetracycline	0.0107132
YojI	NP_416715.1	ARO:3003952	efflux pump	peptide antibiotic	0.00671559
mdtN	BAE78084.1	ARO:3003548	efflux pump	nucleoside antibiotic, acridine dye	0.0101016
opcM	AAC43969.1	ARO:3003037	efflux pump	aminoglycoside antibiotic, fluoroquinolone antibiotic	0.00637119
adeL	ALH22601.1	ARO:3000620	efflux pump	tetracycline antibiotic, fluoroquinolone antibiotic	0.00955932
baeS	BAA15934.1	ARO:3000829	efflux pump	aminocoumarin antibiotic, aminoglycoside antibiotic	0.00657569
msrC	AAK01167.1	ARO:3002819	efflux pump	macrolide antibiotic, streptogramin antibiotic	0.00593537
mexM	BAE06005.1	ARO:3003704	efflux pump	phenicol antibiotic	0.00746454
cpxA	NP_312864.1	ARO:3000830	efflux pump	aminocoumarin antibiotic, aminoglycoside antibiotic	0.00613637
Enterobacter cloacae acrA	ABG77965.1	ARO:3004042	efflux pump	tetracycline antibiotic, rifamycin antibiotic, phenicol antibiotic, glycylcycline, penam, cephalosporin, triclosan, fluoroquinolone antibiotic, lactam	0.00680108
vgaE	CBY88983.1	ARO:3002833	efflux pump	streptogramin antibiotic, pleuromutilin antibiotic	0.00511955
vgaD	ACX92986.2	ARO:3002832	efflux pump	streptogramin antibiotic, pleuromutilin antibiotic	0.00497737
abcA	XP_753111.1	ARO:3003942	efflux pump	peptide antibiotic, cephalosporin, penam, lactam	0.0017438
oqxA	YP_001693237.1	ARO:3003922	efflux pump	tetracycline antibiotic, diaminopyrimidine antibiotic, glycylcycline, nitrofuran antibiotic, fluoroquinolone antibiotic	0.00643125
OprA	BAM10414.1	ARO:3003039	efflux pump	carbapenem, tetracycline antibiotic, macrolide antibiotic, fluoroquinolone antibiotic, aminoglycoside antibiot, lactam	0.00529777
tcmA	AAA67509.1	ARO:3003554	efflux pump	tetracenomycin	0.00451247
tet(41)	AAP93922.1	ARO:3000569	efflux pump	tetracycline	0.00602994
AcrE	AAC76297.1	ARO:3000499	efflux pump	penam, cephamycin, cephalosporin, fluoroquinolone antibiotic, lactam	0.00597464
ceoA	AAB58160.1	ARO:3003009	efflux pump	fluoroquinolone antibiotic, aminoglycoside antibiotic	0.00562237
smeA	AAD51344.1	ARO:3003051	efflux pump	penam, cephamycin, cephalosporin, aminoglycoside antibiotic, lactam	0.0057067
MexV	AAG07762.1	ARO:3003030	efflux pump	acridine dye, tetracycline antibiotic, macrolide antibiotic, phenicol antibiotic, fluoroquinolone antibiotic	0.00597897
efpA	NP_217362.1	ARO:3003955	efflux pump	rifamycin antibiotic, isoniazid	0.00383719
smeS	AAD51347.1	ARO:3003067	efflux pump	aminoglycoside antibiotic, penam, cephamycin, cephalosporin, lactam	0.00430522
lsaE	AFU35065.1	ARO:3003206	efflux pump	pleuromutilin antibiotic, lincosamide antibiotic	0.00362421
adeR	ADM92605.1	ARO:3000553	efflux pump	tetracycline, glycylcycline	0.00717805
Klebsiella pneumoniae acrA	CAC41008.1	ARO:3004041	efflux pump	tetracycline antibiotic, penam, cephalosporin, rifamycin antibiotic, phenicol antibiotic, glycylcycline, fluoroquinolone antibiotic, triclosan, lactam	0.00442561
mel	YP_002743273.1	ARO:3000616	efflux pump	macrolide antibiotic, streptogramin antibiotic	0.00361682
smeD	CAC14594.1	ARO:3003055	efflux pump	phenicol antibiotic, tetracycline antibiotic, macrolide antibiotic, fluoroquinolone antibiotic	0.00432348
vgaALC	ABH10964.1	ARO:3002830	efflux pump	streptogramin antibiotic, pleuromutilin antibiotic	0.00316342
CRP	BAE77933.1	ARO:3000518	efflux pump	penam, fluoroquinolone antibiotic, macrolide antibiotic, lactam	0.00783576
smeF	CAC14596.1	ARO:3003057	efflux pump	phenicol antibiotic, tetracycline antibiotic, macrolide antibiotic, fluoroquinolone antibiotic	0.0034441
tet(30)	AAD09860.1	ARO:3000561	efflux pump	tetracycline	0.00398525
smeC	AAD51346.1	ARO:3003053	efflux pump	penam, cephamycin, cephalosporin, aminoglycoside antibiotic, lactam	0.00327222
vgaB	AAB95639.1	ARO:3000118	efflux pump	streptogramin antibiotic, pleuromutilin antibiotic	0.00275007
rosB	AAC60780.1	ARO:3003049	efflux pump	peptide antibiotic	0.00266547
MexC	AAB41956.1	ARO:3000800	efflux pump	diaminopyrimidine antibiotic, aminocoumarin antibiotic, phenicol antibiotic, tetracycline antibiotic, penam, aminoglycoside antibiotic, cephalosporin, fluoroquinolone antibiotic, macrolide antibiotic, lactam	0.00374293
Escherichia coli acrA	NP_414996.1	ARO:3004043	efflux pump	tetracycline antibiotic, phenicol antibiotic, glycylcycline, penam, cephalosporin, rifamycin antibiotic, fluoroquinolone antibiotic, triclosan, lactam	0.00357567
tcr3	BAA07390.1	ARO:3002893	efflux pump	tetracycline	0.0023991
mdsC	NP_459345.2	ARO:3000791	efflux pump	phenicol antibiotic, monobactam, penem, cephamycin, cephalosporin, penam, carbapenem, lactam	0.00243709
salA	AGN74946	ARO:3003749	efflux pump	pleuromutilin antibiotic, lincosamide antibiotic, streptogramin antibiotic	0.00202417
tet(39)	AAW66497.1	ARO:3000566	efflux pump	tetracycline	0.00277234
MexL	NP_252368.1	ARO:3003710	efflux pump	tetracycline antibiotic, macrolide antibiotic, triclosan	0.00464617
msrE	YP_724476.1	ARO:3003109	efflux pump	streptogramin antibiotic, macrolide antibiotic	0.00197069
tet(43)	ACS83748.1	ARO:3000573	efflux pump	tetracycline	0.00184204
mdsA	NP_459347.2	ARO:3000789	efflux pump	phenicol antibiotic, cephamycin, cephalosporin, penam, carbapenem, monobactam, penem, lactam	0.00236964
adeK	AAX14803.1	ARO:3000782	efflux pump	carbapenem, penem, tetracycline antibiotic, phenicol antibiotic, diaminopyrimidine antibiotic, rifamycin antibiotic, lincosamide antibiotic, fluoroquinolone antibiotic, cephalosporin, macrolide antibiotic, lactam	0.00185553
OprJ	AAB41958.1	ARO:3000802	efflux pump	tetracycline antibiotic, phenicol antibiotic, diaminopyrimidine antibiotic, aminocoumarin antibiotic, aminoglycoside antibiotic, macrolide antibiotic, fluoroquinolone antibiotic, cephalosporin, penam, lactam	0.00181442
opmE	BAE06009.1	ARO:3003700	efflux pump	phenicol antibiotic, diaminopyrimidine antibiotic, acridine dye, carbapenem, macrolide antibiotic, tetracycline antibiotic	0.00173467
mexP	BAE06007.1	ARO:3003698	efflux pump	macrolide antibiotic, carbapenem, acridine dye, phenicol antibiotic, diaminopyrimidine antibiotic, tetracycline antibiotic, lactam	0.00218217
MexY	BAA34300.1	ARO:3003033	efflux pump	aminoglycoside antibiotic, tetracycline antibiotic, carbapenem, fluoroquinolone antibiotic, acridine dye, phenicol antibiotic, macrolide antibiotic, cephamycin, cephalosporin, penam, lactam	0.000803191
adeI	YP_002320475.1	ARO:3000780	efflux pump	carbapenem, penem, tetracycline antibiotic, rifamycin antibiotic, phenicol antibiotic, diaminopyrimidine antibiotic, lincosamide antibiotic, fluoroquinolone antibiotic, cephalosporin, macrolide antibiotic, lactam	0.00188028
adeS	ADM92606.1	ARO:3000549	efflux pump	tetracycline antibiotic, glycylcycline	0.0021186
evgA	NP_311275.1	ARO:3000832	efflux pump	fluoroquinolone antibiotic, penam, tetracycline antibiotic, macrolide antibiotic, lactam	0.00369229
golS	NP_459349.1	ARO:3000504	efflux pump	phenicol antibiotic, penam, carbapenem, cephamycin, cephalosporin, monobactam, penem, lactam	0.00485346
MexH	NP_252895.1	ARO:3000807	efflux pump	fluoroquinolone antibiotic, acridine dye, tetracycline antibiotic	0.00202009
otr(B)	AAD04032.1	ARO:3002892	efflux pump	tetracycline	0.00130701
tetB(48)	APB03215.1	ARO:3003981	efflux pump	tetracycline	0.00271529
OpmH	NP_253661.1	ARO:3003682	efflux pump	triclosan	0.00141846
mtrE	CAA64891.1	ARO:3000812	efflux pump	penam, macrolide antibiotic, lactam	0.00143921
mdtG	YP_489321.1	ARO:3001329	efflux pump	fosfomycin	0.0012923
TriA	NP_248846.1	ARO:3003679	efflux pump	triclosan	0.00131614
adeN	AGV28567.1	ARO:3000559	efflux pump	carbapenem, penem, tetracycline antibiotic, phenicol antibiotic, diaminopyrimidine antibiotic, rifamycin antibiotic, lincosamide antibiotic, fluoroquinolone antibiotic, cephalosporin, macrolide antibiotic, lactam	0.00226956
PmpM	NP_250052.1	ARO:3004077	efflux pump	fluoroquinolones, fradiomycin, benzalkonium chloride, chlorhexidine gluconate, ethidium bromide, tetraphenylphosphonium chloride	0.000983895
tet(C)	AAO16462.1	ARO:3000167	efflux pump	tetracycline	0.00240391
tet(42)	ACD35503.1	ARO:3000572	efflux pump	tetracycline	0.00102885
qepA	AEZ36150.1	ARO:3000448	efflux pump	fluoroquinolone antibiotic	0.000827721
sdiA	NP_460903.1	ARO:3000826	efflux pump	tetracycline antibiotic, phenicol antibiotic, glycylcycline, penam, cephalosporin, rifamycin antibiotic, fluoroquinolone antibiotic, triclosan, lactam	0.00176236
lsaA	AAT46077.1	ARO:3000300	efflux pump	streptogramin antibiotic, lincosamide antibiotic, pleuromutilin antibiotic	0.000837694
mdtP	BAE78082.1	ARO:3003550	efflux pump	nucleoside antibiotic, acridine dye	0.00085486
lsaB	NP_899166.1	ARO:3003111	efflux pump	pleuromutilin antibiotic, lincosamide antibiotic, streptogramin antibiotic	0.000824357
MexJ	NP_252367.1	ARO:3003692	efflux pump	macrolide antibiotic, tetracycline antibiotic, triclosan	0.00105777
pp-flo	BAA07072.1	ARO:3002812	efflux pump	phenicol antibiotic	0.00100699
tet(J)	AAD12753.1	ARO:3000177	efflux pump	tetracycline	0.000946264
lrfA	AAC43550.1	ARO:3003967	efflux pump	fluoroquinolone antibiotic	0.000701264
mtrC	NP_274719.1	ARO:3000810	efflux pump	penam, macrolide antibiotic, lactam	0.000857857
tet(33)	CAD12227.1	ARO:3000478	efflux pump	tetracycline	0.00085416
OpmD	NP_252897.1	ARO:3000809	efflux pump	tetracycline antibiotic, fluoroquinolone antibiotic, acridine dye	0.000701949
qacH	AAZ42322.1	ARO:3003836	efflux pump	fluoroquinolone antibiotic	0.00310772
adeC	ALX99516.1	ARO:3003811	efflux pump	tetracycline antibiotic, glycylcycline	0.000697778
msrA	CCQ20328.1	ARO:3000251	efflux pump	streptogramin antibiotic, macrolide antibiotic	0.00279538
TolC	ACN32294.1	ARO:3000237	efflux pump	tetracycline antibiotic, cephalosporin, phenicol antibiotic, fluoroquinolone antibiotic, macrolide antibiotic, rifamycin antibiotic, aminocoumarin antibiotic, penam, cephamycin, glycylcycline, triclosan, lactam	0.000643783
MexX	BAA34299.1	ARO:3003034	efflux pump	carbapenem, fluoroquinolone antibiotic, acridine dye, phenicol antibiotic, macrolide antibiotic, aminoglycoside antibiotic, tetracycline antibiotic, cephamycin, cephalosporin, penam, lactam	0.000729842
emrD	EFF04178.1	ARO:3000309	efflux pump	lincosamide antibiotic, streptogramin antibiotic, macrolide antibiotic	0.00061452
TriB	NP_248847.1	ARO:3003680	efflux pump	triclosan	0.000651017
abeS	YP_002325052.1	ARO:3000768	efflux pump	macrolide antibiotic, aminocoumarin antibiotic	0.0020731
mgrA	YP_003281576.1	ARO:3000815	efflux pump	lactam, peptide antibiotic, penam, cephalosporin, acridine dye, fluoroquinolone antibiotic, tetracycline antibiotic	0.0015372
tet(B)	BAC67143.1	ARO:3000166	efflux pump	tetracycline	0.000563511
tet(H)	CAA75663.1	ARO:3000175	efflux pump	tetracycline	0.00053595
macA	AAV85981.1	ARO:3000533	efflux pump	macrolide antibiotic	0.000517326
tet(Y)	AAC72341.1	ARO:3000182	efflux pump	tetracycline	0.000518649
cmeA	ABS43901.1	ARO:3000783	efflux pump	macrolide antibiotic, cephalosporin, fusidic acid, fluoroquinolone antibiotic, lactam	0.000505203
tet(E)	AAA71915.1	ARO:3000173	efflux pump	tetracycline	0.000457801
pmrA	NP_358469.1	ARO:3000822	efflux pump	fluoroquinolone antibiotic	0.000450164
tet(Z)	AAD25063.1	ARO:3000183	efflux pump	tetracycline	0.000467749
vgaA	AGN33258.1	ARO:3002829	efflux pump	streptogramin antibiotic, pleuromutilin antibiotic	0.000321892
lmrB	KIX81495.1	ARO:3002813	efflux pump	lincosamide antibiotic	0.000303671
tap	CAA03986.1	ARO:3000343	efflux pump	tetracycline	0.00035416
abeM	BAD89844.2	ARO:3000753	efflux pump	fluoroquinolone antibiotic, acridine dye, triclosan	0.000297462
adeA	YP_002325610.1	ARO:3000774	efflux pump	tetracycline antibiotic, glycylcycline	0.000321892
AcrS	AAC76296.1	ARO:3000656	efflux pump	tetracycline antibiotic, glycylcycline, rifamycin antibiotic, phenicol antibiotic, fluoroquinolone antibiotic, penam, cephamycin, cephalosporin, triclosan, lactam	0.000553068
cmeC	BAO79432.1	ARO:3000785	efflux pump	cephalosporin, macrolide antibiotic, fluoroquinolone antibiotic, fusidic acid, lactam	0.000247307
Pseudomonas aeruginosa emrE	NP_253677.1	ARO:3004038	efflux pump	aminoglycoside antibiotic	0.00110614
Escherichia coli emrE	CAA77936.1	ARO:3004039	efflux pump	macrolide antibiotic	0.00105346
MdfA	AFH35853.1	ARO:3001328	efflux pump	tetracycline antibiotic, benzalkonium chloride, rhodamine	0.000268505
tet(31)	CAC80727.1	ARO:3000476	efflux pump	tetracycline	0.000254373
tet(G)	AAD25538.1	ARO:3000174	efflux pump	tetracycline	0.000266734
amrA	NP_250709.1	ARO:3002982	efflux pump	aminoglycoside antibiotic	0.000190209
emrR	NP_417169.1	ARO:3000516	efflux pump	macrolide antibiotic, streptogramin antibiotic, lincosamide antibiotic	0.00042797
ykkC	CAB13166.1	ARO:3003063	efflux pump	aminoglycoside antibiotic, tetracycline antibiotic, phenicol antibiotic	0.000517326
emeA	BAC11911.1	ARO:3003551	efflux pump	acridine dye	0.000132688
robA	AFK13827.1	ARO:3000825	efflux pump	tetracycline antibiotic, glycylcycline, phenicol antibiotic, rifamycin antibiotic, cephalosporin, penam, fluoroquinolone antibiotic, triclosan, lactam	0.000180438
tet(V)	AAB84282.1	ARO:3000181	efflux pump	tetracycline	0.000124455
efmA	BAG75524.1	ARO:3003954	efflux pump	macrolide antibiotic, fluoroquinolone antibiotic	9.47625e-05
mdtO	BAE78083.1	ARO:3003549	efflux pump	nucleoside antibiotic, acridine dye	5.93827e-05
qacA	BAJ09383.1	ARO:3003046	efflux pump	fluoroquinolone antibiotic	7.89073e-05
ykkD	CAB13167.1	ARO:3003064	efflux pump	phenicol antibiotic, tetracycline antibiotic, aminoglycoside antibiotic	0.00038627
mdtM	AAC77293.1	ARO:3001214	efflux pump	nucleoside antibiotic, phenicol antibiotic, lincosamide antibiotic, fluoroquinolone antibiotic, acridine dye	8.4791e-05
mefC	BAL43360	ARO:3003745	efflux pump	macrolide antibiotic	8.5416e-05
H-NS	NP_309766.1	ARO:3000676	efflux pump	fluoroquinolone antibiotic, macrolide antibiotic, penam, cephamycin, cephalosporin, tetracycline antibiotic, lactam	0.000211462
mdtH	AAC74149.2	ARO:3001216	efflux pump	fluoroquinolone antibiotic	7.20653e-05
patB	NP_358969.1	ARO:3000025	efflux pump	fluoroquinolone antibiotic	7.46656e-05
tet(D)	CAE51745.1	ARO:3000168	efflux pump	tetracycline	0.000209929
norB	CCQ22388.1	ARO:3000421	efflux pump	fluoroquinolone	4.97343e-05
blt	AAC36944.1	ARO:3003006	efflux pump	acridine dye, fluoroquinolone antibiotic	4.34554e-05
bmr	AAA22277.1	ARO:3003007	efflux pump	nucleoside antibiotic, phenicol antibiotic, acridine dye, fluoroquinolone antibiotic	4.46842e-05
cmeR	YP_002343805.1	ARO:3000526	efflux pump	cephalosporin, macrolide antibiotic, fluoroquinolone antibiotic, fusidic acid, lactam	8.27721e-05
hp1181	NP_207972.1	ARO:3003964	efflux pump	nitroimidazole antibiotic, tetracycline antibiotic, fluoroquinolone antibiotic	3.92374e-05
hmrM	WP_014550864.1	ARO:3003953	efflux pump	acridine dye, fluoroquinolone antibiotic	2.49744e-05
MdtK	AML99881.1	ARO:3001327	efflux pump	fluoroquinolone antibiotic	2.44475e-05
mdtL	AAC76733.1	ARO:3001215	efflux pump	chloramphenicol	2.96371e-05
mefB	ACJ63262.1	ARO:3003107	efflux pump	macrolide	2.83328e-05
tet(35)	AAK37619.1	ARO:3000481	efflux pump	tetracycline	3.14041e-05
tetA(P)	AAA20116.1	ARO:3000180	efflux pump	tetracycline	2.75907e-05
floR	AAG16656.1	ARO:3002705	efflux pump	phenicol antibiotic	1.43417e-05
gadW	ANK04027.1	ARO:3003838	efflux pump	macrolide antibiotic, penam, fluoroquinolone antibiotic	2.39424e-05
marA	YP_489794.1	ARO:3000263	efflux pump	tetracycline antibiotic, penem, penam, carbapenem, cephamycin, cephalosporin, rifamycin antibiotic, phenicol antibiotic, monobactam, glycylcycline, fluoroquinolone antibiotic, triclosan, lactam	4.56224e-05
MexG	NP_252894.1	ARO:3000806	efflux pump	fluoroquinolone antibiotic, acridine dye, tetracycline antibiotic	3.9149e-05
qacB	AAQ10694.1	ARO:3003047	efflux pump	fluoroquinolone antibiotic	1.12725e-05
tet(A)	YP_007503840.1	ARO:3000165	efflux pump	tetracycline, glycylcycline	1.4449e-05
vgaC	AMP35312.1	ARO:3002831	efflux pump	streptogramin antibiotic, pleuromutilin antibiotic	7.62375e-05
kdpE	NP_415222.1	ARO:3003841	efflux pump	aminoglycoside	0.0536143
mdtF	AAC76539.1	ARO:3000796	efflux pump	fluoroquinolone , penam, macrolides	0.00789488
facT	AFK80333.1	ARO:3001313	efflux pump	elfamycin	0.00278819
mtrR	YP_002002225.1	ARO:3000817	efflux pump	antibacterial free fatty acids, penam, macrolide antibiotic	0.00656659
mdtE	BAE77781.1	ARO:3000795	efflux pump	penam, macrolide antibiotic, fluoroquinolone antibiotic	0.00269386
leuO	NP_414618.4	ARO:3003843	efflux pump	nucleoside	0.000867262
BahA	APB03218.1	ARO:3003984	antibiotic inactivation	peptides	0.00026967
determinant of bleomycin resistance	YP_007652797.1	ARO:3001205	antibiotic inactivation	glycopeptides	9.57694e-05
iri	AAB41059.1	ARO:3002884	antibiotic inactivation	rifamycin antibiotic	0.00772943
FEZ-1 beta-lactamase	CAB96921.1	ARO:3000606	antibiotic inactivation	lactam	0.0077254
arr-1	AAC05822.1	ARO:3002846	antibiotic inactivation	rifamycin antibiotic	0.00551043
VgbC	APB03225.1	ARO:3003990	antibiotic inactivation	streptogramin antibiotic	0.00438469
rphB	APB03222.1	ARO:3003992	antibiotic inactivation	rifamycin antibiotic	0.0037622
cat	AAA22081.1	ARO:3002670	antibiotic inactivation	phenicol antibiotics	0.00317999
vatB	AAA86871.1	ARO:3002841	antibiotic inactivation	streptogramin antibiotic	0.00300635
vatF	AAF63432	ARO:3003744	antibiotic inactivation	streptogramin antibiotic	0.00246444
tetX	AAA27471.1	ARO:3000205	antibiotic inactivation	tetracyclines	0.00210557
cmlv	AAB36568.1	ARO:3002700	antibiotic inactivation	phenicol antibiotics	0.00209968
rphA	AIA08936.1	ARO:3000444	antibiotic inactivation	rifamycin antibiotic	0.00205639
vatE	AAF86220.1	ARO:3002844	antibiotic inactivation	streptogramin antibiotic	0.00197648
LRA-19	ACH59005.1	ARO:3002513	antibiotic inactivation	lactam	0.00137126
VgbA	AAA98349.1	ARO:3001307	antibiotic inactivation	streptogramin antibiotic	0.00135647
BJP-1 beta-lactamase	BAL75272.1	ARO:3000856	antibiotic inactivation	lactam	0.00134012
apmA	CBL58181.1	ARO:3003918	antibiotic inactivation	aminoglycosides	0.00128992
Rm3 beta-lactamase	AGU01679.2	ARO:3003894	antibiotic inactivation	lactam	0.00126625
APH(9)-Ia	AAB58447.1	ARO:3002662	antibiotic inactivation	aminoglycosides	0.00119032
VgbB	AAC61670.1	ARO:3001308	antibiotic inactivation	streptogramin antibiotic	0.00115881
FosX	CWV56762.1	ARO:3000198	antibiotic inactivation	fosfomycin	0.000958414
y56 beta-lactamase	AAX55643.1	ARO:3003558	antibiotic inactivation	lactam	0.000945967
vatD	AAK84316.1	ARO:3002843	antibiotic inactivation	streptogramin antibiotic	0.000937273
LRA-2	ACH58985.1	ARO:3002485	antibiotic inactivation	lactam	0.000920909
blaI	ABU39978.1	ARO:3000160	antibiotic inactivation	lactam	0.000873706
THIN-B beta-lactamase	CAC33832.1	ARO:3000851	antibiotic inactivation	lactam	0.000861773
vatH	ACX92987.1	ARO:3002845	antibiotic inactivation	streptogramin antibiotic	0.000858378
TLE beta-lactamase	AAA19882.1	ARO:3003562	antibiotic inactivation	lactam	0.000827721
LRA-1	ACH58980.1	ARO:3002482	antibiotic inactivation	lactam	0.000824916
CAU-1 beta-lactamase	CAC87665.1	ARO:3000855	antibiotic inactivation	lactam	0.000801945
FosA	NP_249820.1	ARO:3000149	antibiotic inactivation	fosfomycin	0.00077254
PEDO-1	AJP77059	ARO:3003670	antibiotic inactivation	lactam	0.000769839
catB6	CAA11473.1	ARO:3002678	antibiotic inactivation	phenicol antibiotics	0.000717359
SPG-1	AJP77080	ARO:3003720	antibiotic inactivation	lactam	0.00069122
SRT-1	BAA23130.1	ARO:3002493	antibiotic inactivation	lactam	0.00067444
LRA-17	ACH58994.1	ARO:3002512	antibiotic inactivation	lactam	0.00067006
VatI	APB03220.1	ARO:3003987	antibiotic inactivation	streptogramin antibiotic	0.000662177
LRA-8	ACH58988.1	ARO:3002487	antibiotic inactivation	lactam	0.000645894
catB8	YP_009077553.1	ARO:3002680	antibiotic inactivation	phenicol antibiotics	0.000634586
AER-1	AAC09015.1	ARO:3002481	antibiotic inactivation	lactam	0.000628959
APH(6)-Ic	CAA25854.1	ARO:3002659	antibiotic inactivation	aminoglycosides	0.0006099
catB10	CAI47810.1	ARO:3003110	antibiotic inactivation	phenicol antibiotics	0.000606996
AIM-1	CAQ53840.1	ARO:3000853	antibiotic inactivation	lactam	0.000592791
TLA-2	CAG27800.1	ARO:3003203	antibiotic inactivation	lactam	0.000590841
LRA-10	ACH58999.1	ARO:3002489	antibiotic inactivation	lactam	0.00057168
MSI-1	AJP77057	ARO:3003718	antibiotic inactivation	lactam	0.000560715
LRA-13	ACH58991.1	ARO:3002484	antibiotic inactivation	lactam	0.0005423
arr-4	ABV26705.1	ARO:3002849	antibiotic inactivation	rifamycin antibiotic	0.000540778
AAC(2')-Ic	CCP42991.1	ARO:3002525	antibiotic inactivation	aminoglycosides	0.000512181
EXO beta-lactamase	AAA26775.1	ARO:3003564	antibiotic inactivation	lactam	0.000498215
GOB-1 beta-lactamase	AAF04458.1	ARO:3000850	antibiotic inactivation	lactam	0.000479508
CTX-M-151	BAP34782.1	ARO:3002008	antibiotic inactivation	lactam	0.000476484
rgt1438	AFO53532.1	ARO:3002883	antibiotic inactivation	rifamycin antibiotic	0.000451118
LRA-12	ACH58990.1	ARO:3002511	antibiotic inactivation	lactam	0.000435048
BEL-1	AAZ04368.1	ARO:3002385	antibiotic inactivation	lactam	0.000429947
arr-5	ABV26707.1	ARO:3002850	antibiotic inactivation	rifamycin antibiotic	0.000424897
ESP-1	AJP77085	ARO:3003717	antibiotic inactivation	lactam	0.000419569
TLA-1	AAD37403.1	ARO:3003202	antibiotic inactivation	lactam	0.000405953
CTX-M-38	AAV70602.1	ARO:3001900	antibiotic inactivation	lactam	0.000398217
vatA	AAA26683.1	ARO:3002840	antibiotic inactivation	streptogramin antibiotic	0.000396853
CARB-5	AAF61417.1	ARO:3002244	antibiotic inactivation	lactam	0.000388862
oleI	ABA42118.2	ARO:3000866	antibiotic inactivation	macrolide	0.000382626
OXA-29	CAC35728.1	ARO:3001424	antibiotic inactivation	lactam	0.000370296
SHV-137	AEI83430.1	ARO:3001181	antibiotic inactivation	lactam	0.000364661
r39 beta-lactamase	CAA37699.1	ARO:3003565	antibiotic inactivation	lactam	0.000362128
catB2	NP_848167.1	ARO:3002675	antibiotic inactivation	phenicol antibiotics	0.000358679
catB7	NP_249397.1	ARO:3002679	antibiotic inactivation	phenicol antibiotics	0.000355296
OXA-243	AFQ90085.1	ARO:3001610	antibiotic inactivation	lactam	0.000337108
catB3	YP_006965431.1	ARO:3002676	antibiotic inactivation	phenicol antibiotics	0.000331089
vatC	AAC61671.1	ARO:3002842	antibiotic inactivation	streptogramin antibiotic	0.000327965
PEDO-2	AJP77071	ARO:3003714	antibiotic inactivation	lactam	0.00032528
arr-3	ACD56151.1	ARO:3002848	antibiotic inactivation	rifamycin antibiotic	0.000309016
FosC2	BAJ10053.1	ARO:3002874	antibiotic inactivation	fosfomycin	0.00030726
SRT-2	AAS07017.3	ARO:3002494	antibiotic inactivation	lactam	0.000306564
KPC-7	ACE62798.1	ARO:3002317	antibiotic inactivation	lactam	0.000296624
PEDO-3	AJP77076	ARO:3003715	antibiotic inactivation	lactam	0.00029337
SMB-1 beta-lactamase	BAL14456.1	ARO:3000854	antibiotic inactivation	lactam	0.000289703
OXA-129	CAP69660.1	ARO:3001811	antibiotic inactivation	lactam	0.000282107
OXA-18	AAB58555.1	ARO:3001413	antibiotic inactivation	lactam	0.000273901
LRA-18	ACH58997.1	ARO:3002492	antibiotic inactivation	lactam	0.000270189
AAC(6')-Iak	BAO21229.1	ARO:3003199	antibiotic inactivation	aminoglycosides	0.000265087
ACC-3	AAF86697.1	ARO:3001817	antibiotic inactivation	lactam	0.00026127
JOHN-1 beta-lactamase	AAK38324.1	ARO:3000840	antibiotic inactivation	lactam	0.000256994
catB9	AAL68645.1	ARO:3002681	antibiotic inactivation	phenicol antibiotics	0.000249505
AAC(6')-Iy	AAF03531.1	ARO:3002569	antibiotic inactivation	aminoglycosides	0.000239754
AAC(6')-Ic	AAA26549.1	ARO:3002549	antibiotic inactivation	aminoglycosides	0.000238112
Sed1 beta-lactamase	AAK63223.1	ARO:3003561	antibiotic inactivation	lactam	0.00023569
VEB-3	AAS48620.1	ARO:3002372	antibiotic inactivation	lactam	0.000232537
BcI	CAA29819.1	ARO:3002877	antibiotic inactivation	lactam	0.000227218
TEM-141	AAX56615.1	ARO:3001004	antibiotic inactivation	lactam	0.000222848
AAC(6')-32	ABR10839.1	ARO:3002586	antibiotic inactivation	aminoglycosides	0.000220426
OXA-12	AAA83417.1	ARO:3001407	antibiotic inactivation	lactam	0.000219472
KPC-2	AAK70220.1	ARO:3002312	antibiotic inactivation	lactam	0.000217524
L1 beta-lactamase	CAB75346.1	ARO:3000582	antibiotic inactivation	lactam	0.000216049
AAC(2')-Ib	AAC44793.1	ARO:3002524	antibiotic inactivation	aminoglycosides	0.000207992
AAC(6')-IIb	AAA25680.1	ARO:3002595	antibiotic inactivation	aminoglycosides	0.000193135
arr-8	AGC29882.1	ARO:3002853	antibiotic inactivation	rifamycin antibiotic	0.000193135
OXA-209	AEM66528.1	ARO:3001809	antibiotic inactivation	lactam	0.000190316
OXA-31	AAK52604.1	ARO:3001425	antibiotic inactivation	lactam	0.000188936
PER-2	CAA63714.1	ARO:3002364	antibiotic inactivation	lactam	0.000188119
AAC(3)-Ic	CAD53575.1	ARO:3002531	antibiotic inactivation	aminoglycosides	0.000185707
ACC-4	ABP49606.1	ARO:3001818	antibiotic inactivation	lactam	0.000180126
NPS beta-lactamase	CAA33795.1	ARO:3003563	antibiotic inactivation	lactam	0.000177974
FosK	BAO79518.1	ARO:3003207	antibiotic inactivation	fosfomycin	0.000175577
OXA-43	CAD32565.1	ARO:3001770	antibiotic inactivation	lactam	0.000172314
FosA5	AJE60855.1	ARO:3003209	antibiotic inactivation	tetracyclines	0.000166735
FosA2	ACC85616.1	ARO:3002804	antibiotic inactivation	fosfomycin	0.00016437
VCC-1	ALU64000	ARO:3003713	antibiotic inactivation	lactam	0.000163213
SHV-41	AAN04883.1	ARO:3001099	antibiotic inactivation	lactam	0.000162071
SHV-70	AAY42633.1	ARO:3001124	antibiotic inactivation	lactam	0.000162071
CTX-M-122	AFA51700.1	ARO:3001981	antibiotic inactivation	lactam	0.000159287
ROB-1	CAA37052.1	ARO:3002995	antibiotic inactivation	lactam	0.000151975
OXA-5	CAA41211.1	ARO:3001400	antibiotic inactivation	lactam	0.000151904
PER-3	AAU89132.1	ARO:3002365	antibiotic inactivation	lactam	0.000150495
TLA-3	WP_059512353.1	ARO:3003204	antibiotic inactivation	lactam	0.000150008
TEM-43	AAC32889.2	ARO:3000912	antibiotic inactivation	lactam	0.000141812
TEM-57	ACJ43254.1	ARO:3000926	antibiotic inactivation	lactam	0.000141812
CTX-M-64	BAF63422.1	ARO:3001925	antibiotic inactivation	lactam	0.000139376
cphA7	CAA40386.1	ARO:3003103	antibiotic inactivation	lactam	0.000136867
MOX-9	WP_042649345	ARO:3002191	antibiotic inactivation	lactam	0.000136153
AAC(6')-31	CAK55557.1	ARO:3002585	antibiotic inactivation	aminoglycosides	0.000134745
LRA-3	ACH58987.1	ARO:3002510	antibiotic inactivation	lactam	0.000134299
OXA-198	ADT70779.1	ARO:3001805	antibiotic inactivation	lactam	0.000132688
PER-4	ACE77058.1	ARO:3002366	antibiotic inactivation	lactam	0.000131683
OXA-60	AAQ08905.1	ARO:3001808	antibiotic inactivation	lactam	0.000128282
AAC(6')-Iih	CAE50926.1	ARO:3002590	antibiotic inactivation	aminoglycosides	0.000126646
LRA-5	ACH59002.1	ARO:3002483	antibiotic inactivation	lactam	0.000124412
AQU-1	BAM76830.1	ARO:3002993	antibiotic inactivation	lactam	0.00012198
OKP-A-9	CAJ19607.1	ARO:3002426	antibiotic inactivation	lactam	0.000121554
TEM-214	AJO16044.1	ARO:3001391	antibiotic inactivation	lactam	0.000121554
OXY-2-9	ACV44455.1	ARO:3002404	antibiotic inactivation	lactam	0.000120292
CPS-1	AJP77054	ARO:3003716	antibiotic inactivation	lactam	0.000119877
CTX-M-131	AEW46676.2	ARO:3001990	antibiotic inactivation	lactam	0.000119877
CTX-M-87	ACB41777.1	ARO:3001947	antibiotic inactivation	lactam	0.000119465
AAC(6')-Iu	AAD03493.1	ARO:3002565	antibiotic inactivation	aminoglycosides	0.000119056
APH(4)-Ia	CAA24743.1	ARO:3002655	antibiotic inactivation	aminoglycosides	0.000118939
arr-2	AAC64366.1	ARO:3002847	antibiotic inactivation	rifamycin antibiotic	0.000115881
arr-7	CAZ48628.1	ARO:3002852	antibiotic inactivation	rifamycin antibiotic	0.000115881
catP	AAB51421.1	ARO:3002686	antibiotic inactivation	phenicol antibiotics	0.000111962
CARB-23	AHJ02283.1	ARO:3003186	antibiotic inactivation	lactam	0.000111424
MSI-OXA	AJP77058	ARO:3003719	antibiotic inactivation	lactam	0.000106508
OCH-3	CAC17623.1	ARO:3002516	antibiotic inactivation	lactam	0.000103996
PDC-7	ACQ82812.1	ARO:3002506	antibiotic inactivation	lactam	0.000102162
OKP-A-6	CAJ19603.1	ARO:3002423	antibiotic inactivation	lactam	0.000101295
SHV-140	AEK80394.1	ARO:3001182	antibiotic inactivation	lactam	0.000101295
SHV-42	AAN04884.1	ARO:3001100	antibiotic inactivation	lactam	0.000101295
TEM-105	AAM61953.1	ARO:3000968	antibiotic inactivation	lactam	0.000101295
TEM-90	AAK30619.1	ARO:3000957	antibiotic inactivation	lactam	0.000101295
OXA-55	AAR03105.1	ARO:3001813	antibiotic inactivation	lactam	0.000100243
CTX-M-148	AHX39589.1	ARO:3002006	antibiotic inactivation	lactam	9.95541e-05
CTX-M-42	AAY84742.1	ARO:3001904	antibiotic inactivation	lactam	9.95541e-05
CTX-M-58	ABM97538.1	ARO:3001919	antibiotic inactivation	lactam	9.95541e-05
CTX-M-78	CAQ42481.2	ARO:3001939	antibiotic inactivation	lactam	9.95541e-05
AAC(6')-Ib-SK	BAD11815.1	ARO:3002593	antibiotic inactivation	aminoglycosides	9.87622e-05
SHV-53	AAT01223.1	ARO:3001110	antibiotic inactivation	lactam	9.57694e-05
AAC(6')-33	AEZ05106.1	ARO:3002587	antibiotic inactivation	aminoglycosides	9.44682e-05
AAC(6')-Ia	AAA98298.1	ARO:3002545	antibiotic inactivation	aminoglycosides	9.39576e-05
BLA1	AAR20595.1	ARO:3000090	antibiotic inactivation	lactam	9.37549e-05
BlaB beta-lactamase	WP_024565805.1	ARO:3000579	antibiotic inactivation	lactam	9.34524e-05
DHA-14	AIT76107.1	ARO:3002145	antibiotic inactivation	lactam	9.17264e-05
OXA-16	AAB97924.1	ARO:3001411	antibiotic inactivation	lactam	9.01798e-05
OXA-61	AAT01092.1	ARO:3001773	antibiotic inactivation	lactam	9.01798e-05
ACC-1	CAB46491.1	ARO:3001815	antibiotic inactivation	lactam	9.0063e-05
ACC-5	CCK86740.1	ARO:3001819	antibiotic inactivation	lactam	9.0063e-05
AAC(3)-IV	ABB43029.1	ARO:3002539	antibiotic inactivation	aminoglycosides	8.98302e-05
OCH-5	CAC17625.1	ARO:3002518	antibiotic inactivation	lactam	8.91392e-05
AAC(3)-IIb	AAA26548.1	ARO:3002534	antibiotic inactivation	aminoglycosides	8.61569e-05
OXA-22	AAD12233.1	ARO:3001417	antibiotic inactivation	lactam	8.45847e-05
FosA3	AEG78825.1	ARO:3002872	antibiotic inactivation	fosfomycin	8.39717e-05
CARB-22	BAC61820.1	ARO:3003151	antibiotic inactivation	lactam	8.18947e-05
SHV-9	AAB37395.2	ARO:3001068	antibiotic inactivation	lactam	8.132e-05
SHV-89	ABA60809.1	ARO:3001141	antibiotic inactivation	lactam	8.10357e-05
TEM-157	ABI81768.1	ARO:3001023	antibiotic inactivation	lactam	8.10357e-05
AAC(6')-If	CAA39038.1	ARO:3002553	antibiotic inactivation	aminoglycosides	8.04729e-05
CTX-M-40	AAV28215.1	ARO:3001902	antibiotic inactivation	lactam	7.99179e-05
CTX-M-137	BAO37256.1	ARO:3001994	antibiotic inactivation	lactam	7.96433e-05
CTX-M-160	AJU57235.1	ARO:3003168	antibiotic inactivation	lactam	7.96433e-05
CTX-M-93	ADN26580.1	ARO:3001953	antibiotic inactivation	lactam	7.96433e-05
AAC(6')-Ir	AAD03490.1	ARO:3002561	antibiotic inactivation	aminoglycosides	7.93706e-05
KPC-16	AGJ01153.1	ARO:3002326	antibiotic inactivation	lactam	7.90997e-05
KPC-22	AIX87991.1	ARO:3003180	antibiotic inactivation	lactam	7.90997e-05
LRA-7	ACH58998.1	ARO:3002486	antibiotic inactivation	lactam	7.67424e-05
ACT-22	AHM76774.1	ARO:3001843	antibiotic inactivation	lactam	7.60374e-05
FOX-2	CAA71325.1	ARO:3002156	antibiotic inactivation	lactam	7.58384e-05
AAC(6')-Iz	AAD52985.1	ARO:3002570	antibiotic inactivation	aminoglycosides	7.57392e-05
PER-6	ADD80743.1	ARO:3002368	antibiotic inactivation	lactam	7.52474e-05
PER-7	AEI54993.1	ARO:3002369	antibiotic inactivation	lactam	7.52474e-05
ACC-2	AAF86691.1	ARO:3001816	antibiotic inactivation	lactam	7.42827e-05
OCH-4	CAC17624.1	ARO:3002517	antibiotic inactivation	lactam	7.42827e-05
AAC(6')-Isa	BAD10948.2	ARO:3002563	antibiotic inactivation	aminoglycosides	7.38096e-05
AAC(3)-Id	AAR21614.1	ARO:3002529	antibiotic inactivation	aminoglycosides	7.33424e-05
PDC-4	ACQ82809.1	ARO:3002501	antibiotic inactivation	lactam	7.29729e-05
PDC-5	ACQ82810.1	ARO:3002502	antibiotic inactivation	lactam	7.29729e-05
PDC-8	ACQ82813.1	ARO:3002507	antibiotic inactivation	lactam	7.29729e-05
lnuD	ABR14060.1	ARO:3002838	antibiotic inactivation	lincosamide antibiotic	7.06591e-05
TUS-1 beta-lactamase	AAN63648.1	ARO:3000844	antibiotic inactivation	lactam	7.00893e-05
OXA-251	AER57903.1	ARO:3001500	antibiotic inactivation	lactam	6.53464e-05
OXA-59	CAG15145.1	ARO:3001772	antibiotic inactivation	lactam	6.46177e-05
AAC(6')-IIa	AAM92464.1	ARO:3002594	antibiotic inactivation	aminoglycosides	6.29788e-05
BEL-2	ACV69996.1	ARO:3002386	antibiotic inactivation	lactam	6.1421e-05
DHA-12	CDL68900.1	ARO:3002143	antibiotic inactivation	lactam	6.11509e-05
OXA-62	AAR32134.1	ARO:3001792	antibiotic inactivation	lactam	6.099e-05
ACT-37	AJG06172.1	ARO:3003172	antibiotic inactivation	lactam	6.08299e-05
CMY-73	ACU00152.1	ARO:3002086	antibiotic inactivation	lactam	6.08299e-05
LEN-22	CAP12350.2	ARO:3002469	antibiotic inactivation	lactam	6.07768e-05
OKP-B-10	CAJ19619.1	ARO:3002443	antibiotic inactivation	lactam	6.07768e-05
SHV-25	AAF37209.2	ARO:3001083	antibiotic inactivation	lactam	6.07768e-05
SHV-37	AAL82593.1	ARO:3001095	antibiotic inactivation	lactam	6.07768e-05
SHV-48	AAP03063.1	ARO:3001105	antibiotic inactivation	lactam	6.07768e-05
TEM-146	AAZ14084.2	ARO:3001013	antibiotic inactivation	lactam	6.07768e-05
CepS beta-lactamase	CAA56561.1	ARO:3003553	antibiotic inactivation	lactam	6.06707e-05
CMY-9	BAB72158.1	ARO:3002020	antibiotic inactivation	lactam	6.06707e-05
FOX-3	CAA71947.1	ARO:3002157	antibiotic inactivation	lactam	6.06707e-05
MOX-2	CAB82578.1	ARO:3002183	antibiotic inactivation	lactam	6.06707e-05
MOX-3	ACA30419.1	ARO:3002186	antibiotic inactivation	lactam	6.06707e-05
CTX-M-152	AHY20039.1	ARO:3002009	antibiotic inactivation	lactam	5.99385e-05
OXY-6-2	CAI43423.1	ARO:3002414	antibiotic inactivation	lactam	5.99385e-05
CTX-M-126	BAL72196.1	ARO:3001985	antibiotic inactivation	lactam	5.97325e-05
CTX-M-134	AFX60298.1	ARO:3001992	antibiotic inactivation	lactam	5.97325e-05
CTX-M-60	CAL80726.1	ARO:3001921	antibiotic inactivation	lactam	5.97325e-05
CTX-M-7	CAA06312.1	ARO:3001870	antibiotic inactivation	lactam	5.97325e-05
CTX-M-74	ACS32293.1	ARO:3001935	antibiotic inactivation	lactam	5.97325e-05
OCH-7	CAC17627.1	ARO:3002520	antibiotic inactivation	lactam	5.94262e-05
KPC-3	AAL05630.1	ARO:3002313	antibiotic inactivation	lactam	5.93247e-05
VEB-1b	AAK14294.1	ARO:3003712	antibiotic inactivation	lactam	5.81343e-05
VEB-5	ABN80430.1	ARO:3002375	antibiotic inactivation	lactam	5.81343e-05
APH(6)-Ia	CAA68516.1	ARO:3002657	antibiotic inactivation	aminoglycosides	5.66194e-05
APH(6)-Ib	CAA29136.1	ARO:3002658	antibiotic inactivation	aminoglycosides	5.66194e-05
gimA	CAA11707.1	ARO:3000463	antibiotic inactivation	macrolide	5.55784e-05
catIII	CAB75601.1	ARO:3002685	antibiotic inactivation	phenicol antibiotics	5.44042e-05
mphE	WP_010550189.1	ARO:3003071	antibiotic inactivation	macrolide	5.33195e-05
catQ	AAA23215.1	ARO:3002687	antibiotic inactivation	phenicol antibiotics	5.29137e-05
SFH-1	AAF09244.1	ARO:3000849	antibiotic inactivation	lactam	4.95218e-05
ANT(9)-Ia	AFU35063.1	ARO:3002630	antibiotic inactivation	aminoglycosides	4.78847e-05
IMP-16	CAE48334.1	ARO:3002207	antibiotic inactivation	lactam	4.71061e-05
MUS-1 beta-lactamase	AAN63647.1	ARO:3000843	antibiotic inactivation	lactam	4.71061e-05
DHA-15	AIT76106.1	ARO:3002146	antibiotic inactivation	lactam	4.58632e-05
DHA-2	AAG36927.1	ARO:3002133	antibiotic inactivation	lactam	4.58632e-05
ACT-19	AHM76779.1	ARO:3001840	antibiotic inactivation	lactam	4.56224e-05
ACT-27	AHL39340.1	ARO:3001847	antibiotic inactivation	lactam	4.56224e-05
OXA-85	AAP69916.1	ARO:3001780	antibiotic inactivation	lactam	4.56224e-05
BcII	AAA22562.1	ARO:3002878	antibiotic inactivation	lactam	4.5266e-05
spd	AGW81558.1	ARO:3002631	antibiotic inactivation	aminoglycosides	4.50899e-05
OCH-8	ABF50909.1	ARO:3002521	antibiotic inactivation	lactam	4.45696e-05
LCR-1	CAA40146.1	ARO:3002997	antibiotic inactivation	lactam	4.45696e-05
SHV-22	AAF34336.1	ARO:3001080	antibiotic inactivation	lactam	4.45696e-05
PDC-6	ACQ82811.1	ARO:3002505	antibiotic inactivation	lactam	4.37838e-05
PDC-9	ACQ82814.1	ARO:3002508	antibiotic inactivation	lactam	4.37838e-05
OXA-232	AGD91915.1	ARO:3001778	antibiotic inactivation	lactam	4.37287e-05
OXA-11	CAA80304.1	ARO:3001406	antibiotic inactivation	lactam	4.35643e-05
APH(3')-IIb	CAA62365.1	ARO:3002645	antibiotic inactivation	aminoglycosides	4.32392e-05
AAC(3)-IIIa	CAA39184.1	ARO:3002536	antibiotic inactivation	aminoglycosides	4.27605e-05
APH(3')-Ib	AAA26412.1	ARO:3002642	antibiotic inactivation	aminoglycosides	4.27605e-05
OXA-258	CCE73593.2	ARO:3001503	antibiotic inactivation	lactam	4.22923e-05
OXA-347	AET35493.1	ARO:3001777	antibiotic inactivation	lactam	4.22923e-05
OXA-9	AAA98406.1	ARO:3001404	antibiotic inactivation	lactam	4.22923e-05
oleD	ABA42119.1	ARO:3000865	antibiotic inactivation	macrolide	4.18847e-05
LEN-15	AAL50725.1	ARO:3002478	antibiotic inactivation	lactam	4.15344e-05
BEL-3	ACT09140.1	ARO:3002387	antibiotic inactivation	lactam	4.09474e-05
AAC(3)-Xa	BAA78619.1	ARO:3002544	antibiotic inactivation	aminoglycosides	4.08032e-05
LEN-2	AAK69830.1	ARO:3002455	antibiotic inactivation	lactam	4.05178e-05
LEN-21	CAP12349.2	ARO:3002468	antibiotic inactivation	lactam	4.05178e-05
LEN-5	AAU25807.1	ARO:3002456	antibiotic inactivation	lactam	4.05178e-05
OKP-A-14	ACL68095.1	ARO:3002431	antibiotic inactivation	lactam	4.05178e-05
OKP-A-5	CAJ19602.1	ARO:3002422	antibiotic inactivation	lactam	4.05178e-05
OKP-B-2	CAJ19610.1	ARO:3002435	antibiotic inactivation	lactam	4.05178e-05
OKP-B-20	CAP12360.2	ARO:3002453	antibiotic inactivation	lactam	4.05178e-05
OKP-B-9	CAJ19618.1	ARO:3002442	antibiotic inactivation	lactam	4.05178e-05
SHV-121	AEI83429.1	ARO:3001168	antibiotic inactivation	lactam	4.05178e-05
TEM-166	ACI25375.1	ARO:3001032	antibiotic inactivation	lactam	4.05178e-05
TEM-208	AGL39384.1	ARO:3001385	antibiotic inactivation	lactam	4.05178e-05
TEM-220	AIW68620.1	ARO:3003158	antibiotic inactivation	lactam	4.05178e-05
TEM-55	ABB97007.1	ARO:3000924	antibiotic inactivation	lactam	4.05178e-05
TEM-80	AAM15527.1	ARO:3000947	antibiotic inactivation	lactam	4.05178e-05
GES-18	AEX59144.1	ARO:3002347	antibiotic inactivation	lactam	4.03767e-05
GES-21	AFK80745.1	ARO:3002350	antibiotic inactivation	lactam	4.03767e-05
CARB-1	AAK96394.1	ARO:3002240	antibiotic inactivation	lactam	4.02365e-05
CARB-6	AAD19217.1	ARO:3002245	antibiotic inactivation	lactam	4.02365e-05
CARB-9	AAP22374.1	ARO:3002248	antibiotic inactivation	lactam	4.02365e-05
CTX-M-109	AEM44654.1	ARO:3001969	antibiotic inactivation	lactam	4.02365e-05
OXY-3-1	AAN28732.1	ARO:3002409	antibiotic inactivation	lactam	4.02365e-05
AAC(6')-Iad	BAD12078.1	ARO:3002572	antibiotic inactivation	aminoglycosides	4.02365e-05
ANT(6)-Ib	CBH51824.1	ARO:3002629	antibiotic inactivation	aminoglycosides	4.02365e-05
OXY-2-4	CAB42614.1	ARO:3002399	antibiotic inactivation	lactam	4.00972e-05
OXY-5-1	CAI43417.1	ARO:3002411	antibiotic inactivation	lactam	3.9959e-05
AAC(6')-Iaa	NP_460578.1	ARO:3002571	antibiotic inactivation	aminoglycosides	3.9959e-05
AAC(6')-Ik	AAA87229.1	ARO:3002558	antibiotic inactivation	aminoglycosides	3.9959e-05
CTX-M-102	ADY02546.1	ARO:3001961	antibiotic inactivation	lactam	3.98217e-05
CTX-M-13	AAF72531.1	ARO:3001876	antibiotic inactivation	lactam	3.98217e-05
CTX-M-141	AGN11769.1	ARO:3001999	antibiotic inactivation	lactam	3.98217e-05
CTX-M-158	AIT97310.1	ARO:3003166	antibiotic inactivation	lactam	3.98217e-05
CTX-M-159	AJO16046.1	ARO:3003167	antibiotic inactivation	lactam	3.98217e-05
CTX-M-20	CAC95175.1	ARO:3001882	antibiotic inactivation	lactam	3.98217e-05
CTX-M-24	AAN38836.1	ARO:3001886	antibiotic inactivation	lactam	3.98217e-05
CTX-M-39	AAX54694.1	ARO:3001901	antibiotic inactivation	lactam	3.98217e-05
CTX-M-4	CAA74573.1	ARO:3001867	antibiotic inactivation	lactam	3.98217e-05
CTX-M-41	AAY43008.1	ARO:3001903	antibiotic inactivation	lactam	3.98217e-05
CTX-M-5	AAC32890.1	ARO:3001868	antibiotic inactivation	lactam	3.98217e-05
CTX-M-6	CAA06311.1	ARO:3001869	antibiotic inactivation	lactam	3.98217e-05
CTX-M-77	CAQ42480.1	ARO:3001938	antibiotic inactivation	lactam	3.98217e-05
CTX-M-8	AAF04388.1	ARO:3001871	antibiotic inactivation	lactam	3.98217e-05
CTX-M-82	ABB59946.1	ARO:3001943	antibiotic inactivation	lactam	3.98217e-05
CTX-M-83	ACI29345.1	ARO:3001944	antibiotic inactivation	lactam	3.98217e-05
CTX-M-9	AAF05311.2	ARO:3001872	antibiotic inactivation	lactam	3.98217e-05
IMI-7	AIS19858.1	ARO:3003177	antibiotic inactivation	lactam	3.96853e-05
KPC-4	AAU06362.1	ARO:3002314	antibiotic inactivation	lactam	3.96853e-05
KPC-6	ACB71165.1	ARO:3002316	antibiotic inactivation	lactam	3.95498e-05
blaR1	ABU39979.1	ARO:3000217	antibiotic inactivation	lactam	3.94153e-05
mphD	ANP63073.1	ARO:3003741	antibiotic inactivation	macrolide	3.94153e-05
SME-2	AAG29813.1	ARO:3002380	antibiotic inactivation	lactam	3.94153e-05
VEB-7	ACO56763.1	ARO:3002376	antibiotic inactivation	lactam	3.87562e-05
LEN-14	AAP93847.1	ARO:3002477	antibiotic inactivation	lactam	3.81188e-05
APH(2'')-IIIa	AAB49832.1	ARO:3002636	antibiotic inactivation	aminoglycosides	3.78696e-05
lnuC	AAY32951.1	ARO:3002837	antibiotic inactivation	lincosamide antibiotic	3.53296e-05
APH(9)-Ib	AAB66655.1	ARO:3002663	antibiotic inactivation	aminoglycosides	3.51155e-05
FomB	BAA32494.1	ARO:3000449	antibiotic inactivation	fosfomycin	3.51155e-05
AAC(6')-Iid	CAE50925.1	ARO:3002589	antibiotic inactivation	aminoglycosides	3.18354e-05
AAC(6')-Ib	AFJ11384.1	ARO:3002546	antibiotic inactivation	aminoglycosides	3.14894e-05
AAC(6')-Ib'	AAT74613.1	ARO:3003676	antibiotic inactivation	aminoglycosides	3.14894e-05
CMY-98	AGH70380.1	ARO:3002111	antibiotic inactivation	lactam	3.08194e-05
DHA-16	AIT76105.1	ARO:3002147	antibiotic inactivation	lactam	3.05755e-05
ACT-1	AAC45086.2	ARO:3001821	antibiotic inactivation	lactam	3.0415e-05
ACT-28	AHL39333.1	ARO:3001848	antibiotic inactivation	lactam	3.0415e-05
CMY-105	AHL39330.1	ARO:3002117	antibiotic inactivation	lactam	3.0415e-05
CMY-8	AAD50818.2	ARO:3002019	antibiotic inactivation	lactam	3.03353e-05
OCH-1	CAC04522.1	ARO:3002514	antibiotic inactivation	lactam	2.97131e-05
OCH-2	CAC17622.1	ARO:3002515	antibiotic inactivation	lactam	2.97131e-05
OCH-6	CAC17626.1	ARO:3002519	antibiotic inactivation	lactam	2.97131e-05
PDC-3	ACQ82808.1	ARO:3002500	antibiotic inactivation	lactam	2.91892e-05
mgtA	ABA28305.2	ARO:3000462	antibiotic inactivation	macrolide	2.77227e-05
CatU	APB03217.1	ARO:3003983	antibiotic inactivation	phenicol antibiotics	2.67007e-05
catB	AAA73865.1	ARO:3002674	antibiotic inactivation	phenicol antibiotics	2.64569e-05
catI	CAA23899.1	ARO:3002683	antibiotic inactivation	phenicol antibiotics	2.64569e-05
AAC(6')-Ib8	YP_009062819.1	ARO:3002579	antibiotic inactivation	aminoglycosides	2.57513e-05
IND-7	BAJ05825.1	ARO:3002263	antibiotic inactivation	lactam	2.42429e-05
CGB-1 beta-lactamase	ABS29619.1	ARO:3000841	antibiotic inactivation	lactam	2.39424e-05
IND-4	AAG29765.2	ARO:3002260	antibiotic inactivation	lactam	2.39424e-05
IND-11	ADK25050.1	ARO:3002267	antibiotic inactivation	lactam	2.38438e-05
IMP-27	AEH41427.1	ARO:3002218	antibiotic inactivation	lactam	2.3553e-05
IMP-51	BAQ56016.1	ARO:3003659	antibiotic inactivation	lactam	2.3553e-05
SLB-1	AAT90846.1	ARO:3003556	antibiotic inactivation	lactam	2.32693e-05
GIM-1	CAF05908.1	ARO:3000845	antibiotic inactivation	lactam	2.31762e-05
GIM-2	AIY26289.1	ARO:3003194	antibiotic inactivation	lactam	2.31762e-05
CEPH-A3	AAM63403.1	ARO:3003093	antibiotic inactivation	lactam	2.28112e-05
cphA5	AAP69913.1	ARO:3003101	antibiotic inactivation	lactam	2.28112e-05
cphA8	AAP97129.1	ARO:3003104	antibiotic inactivation	lactam	2.28112e-05
imiS	CAA71441.1	ARO:3003095	antibiotic inactivation	lactam	2.27218e-05
OXA-14	AAA93528.1	ARO:3001409	antibiotic inactivation	lactam	2.25449e-05
SHV-23	AAF34337.1	ARO:3001081	antibiotic inactivation	lactam	2.22848e-05
aadA25	AET15272.1	ARO:3003197	antibiotic inactivation	aminoglycosides	2.20306e-05
LEN-12	CAG25817.1	ARO:3002462	antibiotic inactivation	lactam	2.20306e-05
LEN-8	CAG25835.1	ARO:3002458	antibiotic inactivation	lactam	2.20306e-05
LEN-9	CAG25834.1	ARO:3002459	antibiotic inactivation	lactam	2.20306e-05
APH(3')-IIa	WP_000572405.1	ARO:3002644	antibiotic inactivation	aminoglycosides	2.19472e-05
APH(3')-IIIa	AGV10830.1	ARO:3002647	antibiotic inactivation	aminoglycosides	2.19472e-05
OXA-45	CAD58780.1	ARO:3001794	antibiotic inactivation	lactam	2.19472e-05
OXA-145	ACN85419.1	ARO:3001804	antibiotic inactivation	lactam	2.18643e-05
OXA-48	AAP70012.1	ARO:3001782	antibiotic inactivation	lactam	2.18643e-05
OXA-240	AFN20670.1	ARO:3001499	antibiotic inactivation	lactam	2.17821e-05
OXA-246	AHC31001.1	ARO:3001807	antibiotic inactivation	lactam	2.17821e-05
OXA-256	CCE94500.1	ARO:3001502	antibiotic inactivation	lactam	2.17821e-05
VIM-10	AAS13761.1	ARO:3002280	antibiotic inactivation	lactam	2.17821e-05
OXA-42	CAD32564.1	ARO:3001769	antibiotic inactivation	lactam	2.15392e-05
APH(3')-Ia	CAE51638.1	ARO:3002641	antibiotic inactivation	aminoglycosides	2.13803e-05
APH(3'')-Ia	CAA37605.1	ARO:3002638	antibiotic inactivation	aminoglycosides	2.13017e-05
OXA-165	ADK35869.1	ARO:3001465	antibiotic inactivation	lactam	2.12236e-05
LEN-3	AAN05030.1	ARO:3002475	antibiotic inactivation	lactam	2.11462e-05
LEN-4	AAN05031.1	ARO:3002472	antibiotic inactivation	lactam	2.11462e-05
OXA-215	AEV91554.1	ARO:3001714	antibiotic inactivation	lactam	2.10693e-05
OXA-415	AIG94927.1	ARO:3001606	antibiotic inactivation	lactam	2.10693e-05
aad(6)	AAU10334.1	ARO:3002628	antibiotic inactivation	aminoglycosides	2.09929e-05
OXA-356	AGW83454.1	ARO:3001543	antibiotic inactivation	lactam	2.09929e-05
AAC(3)-IIIc	AAA25683.1	ARO:3002538	antibiotic inactivation	aminoglycosides	2.07672e-05
OXA-397	AIT76118.1	ARO:3001583	antibiotic inactivation	lactam	2.0693e-05
AAC(3)-IXa	AAA25334.1	ARO:3002543	antibiotic inactivation	aminoglycosides	2.06194e-05
OKP-A-15	ACN65419.1	ARO:3002432	antibiotic inactivation	lactam	2.06194e-05
SHV-167	BAM28879.1	ARO:3001204	antibiotic inactivation	lactam	2.05463e-05
CARB-18	AIL92327.1	ARO:3003174	antibiotic inactivation	lactam	2.04737e-05
CARB-19	AIL92328.1	ARO:3003175	antibiotic inactivation	lactam	2.04737e-05
aadK	CAB14620.1	ARO:3002627	antibiotic inactivation	aminoglycosides	2.04016e-05
TEM-178	CAA65888.1	ARO:3001043	antibiotic inactivation	lactam	2.033e-05
LEN-16	AAU89706.1	ARO:3002464	antibiotic inactivation	lactam	2.02589e-05
LEN-18	CAP12346.2	ARO:3002465	antibiotic inactivation	lactam	2.02589e-05
LEN-19	CAP12347.2	ARO:3002466	antibiotic inactivation	lactam	2.02589e-05
LEN-26	WP_025712239	ARO:3002474	antibiotic inactivation	lactam	2.02589e-05
OKP-A-1	CAG25812.2	ARO:3002418	antibiotic inactivation	lactam	2.02589e-05
OKP-A-2	CAG25815.2	ARO:3002419	antibiotic inactivation	lactam	2.02589e-05
OKP-A-7	CAJ19605.1	ARO:3002424	antibiotic inactivation	lactam	2.02589e-05
OKP-B-13	AAV80715.1	ARO:3002446	antibiotic inactivation	lactam	2.02589e-05
OKP-B-18	CAP12358.1	ARO:3002451	antibiotic inactivation	lactam	2.02589e-05
OKP-B-8	CAJ19616.1	ARO:3002441	antibiotic inactivation	lactam	2.02589e-05
SHV-109	ACM04459.1	ARO:3001158	antibiotic inactivation	lactam	2.02589e-05
SHV-128	ADE58494.1	ARO:3001175	antibiotic inactivation	lactam	2.02589e-05
SHV-149	AFQ23955.1	ARO:3001188	antibiotic inactivation	lactam	2.02589e-05
SHV-157	AFQ23963.1	ARO:3001196	antibiotic inactivation	lactam	2.02589e-05
SHV-18	AAF64386.1	ARO:3001076	antibiotic inactivation	lactam	2.02589e-05
SHV-32	AAK69828.1	ARO:3001090	antibiotic inactivation	lactam	2.02589e-05
SHV-55	CAI10727.2	ARO:3001111	antibiotic inactivation	lactam	2.02589e-05
SHV-62	CAI30651.2	ARO:3001117	antibiotic inactivation	lactam	2.02589e-05
SHV-7	AAA87176.1	ARO:3001066	antibiotic inactivation	lactam	2.02589e-05
SHV-79	CAJ47134.2	ARO:3001133	antibiotic inactivation	lactam	2.02589e-05
SHV-80	CAJ47135.2	ARO:3001134	antibiotic inactivation	lactam	2.02589e-05
SHV-99	CAQ03504.1	ARO:3001337	antibiotic inactivation	lactam	2.02589e-05
TEM-102	AAK82652.1	ARO:3000965	antibiotic inactivation	lactam	2.02589e-05
TEM-112	AAS89982.1	ARO:3000975	antibiotic inactivation	lactam	2.02589e-05
TEM-156	CAQ00120.1	ARO:3001022	antibiotic inactivation	lactam	2.02589e-05
TEM-16	CAA46346.1	ARO:3000887	antibiotic inactivation	lactam	2.02589e-05
TEM-162	ABO64442.1	ARO:3001028	antibiotic inactivation	lactam	2.02589e-05
TEM-216	AHJ78622.1	ARO:3001393	antibiotic inactivation	lactam	2.02589e-05
TEM-34	AGE11905.1	ARO:3000904	antibiotic inactivation	lactam	2.02589e-05
TEM-47	CAA71322.1	ARO:3000916	antibiotic inactivation	lactam	2.02589e-05
TEM-52	CAA73933.1	ARO:3000921	antibiotic inactivation	lactam	2.02589e-05
TEM-53	AAD22538.1	ARO:3000922	antibiotic inactivation	lactam	2.02589e-05
TEM-67	AAD33116.2	ARO:3000934	antibiotic inactivation	lactam	2.02589e-05
TEM-87	AAG44570.1	ARO:3000954	antibiotic inactivation	lactam	2.02589e-05
TEM-91	BAB16308.1	ARO:3000958	antibiotic inactivation	lactam	2.02589e-05
TEM-92	AAF66653.1	ARO:3000959	antibiotic inactivation	lactam	2.02589e-05
TEM-94	CAC85661.1	ARO:3000961	antibiotic inactivation	lactam	2.02589e-05
ANT(6)-Ia	YP_008997281.1	ARO:3002626	antibiotic inactivation	aminoglycosides	2.01883e-05
GES-12	CBG22732.1	ARO:3002341	antibiotic inactivation	lactam	2.01883e-05
GES-13	ACZ54536.1	ARO:3002342	antibiotic inactivation	lactam	2.01883e-05
GES-2	AAK58421.1	ARO:3002331	antibiotic inactivation	lactam	2.01883e-05
GES-20	AEZ05108.1	ARO:3002349	antibiotic inactivation	lactam	2.01883e-05
GES-3	BAD06399.1	ARO:3002332	antibiotic inactivation	lactam	2.01883e-05
GES-8	AAK18183.1	ARO:3002337	antibiotic inactivation	lactam	2.01883e-05
OXY-1-4	AAL78276.1	ARO:3002392	antibiotic inactivation	lactam	1.99795e-05
OXY-2-1	CAI43414.1	ARO:3002396	antibiotic inactivation	lactam	1.99795e-05
OXY-2-6	AAL78278.2	ARO:3002401	antibiotic inactivation	lactam	1.99795e-05
CTX-M-10	AAT68658.1	ARO:3001873	antibiotic inactivation	lactam	1.99108e-05
CTX-M-100	CBW46935.1	ARO:3001959	antibiotic inactivation	lactam	1.99108e-05
CTX-M-105	ADY02554.1	ARO:3001965	antibiotic inactivation	lactam	1.99108e-05
CTX-M-112	AEM44652.1	ARO:3001972	antibiotic inactivation	lactam	1.99108e-05
CTX-M-114	ACU00153.1	ARO:3001974	antibiotic inactivation	lactam	1.99108e-05
CTX-M-116	AEI70324.1	ARO:3001976	antibiotic inactivation	lactam	1.99108e-05
CTX-M-117	AET99223.1	ARO:3001977	antibiotic inactivation	lactam	1.99108e-05
CTX-M-121	AFA51699.1	ARO:3001980	antibiotic inactivation	lactam	1.99108e-05
CTX-M-124	AFH88134.1	ARO:3001983	antibiotic inactivation	lactam	1.99108e-05
CTX-M-125	AFO69261.1	ARO:3001984	antibiotic inactivation	lactam	1.99108e-05
CTX-M-139	AFY98865.1	ARO:3001997	antibiotic inactivation	lactam	1.99108e-05
CTX-M-147	AHA80961.1	ARO:3002005	antibiotic inactivation	lactam	1.99108e-05
CTX-M-15	AAL02127.1	ARO:3001878	antibiotic inactivation	lactam	1.99108e-05
CTX-M-22	AAL86924.1	ARO:3001884	antibiotic inactivation	lactam	1.99108e-05
CTX-M-23	AAL99990.1	ARO:3001885	antibiotic inactivation	lactam	1.99108e-05
CTX-M-27	AAO61597.1	ARO:3001889	antibiotic inactivation	lactam	1.99108e-05
CTX-M-30	AAP43508.1	ARO:3001892	antibiotic inactivation	lactam	1.99108e-05
CTX-M-31	CAD99181.1	ARO:3001893	antibiotic inactivation	lactam	1.99108e-05
CTX-M-36	BAD16611.1	ARO:3001898	antibiotic inactivation	lactam	1.99108e-05
CTX-M-43	AAZ14955.1	ARO:3001905	antibiotic inactivation	lactam	1.99108e-05
CTX-M-44	BAA07082.1	ARO:3001906	antibiotic inactivation	lactam	1.99108e-05
CTX-M-52	ABB17185.1	ARO:3001914	antibiotic inactivation	lactam	1.99108e-05
CTX-M-53	ABB72225.1	ARO:3001915	antibiotic inactivation	lactam	1.99108e-05
CTX-M-62	ABP04245.1	ARO:3001923	antibiotic inactivation	lactam	1.99108e-05
CTX-M-69	ABY91281.1	ARO:3001930	antibiotic inactivation	lactam	1.99108e-05
CTX-M-75	ACS32294.1	ARO:3001936	antibiotic inactivation	lactam	1.99108e-05
CTX-M-91	ACX34099.1	ARO:3001951	antibiotic inactivation	lactam	1.99108e-05
CTX-M-94	ADK11041.1	ARO:3001954	antibiotic inactivation	lactam	1.99108e-05
CTX-M-95	CBL80615.1	ARO:3001955	antibiotic inactivation	lactam	1.99108e-05
CTX-M-98	ADO17948.1	ARO:3001957	antibiotic inactivation	lactam	1.99108e-05
KPC-14	AFV48348.1	ARO:3002324	antibiotic inactivation	lactam	1.99108e-05
OXY-1-6	CAB42615.1	ARO:3002394	antibiotic inactivation	lactam	1.99108e-05
OXY-6-1	CAI43422.1	ARO:3002413	antibiotic inactivation	lactam	1.99108e-05
OXY-6-3	CAI43424.1	ARO:3002415	antibiotic inactivation	lactam	1.99108e-05
OXY-6-4	CAI43425.1	ARO:3002416	antibiotic inactivation	lactam	1.99108e-05
SHV-16	AAC98092.2	ARO:3001075	antibiotic inactivation	lactam	1.99108e-05
IMI-1	AAA93461.1	ARO:3001858	antibiotic inactivation	lactam	1.98426e-05
IMI-2	ABA00479.1	ARO:3001859	antibiotic inactivation	lactam	1.98426e-05
NmcA beta-lactamase	CAA79967.1	ARO:3003589	antibiotic inactivation	lactam	1.98426e-05
KPC-10	ACS35345.1	ARO:3002320	antibiotic inactivation	lactam	1.97749e-05
KPC-13	AEA73284.1	ARO:3002323	antibiotic inactivation	lactam	1.97749e-05
SME-3	AAS92558.1	ARO:3002381	antibiotic inactivation	lactam	1.97077e-05
SME-5	AHV85514.1	ARO:3002383	antibiotic inactivation	lactam	1.97077e-05
CARB-10	ACJ61335.1	ARO:3002249	antibiotic inactivation	lactam	1.94431e-05
CARB-16	CCW43444.1	ARO:3002255	antibiotic inactivation	lactam	1.94431e-05
CARB-8	AAO59455.1	ARO:3002247	antibiotic inactivation	lactam	1.94431e-05
Bacillus Cluster B intrinsic mph	EOO80837.1	ARO:3003767	antibiotic inactivation	macrolide	1.93781e-05
VEB-1a	AAK14293.1	ARO:3003711	antibiotic inactivation	lactam	1.93781e-05
cepA beta-lactamase	AAA21532.1	ARO:3003559	antibiotic inactivation	lactam	1.93135e-05
APH(2'')-IVa	AAC14693.1	ARO:3002637	antibiotic inactivation	aminoglycosides	1.92493e-05
CARB-3	AAB19430.2	ARO:3002242	antibiotic inactivation	lactam	1.90594e-05
CfxA2	AAD23513.1	ARO:3003002	antibiotic inactivation	lactam	1.805e-05
AAC(6')-30/AAC(6')-Ib' fusion protein	CAE48335.2	ARO:3002599	antibiotic inactivation	aminoglycosides	1.76648e-05
DHA-17	AIT76103.1	ARO:3002148	antibiotic inactivation	lactam	1.52877e-05
DHA-22	AIT76109.1	ARO:3002153	antibiotic inactivation	lactam	1.52877e-05
DHA-3	AAR87489.1	ARO:3002134	antibiotic inactivation	lactam	1.52877e-05
ACT-12	AFU25650.1	ARO:3001834	antibiotic inactivation	lactam	1.52075e-05
ACT-17	AHM76771.1	ARO:3001838	antibiotic inactivation	lactam	1.52075e-05
ACT-20	AHA80105.1	ARO:3001841	antibiotic inactivation	lactam	1.52075e-05
ACT-35	BAP68758.1	ARO:3001855	antibiotic inactivation	lactam	1.52075e-05
ACT-36	AJG06170.1	ARO:3003171	antibiotic inactivation	lactam	1.52075e-05
ACT-5	ACJ05689.1	ARO:3001824	antibiotic inactivation	lactam	1.52075e-05
CMY-100	AHA80101.1	ARO:3002112	antibiotic inactivation	lactam	1.52075e-05
CMY-29	ABS12248.1	ARO:3002040	antibiotic inactivation	lactam	1.52075e-05
CMY-42	ADM21467.1	ARO:3002053	antibiotic inactivation	lactam	1.52075e-05
CMY-65	AEI52842.1	ARO:3002078	antibiotic inactivation	lactam	1.52075e-05
CMY-87	BAL63057.1	ARO:3002100	antibiotic inactivation	lactam	1.52075e-05
CMY-90	CCK86743.1	ARO:3002103	antibiotic inactivation	lactam	1.52075e-05
MIR-15	AIT76104.1	ARO:3002180	antibiotic inactivation	lactam	1.52075e-05
MIR-6	AFJ79785.1	ARO:3002171	antibiotic inactivation	lactam	1.52075e-05
MIR-8	ACJ05687.1	ARO:3002173	antibiotic inactivation	lactam	1.52075e-05
CMY-1	CAA63264.1	ARO:3002012	antibiotic inactivation	lactam	1.51677e-05
CMY-10	AAK31368.1	ARO:3002021	antibiotic inactivation	lactam	1.51677e-05
FOX-1	CAA54602.1	ARO:3002155	antibiotic inactivation	lactam	1.51677e-05
FOX-10	AGE45503.1	ARO:3002162	antibiotic inactivation	lactam	1.51677e-05
FOX-9	AEK78851.1	ARO:3002163	antibiotic inactivation	lactam	1.51677e-05
MOX-4	ACI89425.1	ARO:3002184	antibiotic inactivation	lactam	1.51677e-05
ADC-2	WP_004746565.1	ARO:3003848	antibiotic inactivation	lactam	1.51281e-05
MOX-6	ACS44784.1	ARO:3002185	antibiotic inactivation	lactam	1.51281e-05
MOX-7	ACS44785.1	ARO:3002189	antibiotic inactivation	lactam	1.51281e-05
MOX-8	AGH56079.1	ARO:3002190	antibiotic inactivation	lactam	1.51281e-05
PDC-2	ACQ82806.1	ARO:3002498	antibiotic inactivation	lactam	1.45946e-05
tet34	BAB59035.1	ARO:3002870	antibiotic inactivation, antibiotic target alteration	tetracyclines	0.00459009
Streptomyces rishiriensis parY mutant conferring resistance to aminocoumarin	AAO47226.2	ARO:3003318	antibiotic target alteration	aminocoumarin	0.0375995
vanRF	AAR84672.1	ARO:3002925	antibiotic target alteration	glycopeptides	0.0150996
vanRM	ACL82957.1	ARO:3002928	antibiotic target alteration	glycopeptides	0.0137109
vanRO	AHA41505.1	ARO:3002930	antibiotic target alteration	glycopeptides	0.0122595
vanRI	WP_011461303	ARO:3003728	antibiotic target alteration	glycopeptides	0.00974
arnA	NP_252244	ARO:3002985	antibiotic target alteration	peptides	0.00884032
vanRE	AAL27445.1	ARO:3002924	antibiotic target alteration	glycopeptides	0.00807119
vanRC	AAF86641.1	ARO:3002922	antibiotic target alteration	glycopeptides	0.00657161
vanRA	AAA65953.1	ARO:3002919	antibiotic target alteration	glycopeptides	0.00601979
PmrF	AAC75314.1	ARO:3003578	antibiotic target alteration	peptides	0.00599198
vanHD	AAM09850.1	ARO:3002944	antibiotic target alteration	glycopeptides	0.00527384
vanRB	AAB05622.1	ARO:3002921	antibiotic target alteration	glycopeptides	0.00521465
vanSN	AEP40504.1	ARO:3002940	antibiotic target alteration	glycopeptides	0.00415453
Bifidobacteria intrinsic ileS conferring resistance to mupirocin	YP_003971446	ARO:3003730	antibiotic target alteration	mupirocin	0.0041087
vanRL	ABX54691.1	ARO:3002927	antibiotic target alteration	glycopeptides	0.00401319
vanHO	AHA41499.1	ARO:3002948	antibiotic target alteration	glycopeptides	0.00397306
vanSI	WP_011461302.1	ARO:3003726	antibiotic target alteration	glycopeptides	0.00382821
basS	AEX49906.1	ARO:3003583	antibiotic target alteration	peptides	0.00344971
vanSA	AAA65954.1	ARO:3002931	antibiotic target alteration	glycopeptides	0.00324406
vanHF	AAF36802.1	ARO:3002945	antibiotic target alteration	glycopeptides	0.00318493
bacA	AAC76093.1	ARO:3002986	antibiotic target alteration	peptides	0.00301376
vanSO	AHA41504.1	ARO:3002941	antibiotic target alteration	glycopeptides	0.00295581
vanRN	AEP40503.1	ARO:3002929	antibiotic target alteration	glycopeptides	0.00292222
vanSG	ABA71728.1	ARO:3002937	antibiotic target alteration	glycopeptides	0.00266085
PmrE	AAC75089.1	ARO:3003577	antibiotic target alteration	peptides	0.00241917
vanO	AHA41500.1	ARO:3002913	antibiotic target alteration	glycopeptides	0.0024114
vanHB	AAB05626.1	ARO:3002943	antibiotic target alteration	glycopeptides	0.00240372
vanRG	ABA71727.1	ARO:3002926	antibiotic target alteration	glycopeptides	0.00236693
vanG	ABA71731.1	ARO:3002909	antibiotic target alteration	glycopeptides	0.00195902
vanD	AAM09849.1	ARO:3000005	antibiotic target alteration	glycopeptides	0.00168923
vanL	ABX54687.1	ARO:3002910	antibiotic target alteration	glycopeptides	0.00164358
vanHM	ACL82960.1	ARO:3002947	antibiotic target alteration	glycopeptides	0.00156404
vanC	AAA24786.1	ARO:3000368	antibiotic target alteration	glycopeptides	0.00150341
vanSL	ABX54692.1	ARO:3002938	antibiotic target alteration	glycopeptides	0.00133709
vanSM	ACL82958.1	ARO:3002939	antibiotic target alteration	glycopeptides	0.00114315
vanRD	AAM09851.1	ARO:3002923	antibiotic target alteration	glycopeptides	0.00109887
vanSF	AAR84673.1	ARO:3002936	antibiotic target alteration	glycopeptides	0.000968321
vanB	AHH83938.1	ARO:3000013	antibiotic target alteration	glycopeptides	0.000948733
vanHA	AAA65955.1	ARO:3002942	antibiotic target alteration	glycopeptides	0.000917691
vanSE	AAL27446.1	ARO:3002935	antibiotic target alteration	glycopeptides	0.000908871
vanF	AAF36803.1	ARO:3002908	antibiotic target alteration	glycopeptides	0.000895291
vanA	AAA65956.1	ARO:3000010	antibiotic target alteration	glycopeptides	0.000793937
vanE	AAL27442.1	ARO:3002907	antibiotic target alteration	glycopeptides	0.000724256
vanXO	AHA41501.1	ARO:3002954	antibiotic target alteration	glycopeptides	0.000573668
vanM	ACL82961.1	ARO:3002911	antibiotic target alteration	glycopeptides	0.000506768
vanI	AEP96393.1	ARO:3003723	antibiotic target alteration	glycopeptides	0.000443074
vanSC	AAF86642.1	ARO:3002933	antibiotic target alteration	glycopeptides	0.00043335
vanTG	ABA71733.1	ARO:3002972	antibiotic target alteration	glycopeptides	0.000423161
vanN	AEP40500.1	ARO:3002912	antibiotic target alteration	glycopeptides	0.000405415
vanSB	AAB05623.1	ARO:3002932	antibiotic target alteration	glycopeptides	0.000324052
Mycobacterium tuberculosis intrinsic murA conferring resistance to fosfomycin	CCE36834	ARO:3003784	antibiotic target alteration	fosfomycin	0.00030495
vanXI	WP_015943580.1	ARO:3003725	antibiotic target alteration	glycopeptides	0.000286834
vanXA	AAA65957.1	ARO:3002949	antibiotic target alteration	glycopeptides	0.000258151
vanXB	AAB05628.1	ARO:3002950	antibiotic target alteration	glycopeptides	0.000258151
vanXM	ACL82962.1	ARO:3002953	antibiotic target alteration	glycopeptides	0.000229467
PmrC	BAE78116.1	ARO:3003576	antibiotic target alteration	peptides	0.000222441
vanZA	AAA65959.1	ARO:3002962	antibiotic target alteration	glycopeptides	0.000215927
vanWI	WP_005813024.1	ARO:3003724	antibiotic target alteration	glycopeptides	0.000155336
vanKI	WP_011461306	ARO:3003727	antibiotic target alteration	glycopeptides	0.000154508
Streptomyces cinnamoneus EF-Tu mutants conferring resistance to elfamycin	CAA67349.1	ARO:3003359	antibiotic target alteration	elfamycin	0.000131351
vanXF	AAF36804.1	ARO:3002952	antibiotic target alteration	glycopeptides	0.000129911
vanTrL	ABX54690.1	ARO:3002974	antibiotic target alteration	glycopeptides	0.000126646
vanTC	AAD22403.1	ARO:3002970	antibiotic target alteration	glycopeptides	0.000116213
vanTE	AAL27444.1	ARO:3002971	antibiotic target alteration	glycopeptides	0.000107297
vanWB	AAB05625.1	ARO:3002964	antibiotic target alteration	glycopeptides	0.000105346
vanSD	ACM47284	ARO:3002934	antibiotic target alteration	glycopeptides	9.94687e-05
MCR-1	AKF16168	ARO:3003689	antibiotic target alteration	peptides	7.49692e-05
vanXD	AAM09852.1	ARO:3003070	antibiotic target alteration	glycopeptides	5.73668e-05
bcrC	AAA99503.1	ARO:3003250	antibiotic target alteration	peptides	5.70842e-05
vanJ	NP_627787	ARO:3002914	antibiotic target alteration	glycopeptides	3.51155e-05
vanTN	AEP40502.2	ARO:3002975	antibiotic target alteration	glycopeptides	8.27721e-06
LlmA 23S ribosomal RNA methyltransferase	APB03216.1	ARO:3003982	antibiotic target alteration	lincosamide antibiotic	0.00226109
Brucella suis mprF	Q8FW76	ARO:3003772	antibiotic target alteration	peptides	0.0013695
clbA	YP_001420189.1	ARO:3002814	antibiotic target alteration	MSLb+ (oxazolidinone antibiotic, streptogramin antibiotic, lincosamide antibiotic, phenicol antibiotic, macrolide antibiotic, pleuromutilin antibiotic)	0.00121194
clbB	YP_002773985.1	ARO:3002815	antibiotic target alteration	MSLb+ (oxazolidinone antibiotic, streptogramin antibiotic, lincosamide antibiotic, phenicol antibiotic, macrolide antibiotic, pleuromutilin antibiotic)	0.00118246
tsnr	CCP44409.1	ARO:3003060	antibiotic target alteration	peptides	0.00113653
cipA	WP_015735625.1	ARO:3003907	antibiotic target alteration	MSLb+ (oxazolidinone antibiotic, streptogramin antibiotic, lincosamide antibiotic, phenicol antibiotic, macrolide antibiotic, pleuromutilin antibiotic)	0.000468883
clbC	YP_174574.1	ARO:3002816	antibiotic target alteration	MSLb+ (oxazolidinone antibiotic, streptogramin antibiotic, lincosamide antibiotic, phenicol antibiotic, macrolide antibiotic, pleuromutilin antibiotic)	0.00044697
Erm(37)	CCP44758.1	ARO:3000392	antibiotic target alteration	MSLb	0.000420797
myrA	BAA03674.1	ARO:3001300	antibiotic target alteration	M(S)Lb	0.000196408
Erm(34)	AAP74657.1	ARO:3000600	antibiotic target alteration	MSLb	0.000185575
cfrA	CAL64019.1	ARO:3003441	antibiotic target alteration	phenicol antibiotics	0.00018262
Bacillus subtilis mprF	CAX52582.1	ARO:3003324	antibiotic target alteration	peptides	0.00016245
ErmD	AAA22597.1	ARO:3000495	antibiotic target alteration	MSLb	0.000141318
Clostridium perfringens mprF	Q0SSM7	ARO:3003773	antibiotic target alteration	peptides	0.000132377
chrB	AAS79458.1	ARO:3001302	antibiotic target alteration	M(S)Lb	0.000124158
Erm(41)	ABW06859.1	ARO:3000603	antibiotic target alteration	MSLb	8.39717e-05
ErmH	AAC32026.1	ARO:3002823	antibiotic target alteration	MSLb	7.75124e-05
ErmB	AAF86219.1	ARO:3000375	antibiotic target alteration	MSLb	7.00893e-05
tlrB conferring tylosin resistance	AAD12162.1	ARO:3001299	antibiotic target alteration	M(S)Lb	6.20791e-05
ErmN	CAA66307.1	ARO:3000592	antibiotic target alteration	MSLb	5.97325e-05
Erm(42)	CBY77552.1	ARO:3003106	antibiotic target alteration	MSLb	5.7748e-05
Listeria monocytogenes mprF	NP_465220	ARO:3003770	antibiotic target alteration	peptides	4.68883e-05
ErmV	AAB51440.1	ARO:3002824	antibiotic target alteration	MSLb	4.47417e-05
ErmO	CAA11706.1	ARO:3001303	antibiotic target alteration	MSLb	4.45696e-05
Erm(36)	AAL68827.1	ARO:3000605	antibiotic target alteration	MSLb	4.12388e-05
Erm(30)	AAC69328.1	ARO:3001265	antibiotic target alteration	MSLb	3.44884e-05
Streptococcus agalactiae mprF	Q8DWT2	ARO:3003774	antibiotic target alteration	peptides	3.42034e-05
ErmR	ALX06067.1	ARO:3000594	antibiotic target alteration	MSLb	3.40826e-05
ErmE	CAB60001.1	ARO:3000326	antibiotic target alteration	MSLb	3.0415e-05
ErmC	CAA70208.1	ARO:3000250	antibiotic target alteration	MSLb	2.37461e-05
Erm(47)	ANZ79476.1	ARO:3003908	antibiotic target alteration	MSLb	2.3553e-05
Erm(35)	AAK07612.1	ARO:3000604	antibiotic target alteration	MSLb	2.17821e-05
ErmF	AAA88675.1	ARO:3000498	antibiotic target alteration	MSLb	2.17821e-05
ErmU	CAA44667.1	ARO:3001305	antibiotic target alteration	MSLb	2.08419e-05
ErmW	BAA03402.1	ARO:3001306	antibiotic target alteration	MSLb	1.86304e-05
ErmS	AAA26742.1	ARO:3001304	antibiotic target alteration	MSLb	1.81632e-05
tetB(P)	AAA20117.1	ARO:3000195	antibiotic target protection	tetracyclines	0.0117481
tetT	AAF01499.1	ARO:3000193	antibiotic target protection	tetracyclines	0.00533124
tet36	CAD55718.1	ARO:3000197	antibiotic target protection	tetracyclines	0.00487968
otr(A)	CAA37477.1	ARO:3002891	antibiotic target protection	tetracyclines	0.00465796
tet44	CBH51823.1	ARO:3000556	antibiotic target protection	tetracyclines	0.00232667
tetM	CAJ67339.1	ARO:3000186	antibiotic target protection	tetracyclines	0.00170467
tetQ	CAA79727.1	ARO:3000191	antibiotic target protection	tetracyclines	0.00164032
RbpA	ADV91011.1	ARO:3000245	antibiotic target protection	rifamycin antibiotic	0.00147393
tet32	CAC41371.1	ARO:3000196	antibiotic target protection	tetracyclines	0.00145078
tetW	ACA23185.1	ARO:3000194	antibiotic target protection	tetracyclines	0.00108808
tetS	AAA25293.1	ARO:3000192	antibiotic target protection	tetracyclines	0.000940064
mfpA	CCP46182.1	ARO:3003035	antibiotic target protection	fluoroquinolone antibiotic	0.00063323
QnrA5	AAZ04784.1	ARO:3002711	antibiotic target protection	fluoroquinolone antibiotic	0.000159469
tetO	AAA23033.1	ARO:3000190	antibiotic target protection	tetracyclines	0.000154145
QnrS6	AEG74318.1	ARO:3002795	antibiotic target protection	fluoroquinolone antibiotic	5.31564e-05
QnrB32	AEL00450.1	ARO:3002747	antibiotic target protection	fluoroquinolone antibiotic	2.7075e-05
QnrB65	AGL43626.1	ARO:3002777	antibiotic target protection	fluoroquinolone antibiotic	2.7075e-05
QnrC	ACK75961.1	ARO:3002787	antibiotic target protection	fluoroquinolone antibiotic	2.62174e-05
QnrB45	AFA52644.1	ARO:3002760	antibiotic target protection	fluoroquinolone antibiotic	2.56374e-05
mecB	BAI83385.1	ARO:3003440	antibiotic target replacement	lactam	0.000111755
mecC	WP_000725529.1	ARO:3001209	antibiotic target replacement	lactam	7.84157e-05
mecI	NP_373280.1	ARO:3000124	antibiotic target replacement	lactam	4.71061e-05
mecR1	YP_001245420.1	ARO:3000215	antibiotic target replacement	lactam	1.98087e-05
mecA	AGC51118.1	ARO:3000617	antibiotic target replacement	lactam	8.67373e-06
dfrE	AAD01867.1	ARO:3002875	antibiotic target replacement	diaminopyrimidines	0.0413157
dfrA3	AAA25550.1	ARO:3003105	antibiotic target replacement	diaminopyrimidines	0.0101575
sul2	AAL59753.1	ARO:3000412	antibiotic target replacement	sulfonamides	0.00386983
dfrC	AAO04716.1	ARO:3002865	antibiotic target replacement	diaminopyrimidines	0.00269909
sul3	ACJ63260.1	ARO:3000413	antibiotic target replacement	sulfonamides	0.00200479
dfrA26	CAL48457.1	ARO:3002857	antibiotic target replacement	diaminopyrimidines	0.00196301
dfrA20	CAE53424.1	ARO:3003016	antibiotic target replacement	diaminopyrimidines	0.00150851
dfrA12	AHW42429.1	ARO:3002858	antibiotic target replacement	diaminopyrimidines	0.00112369
dfrA22	CAX16467.1	ARO:3003018	antibiotic target replacement	diaminopyrimidines	0.00108858
dfrG	BAE15963.1	ARO:3002868	antibiotic target replacement	diaminopyrimidines	0.00101835
dfrF	AAD01868.1	ARO:3002867	antibiotic target replacement	diaminopyrimidines	0.000953899
dfrK	CBL80435.1	ARO:3002869	antibiotic target replacement	diaminopyrimidines	0.000817565
sul1	AEJ33969.1	ARO:3000410	antibiotic target replacement	sulfonamides	0.000809921
dfrA24	CAI99385.1	ARO:3002856	antibiotic target replacement	diaminopyrimidines	0.000344511
dfrA13	CAA90683.1	ARO:3003012	antibiotic target replacement	diaminopyrimidines	0.000316039
dfrA14	ACI32877.1	ARO:3002859	antibiotic target replacement	diaminopyrimidines	0.000181064
dfrD	AAA85213.1	ARO:3002866	antibiotic target replacement	diaminopyrimidines	0.000107297
dfrA21	CAP69659.1	ARO:3003017	antibiotic target replacement	diaminopyrimidines	0.000105346
dfrB2	FAA00064.1	ARO:3003021	antibiotic target replacement	diaminopyrimidines	7.42827e-05
dfrA8	AHV80711.1	ARO:3002863	antibiotic target replacement	diaminopyrimidines	6.85686e-05
dfrA10	AHG97174.1	ARO:3003011	antibiotic target replacement	diaminopyrimidines	3.09842e-05
oleR	AAC12650.1	ARO:3001297	gene involved in self-resistance to antibiotic	macrolide	0.00361657
tmrB	CAB12108.2	ARO:3003059	reduced permeability to antibiotic	nucleoside antibiotic	8.82343e-05
desR	AAC68679.1	ARO:3001293	self-resistance; antibiotic activation	macrolide	0.00464097

## Sheet: other metagenomes
				AUSTRIA												SWEDEN
				Rotmoos											Pürgschachen Moor	Stordalen
				MS11: Pleurozium schreberi (moss)	MS12: Sphagnum angustifolium (moss)	MS13: Vaccinium myrtillus (dwarf shrubs)	MS14: Calluna vulgaris (dwarf shrubs)	MS15: Vaccinium oxycoccos (dwarf shrubs)	MS16: Pinus mugo (coniferous tree)	MS17: Sphagnum fuscum (moss)	MS18: Andromeda polifolia (dwarf shrubs)	MS19: Sphagnum magellanicum (moss)	MS110: Polytrichum strictum (moss)	MS111: Eriophorum vaginatum (graminoids)	MS45: Mylia anomala (liverwarts)	Stordalen1: Sphagnum spec. (moss)	Stordalen2: Sphagnum spec. (moss)	Stordalen3: Sphagnum spec. (moss)
ARO	Gene	Resistance mechanism	Drug class	ARAI (ppm)												ARAI (ppm)
ARO:3002884	iri	antibiotic inactivation	rifamycin antibiotic	0	0	0	0	2.80854e-05	0	0	0	0	0	0	0	1.04483e-06	0	3.00249e-06
ARO:3000606	FEZ-1 beta-lactamase	antibiotic inactivation	lactam	0	3.99763e-05	0	4.65263e-05	4.77054e-05	0	9.36629e-05	0	0	5.14732e-05	0	0	3.37198e-05	5.4879e-05	4.33498e-05
ARO:3002846	arr-1	antibiotic inactivation	rifamycin antibiotic	0	0	0	9.17512e-05	0	0	0	8.19149e-05	0	0	0	0	0	1.90981e-05	5.02864e-06
ARO:3003992	rphB	antibiotic inactivation	rifamycin antibiotic	6.70306e-05	5.10105e-05	2.44774e-05	2.96842e-05	1.52182e-05	3.57615e-05	2.98789e-05	6.62547e-05	3.37743e-05	1.64202e-05	5.40688e-05	1.29852e-05	0.00024231	0.000250242	0.000333517
ARO:3000205	tetX	antibiotic inactivation	tetracyclines	0	0	0	0	0	0	0	0	0	0	0	0	1.28988e-06	0	0
ARO:3000444	rphA	antibiotic inactivation	rifamycin antibiotic	2.74012e-05	1.30327e-05	1.25075e-05	0	3.1105e-05	1.21823e-05	1.52676e-05	1.3542e-05	0	0	4.14423e-05	0	0.000216968	0.000258896	0.000267687
ARO:3002513	LRA-19	antibiotic inactivation	lactam	0	0	0	0	0	0	0	0	0	0	0	0	1.00095e-05	2.12414e-05	2.15729e-05
ARO:3000856	BJP-1 beta-lactamase	antibiotic inactivation	lactam	8.06191e-05	0	0.000220796	0	0	3.58426e-05	0	0	0	9.87445e-05	4.06436e-05	0	0	0	0
ARO:3002662	APH(9)-Ia	antibiotic inactivation	aminoglycosides	0	3.40584e-05	0	0	0	0	0	0	0	0	0	0	4.53601e-06	5.50057e-06	0
ARO:3002678	catB6	antibiotic inactivation	phenicol antibiotics	0	0	0	0	0	0	0	0	0	0	0	0	0	4.33498e-06	0
ARO:3002512	LRA-17	antibiotic inactivation	lactam	0	0	0	0	0	0	0	0	0	0	0	0	0	0	2.4459e-06
ARO:3002484	LRA-13	antibiotic inactivation	lactam	0	0	0	0	0	0	0	0	0	0	0	0	8.21795e-07	0	0
ARO:3002525	AAC(2')-Ic	antibiotic inactivation	aminoglycosides	0	0	0	7.24885e-05	0	0	0	0	0	0	0	0	0.000185258	0.000191122	0.00012316
ARO:3002883	rgt1438	antibiotic inactivation	rifamycin antibiotic	2.88346e-05	0	0	0	0	0	0	0	0	0	0	0	0	0	0
ARO:3001424	OXA-29	antibiotic inactivation	lactam	0	0	0	0	0	0	4.96484e-05	0	0.000112243	0	4.49218e-05	0	2.44592e-05	2.73788e-05	1.08135e-05
ARO:3002679	catB7	antibiotic inactivation	phenicol antibiotics	0	0	0	0	0	0	0	0	0	0	0	0	0	0	3.39196e-06
ARO:3002848	arr-3	antibiotic inactivation	rifamycin antibiotic	0	0	0	0	0	0	0	0	0	0	0	0	3.33649e-06	1.82069e-05	0
ARO:3002524	AAC(2')-Ib	antibiotic inactivation	aminoglycosides	0	0	0	0	0	0	0	0	0	0	0	0	2.56653e-06	4.66844e-06	7.37534e-06
ARO:3002853	arr-8	antibiotic inactivation	rifamycin antibiotic	0	0	0	0	0	0	0	0	0	0	0	0	0	6.06897e-06	0
ARO:3000926	TEM-57	antibiotic inactivation	lactam	0	0	0	0	0	0	0	0	0.000208787	0	0	0	3.49981e-06	3.18302e-06	2.51432e-06
ARO:3002510	LRA-3	antibiotic inactivation	lactam	0	0	0	0	0	0	0	0	0	0	0	0	0	3.01439e-06	4.76223e-06
ARO:3001808	OXA-60	antibiotic inactivation	lactam	0	0	3.99225e-05	4.84148e-05	0	0	0	0	0	0	0	0	0	0	0
ARO:3002655	APH(4)-Ia	antibiotic inactivation	aminoglycosides	0	0	0	0	0	0	0	0	0	0	0	0	0.000102736	0.000234928	0
ARO:3000090	BLA1	antibiotic inactivation	lactam	0	0	0	0	0	0	0	0	0	0	0	0	0	2.9461e-06	0
ARO:3001417	OXA-22	antibiotic inactivation	lactam	0	4.11435e-05	0	4.78847e-05	0	0	0	4.27512e-05	0	0	0	0	0	0	0
ARO:3001023	TEM-157	antibiotic inactivation	lactam	0	0	0	0.000183502	0	0	0	0	0.000574164	0	0	0	0	0	0
ARO:3001792	OXA-62	antibiotic inactivation	lactam	0	0	0	0	0	0	0	4.11011e-05	5.23799e-05	0	0	0	0	0	0
ARO:3001013	TEM-146	antibiotic inactivation	lactam	0	0	0	4.58756e-05	0	0	0	0	0	0	0	0	0	0	0
ARO:3003071	mphE	antibiotic inactivation	macrolide	0	0	0	0	0	0	0	0	0	0	0	0	0	0	2.20582e-06
ARO:3001032	TEM-166	antibiotic inactivation	lactam	0	0	0	0	0	0	0	0	0	0	0	0	0	0	2.51432e-06
ARO:3001385	TEM-208	antibiotic inactivation	lactam	0	0	0	0	0	0	0	0	0	0	0	0	1.74991e-06	0	0
ARO:3000924	TEM-55	antibiotic inactivation	lactam	0	0	0	0	0	0	0	0	5.21967e-05	0	0	0	0	0	0
ARO:3003741	mphD	antibiotic inactivation	macrolide	0	0	0	0	0	0	0	0	0	0	0	0	1.70229e-06	0	0
ARO:3002683	catI	antibiotic inactivation	phenicol antibiotics	0	0	0	0	0	0	0	0	0	0	0	0	0	4.15683e-06	0
ARO:3000841	CGB-1 beta-lactamase	antibiotic inactivation	lactam	0	0	0	0	0	0	0	0	0	0	0	0	0	3.76176e-06	0
ARO:3002644	APH(3')-IIa	antibiotic inactivation	aminoglycosides	0	0	0	0	0	0	0	0	5.65464e-05	0	0	0	0	0	0
ARO:3002641	APH(3')-Ia	antibiotic inactivation	aminoglycosides	0	0	0	0	0	0	0	0.000259347	0	0	0	0	0	0	0
ARO:3000965	TEM-102	antibiotic inactivation	lactam	0	0	0	4.58756e-05	0	0	0	0	0.000574164	0	0	0	0	0	0
ARO:3001028	TEM-162	antibiotic inactivation	lactam	0	0	0	9.17512e-05	0	0	0	0	0.000208787	0	0	0	0	0	0
ARO:3001393	TEM-216	antibiotic inactivation	lactam	0	0	0	4.58756e-05	0	0	0	0	0.00015659	0	0	0	3.49981e-06	3.18302e-06	0
ARO:3000934	TEM-67	antibiotic inactivation	lactam	0	0	0	0	0	0	0	0	0	0	0	0	0	3.18302e-06	0
ARO:3001053	TEM-193	antibiotic inactivation	lactam	0	0	0	9.17512e-05	0	0	0	0	0.00046977	0	0	0	1.74991e-06	9.54907e-06	0
ARO:3000898	TEM-28	antibiotic inactivation	lactam	0	0	0	9.17512e-05	0	0	0	0	0.000991738	0	0	0	5.24972e-06	1.59151e-05	0
ARO:3003157	TEM-219	antibiotic inactivation	lactam	0	0	0	9.17512e-05	0	0	0	0	0.000260984	0	0	0	3.49981e-06	1.27321e-05	0
ARO:3000979	TEM-116	antibiotic inactivation	lactam	0	0	0	0.000183502	0	0	0	0	0.000626361	0	0	4.01361e-05	0	0	5.02864e-06
ARO:3000873	TEM-1	antibiotic inactivation	lactam	0	0	0	4.58756e-05	0	0	0	0	0	0	0	0	0	0	0
ARO:3001000	TEM-136	antibiotic inactivation	lactam	0	0	0	4.58756e-05	0	0	0	0	0.000260984	0	0	0	0	0	0
ARO:3000985	TEM-123	antibiotic inactivation	lactam	0	0	0	4.60365e-05	0	0	0	0	0	0	0	0	0	6.38839e-06	0
ARO:3000874	TEM-2	antibiotic inactivation	lactam	0	0	0	4.58756e-05	0	0	0	0	0	0	0	0	1.74991e-06	0	0
ARO:3000955	TEM-88	antibiotic inactivation	lactam	0	0	0	4.58756e-05	0	0	0	0	0.000104393	0	0	0	0	0	0
ARO:3000923	TEM-54	antibiotic inactivation	lactam	0	0	0	4.58756e-05	0	0	0	0	0.000208787	0	0	0	0	1.90981e-05	0
ARO:3000910	TEM-40	antibiotic inactivation	lactam	0	0	0	4.58756e-05	0	0	0	0	0.000260984	0	0	0	1.04994e-05	1.90981e-05	0
ARO:3000988	TEM-126	antibiotic inactivation	lactam	0	0	0	4.58756e-05	0	0	0	0	5.21967e-05	0	0	0	0	3.18302e-06	0
ARO:3001037	TEM-171	antibiotic inactivation	lactam	0	0	0	0	0	0	0	0	5.21967e-05	0	0	0	3.49981e-06	0	0
ARO:3000976	TEM-113	antibiotic inactivation	lactam	0	0	0	0	0	0	0	0	5.21967e-05	0	0	0	0	0	0
ARO:3000963	TEM-96	antibiotic inactivation	lactam	0	0	0	0	0	0	0	0	0.000208787	0	0	0	3.49981e-06	3.18302e-06	0
ARO:3001369	TEM-153	antibiotic inactivation	lactam	0	0	0	0	0	0	0	0	0.00015659	0	0	0	0	9.54907e-06	0
ARO:3000982	TEM-120	antibiotic inactivation	lactam	0	0	0	0	0	0	0	0	5.21967e-05	0	0	0	0	0	0
ARO:3001386	TEM-209	antibiotic inactivation	lactam	0	0	0	0	0	0	0	0	0.00031318	0	0	0	0	3.18302e-06	0
ARO:3000899	TEM-29	antibiotic inactivation	lactam	0	0	0	0	0	0	0	0	0.000417574	0	0	0	1.9249e-05	3.18302e-05	0
ARO:3001007	TEM-144	antibiotic inactivation	lactam	0	0	0	0	0	0	0	0	0.000208787	0	0	0	0	0	0
ARO:3001056	TEM-197	antibiotic inactivation	lactam	0	0	0	0	0	0	0	0	0.000104393	0	0	0	0	0	0
ARO:3000967	TEM-104	antibiotic inactivation	lactam	0	0	0	0	0	0	0	0	0.000208787	0	0	0	1.74991e-06	6.36605e-06	0
ARO:3000986	TEM-124	antibiotic inactivation	lactam	0	0	0	0	0	0	0	0	5.23799e-05	0	0	0	0	3.19419e-06	0
ARO:3000981	TEM-118	antibiotic inactivation	lactam	0	0	0	0	0	0	0	0	0.000114393	0	0	0	3.83504e-06	1.39516e-05	0
ARO:3001378	TEM-201	antibiotic inactivation	lactam	0	0	0	0	0	0	0	0	5.21967e-05	0	0	0	1.74991e-06	3.18302e-06	0
ARO:3001374	TEM-185	antibiotic inactivation	lactam	0	0	0	0	0	0	0	0	5.21967e-05	0	0	0	0	3.18302e-06	0
ARO:3001035	TEM-169	antibiotic inactivation	lactam	0	0	0	0	0	0	0	0	5.21967e-05	0	0	0	3.49981e-06	1.59151e-05	0
ARO:3000884	TEM-12	antibiotic inactivation	lactam	0	0	0	0	0	0	0	0	0	0	0	0	1.74991e-06	6.36605e-06	0
ARO:3000891	TEM-20	antibiotic inactivation	lactam	0	0	0	0	0	0	0	0	0	0	0	0	8.74953e-06	1.59151e-05	0
ARO:3000896	TEM-26	antibiotic inactivation	lactam	0	0	0	0	0	0	0	0	0	0	0	0	1.86049e-06	0	0
ARO:3000942	TEM-76	antibiotic inactivation	lactam	0	0	0	0	0	0	0	0	0	0	0	0	3.49981e-06	6.36605e-06	0
ARO:3000948	TEM-81	antibiotic inactivation	lactam	0	0	0	0	0	0	0	0	0	0	0	0	1.74991e-06	9.54907e-06	0
ARO:3000951	TEM-84	antibiotic inactivation	lactam	0	0	0	0	0	0	0	0	0	0	0	0	6.99962e-06	1.27321e-05	0
ARO:3000956	TEM-89	antibiotic inactivation	lactam	0	0	0	0	0	0	0	0	0	0	0	0	1.80026e-06	0	0
ARO:3000960	TEM-93	antibiotic inactivation	lactam	0	0	0	0	0	0	0	0	0	0	0	0	1.74991e-06	6.36605e-06	0
ARO:3000971	TEM-108	antibiotic inactivation	lactam	0	0	0	0	0	0	0	0	0	0	0	0	1.74991e-06	0	0
ARO:3000984	TEM-122	antibiotic inactivation	lactam	0	0	0	0	0	0	0	0	0	0	0	0	1.74991e-06	0	0
ARO:3001020	TEM-154	antibiotic inactivation	lactam	0	0	0	0	0	0	0	0	0	0	0	0	5.24972e-06	1.90981e-05	0
ARO:3001033	TEM-167	antibiotic inactivation	lactam	0	0	0	0	0	0	0	0	0	0	0	0	3.49981e-06	0	0
ARO:3001045	TEM-183	antibiotic inactivation	lactam	0	0	0	0	0	0	0	0	0	0	0	0	1.74991e-06	0	0
ARO:3001049	TEM-189	antibiotic inactivation	lactam	0	0	0	0	0	0	0	0	0	0	0	0	3.49981e-06	3.18302e-06	0
ARO:3001376	TEM-196	antibiotic inactivation	lactam	0	0	0	0	0	0	0	0	0	0	0	0	1.74991e-06	3.18302e-06	0
ARO:3001388	TEM-211	antibiotic inactivation	lactam	0	0	0	0	0	0	0	0	0	0	0	0	3.49981e-06	6.36605e-06	0
ARO:3001390	TEM-213	antibiotic inactivation	lactam	0	0	0	0	0	0	0	0	0	0	0	0	1.74991e-06	3.18302e-06	0
ARO:3001392	TEM-215	antibiotic inactivation	lactam	0	0	0	0	0	0	0	0	0	0	0	0	1.74991e-06	0	0
ARO:3000888	TEM-17	antibiotic inactivation	lactam	0	0	0	0	0	0	0	0	0	0	0	0	0	3.18302e-06	0
ARO:3000918	TEM-49	antibiotic inactivation	lactam	0	0	0	0	0	0	0	0	0	0	0	0	0	6.36605e-06	0
ARO:3000946	TEM-79	antibiotic inactivation	lactam	0	0	0	0	0	0	0	0	0	0	0	0	0	3.18302e-06	0
ARO:3000969	TEM-106	antibiotic inactivation	lactam	0	0	0	0	0	0	0	0	0	0	0	0	0	3.18302e-06	0
ARO:3000980	TEM-117	antibiotic inactivation	lactam	0	0	0	0	0	0	0	0	0	0	0	0	0	3.58404e-06	2.83109e-06
ARO:3001003	TEM-139	antibiotic inactivation	lactam	0	0	0	0	0	0	0	0	0	0	0	0	0	3.18302e-06	0
ARO:3001012	TEM-145	antibiotic inactivation	lactam	0	0	0	0	0	0	0	0	0	0	0	0	0	3.18302e-06	0
ARO:3001030	TEM-164	antibiotic inactivation	lactam	0	0	0	0	0	0	0	0	0	0	0	0	0	3.18302e-06	0
ARO:3003318	Streptomyces rishiriensis parY mutant conferring resistance to aminocoumarin	antibiotic target alteration	aminocoumarin	0.000118004	1.6036e-05	4.61692e-05	0	5.74093e-05	2.99793e-05	1.87859e-05	6.66505e-05	4.24702e-05	2.06479e-05	0.00013598	3.2657e-05	2.13573e-05	2.3309e-05	5.01219e-05
ARO:3002930	vanRO	antibiotic target alteration	glycopeptides	0.00132243	4.83833e-05	0.000417901	0.000506797	0.000115476	0.000633168	0.00011336	0.000351918	0.000448489	0.000436086	0.00112825	0.000147797	0.000161096	0.000152375	0.000336401
ARO:3002985	arnA	antibiotic target alteration	peptides	5.38682e-05	0	0.000967152	0	0	0	0	1.77482e-05	0	0	7.24194e-05	0	8.34122e-06	2.06897e-05	6.53724e-06
ARO:3003578	PmrF	antibiotic target alteration	peptides	0	0	0	0	0	0	0	0	0	0	0	0	0	2.82716e-06	0
ARO:3003730	Bifidobacteria intrinsic ileS conferring resistance to mupirocin	antibiotic target alteration	mupirocin	0	0	0	0	0	0	0	0	0	0	0	0	1.40151e-05	2.38482e-05	2.5334e-05
ARO:3002941	vanSO	antibiotic target alteration	glycopeptides	0	0	0	0	0	3.05442e-05	0	0	0	0	3.46354e-05	0	5.80258e-06	1.05547e-05	1.45904e-05
ARO:3003577	PmrE	antibiotic target alteration	peptides	0	0	0	0	0	0	0	3.01903e-05	0	0	0	0	7.73927e-06	9.385e-06	5.56002e-06
ARO:3002913	vanO	antibiotic target alteration	glycopeptides	0	0	0	0	0	0	0	0	0	0	0	0	1.44645e-06	0	0
ARO:3003982	LlmA 23S ribosomal RNA methyltransferase	antibiotic target alteration	lincosamide antibiotic	0	0	0	0	0	0	0	0	0	0	4.16349e-05	0	0	0	0
ARO:3002814	clbA	antibiotic target alteration	MSLb+ (oxazolidinone antibiotic, streptogramin antibiotic, lincosamide antibiotic, phenicol antibiotic, macrolide antibiotic, pleuromutilin antibiotic)	0	0	0	0	0	0	0	0	0	0	0	0	1.43402e-06	2.60844e-06	0
ARO:3003060	tsnr	antibiotic target alteration	peptides	0	0	0	0	0	0	0	0	0	0	0	0	9.43199e-05	0.00010504	9.40356e-05
ARO:3002954	vanXO	antibiotic target alteration	glycopeptides	0	0	0	0	0	0	0	0	0	0	5.91545e-05	0	7.43277e-06	0	3.55988e-06
ARO:3003723	vanI	antibiotic target alteration	glycopeptides	0	0	0	0	0	0	0	0	0	0	0	0	0	0	8.45995e-06
ARO:3000392	Erm(37)	antibiotic target alteration	MSLb	0	0	0	0	0	0	0	6.54404e-05	0	0	0.000133511	0	0	0	0
ARO:3003784	Mycobacterium tuberculosis intrinsic murA conferring resistance to fosfomycin	antibiotic target alteration	fosfomycin	0	2.69697e-05	0	0.000125554	9.6552e-05	7.56297e-05	3.15944e-05	0.00173746	3.57135e-05	3.47259e-05	2.85866e-05	2.74615e-05	0.000167623	0.000163339	0.000139346
ARO:3003725	vanXI	antibiotic target alteration	glycopeptides	0	0	0	0	0	0	0	0	0	0	0	0	2.47759e-06	0	3.55988e-06
ARO:3003576	PmrC	antibiotic target alteration	peptides	0	0	0	0	0	0	0	0	0	0	0	0	0	0	5.25847e-06
ARO:3003359	Streptomyces cinnamoneus EF-Tu mutants conferring resistance to elfamycin	antibiotic target alteration	elfamycin	0	0	0	0	0	0	0	0.00519303	0	0	0	0	1.26064e-06	2.29306e-06	3.62265e-06
ARO:3000596	ErmX	antibiotic target alteration	streptogramin, lincosamide, macrolide	0	0	0	0	0	0	0	0	0	0	0	0	0	0	5.68455e-06
ARO:3002891	otr(A)	antibiotic target protection	tetracyclines	1.78748e-05	0	0	0	2.0291e-05	0	0	1.76679e-05	0	0	0	0	2.26458e-06	1.37307e-06	1.08461e-06
ARO:3000245	RbpA	antibiotic target protection	rifamycin antibiotic	0.00103956	0	0.00028471	0.000230183	0.000236016	0.000184872	0.000115846	0.00143854	0.000261899	0.000763971	0.000314453	0.000201385	0.000978995	0.00123775	0.000908332
ARO:3000194	tetW	antibiotic target protection	tetracyclines	0	0	0	0	0	0	0	0	2.33619e-05	0	0	0	0	0	0
ARO:3003035	mfpA	antibiotic target protection	fluoroquinolone antibiotic	0	0	0	0	0	0	0	0	0	0	0	0	7.65751e-05	0.000144262	0.000137532
ARO:3003844	mfd	antibiotic target protection	fluoroquinolone	4.12927e-05	9.81996e-06	7.53937e-05	5.71447e-05	0	9.17921e-06	1.15039e-05	7.14258e-05	2.60074e-05	0.000139085	9.36785e-05	1.99981e-05	2.26695e-05	3.88562e-05	3.57042e-05
ARO:3002875	dfrE	antibiotic target replacement	diaminopyrimidines	7.74576e-05	7.36818e-05	0	8.57543e-05	0	0	8.63168e-05	0.000153122	0	0.000189744	0	0	0.000356546	0.000345098	0.000474697
ARO:3000412	sul2	antibiotic target replacement	sulfonamides	0	0	0	0	0	0	0	0	0	0	0	0	1.84676e-06	0	0
ARO:3000378	MexB	efflux pump	peptide, sulfonamipeptide antibiotic, sulfonamide antibiotic, diaminopyrimidine antibiotic, penam, cephalosporin, tetracycline antibiotic, carbapenem, monobactam, phenicol antibiotic, aminocoumarin antibiotic, fluoroquinolone antibiotic, macrolide antibiotic, penem, cephamycin, lactam	0.000113298	0.000312549	0.000692995	0.000213238	0.000154336	0.000120892	0.000656536	0.000268768	0.000499512	0.000138771	0.00030844	0.000230456	0.000150716	0.000235854	0.00024199
ARO:3003009	ceoA	efflux pump	fluoroquinolone antibiotic, aminoglycoside antibiotic	0.000117047	0.000278354	0	0.000129584	6.64342e-05	5.20382e-05	3.26086e-05	8.67691e-05	0	3.58406e-05	8.85127e-05	0	0	0	0
ARO:3003010	ceoB	efflux pump	aminoglycoside, fluoroquinolone	0.000519275	0.00396268	0.000410848	0.00134143	0.000628763	0.000102607	0.000141452	0.000958093	0.000363395	0.000763227	0.00105879	4.47086e-05	3.94725e-05	5.14119e-05	5.18141e-05
ARO:3003048	rosA	efflux pump	peptide	5.78098e-05	0.000274959	5.27756e-05	9.6003e-05	3.2812e-05	0	3.22109e-05	8.57109e-05	0	0.000247825	2.91444e-05	8.39921e-05	6.83573e-05	0.000106577	0.000142065
ARO:3000793	mdtB	efflux pump	aminocoumarin	0.000353251	0.000574506	0.000353698	0.000454168	0.000323387	6.07946e-05	0.00034286	0.000259056	0.000502393	0.000544329	0.000287241	0.000264898	0.00100287	0.00139003	0.00139532
ARO:3000502	acrF	efflux pump	fluoroquinolone antibiotic, penam, cephamycin, cephalosporin, lactam	4.58453e-05	7.63184e-05	1.04632e-05	6.34449e-05	0	0	0.000140494	2.26573e-05	0.000101062	0.000140381	3.46689e-05	9.99133e-05	7.06664e-05	0.000113573	0.000139786
ARO:3003052	smeB	efflux pump	cephamycin, cephalosporin, penam, aminoglycoside antibiotic, lactam	0.000124272	0.000150454	3.09409e-05	0.00010006	5.12981e-05	1.00455e-05	0.000100717	1.11667e-05	0.00015654	8.30245e-05	0.000148084	0.00012037	4.4847e-05	8.59143e-05	8.22607e-05
ARO:3002522	novA	efflux pump	aminocoumarin	3.85399e-05	0	0	0	0	1.71345e-05	2.14739e-05	0	0	0	3.88592e-05	1.86649e-05	1.70893e-05	3.1085e-05	5.72938e-05
ARO:3003693	mexK	efflux pump	tetracycline antibiotic, macrolide antibiotic, triclosan	5.78098e-05	0	4.22205e-05	0	1.31248e-05	0	2.57687e-05	1.14281e-05	1.45642e-05	0	6.99466e-05	0	3.41786e-06	4.44071e-06	1.05234e-05
ARO:3000573	tet(43)	efflux pump	tetracycline	2.28343e-05	0	2.08458e-05	0	0	0	0	0	0	0	0	0	0	0	0
ARO:3003980	tetA(48)	efflux pump	tetracycline	3.4551e-05	0	0.000157711	7.65039e-05	3.92213e-05	3.07223e-05	3.85028e-05	0	0.00017409	8.46382e-05	0.000209024	0	9.92191e-05	0.000124741	0.000134175
ARO:3003981	tetB(48)	efflux pump	tetracycline	4.37307e-05	0	0.000119767	0	0	0	0	0	0	5.35625e-05	4.4093e-05	0	1.29273e-05	1.00776e-05	7.96047e-06
ARO:3003705	mexN	efflux pump	phenicol	1.14392e-05	0	4.17722e-05	1.26645e-05	2.59709e-05	0	0	0	0	1.4011e-05	2.3068e-05	0	8.21239e-06	2.89975e-05	3.12349e-05
ARO:3000343	tap	efflux pump	tetracycline	2.89756e-05	2.75631e-05	0.000158714	6.41585e-05	0	0	0	0	0	0	2.92157e-05	0	2.4473e-06	6.67735e-06	7.03272e-06
ARO:3003056	smeE	efflux pump	phenicol antibiotic, tetracycline antibiotic, macrolide antibiotic, fluoroquinolone antibiotic	7.97664e-05	8.67178e-05	0.000239266	1.26158e-05	0	0	2.53971e-05	1.12633e-05	5.74164e-05	0	4.59585e-05	1.10374e-05	0.000164097	0.000269602	0.000338805
ARO:3000816	mtrA	efflux pump	macrolide, lactam	0.00176726	0.000247222	0.000806679	0.000920731	0.000531036	0.000970581	0.000231692	0.00231194	0.000392849	0.00229191	0.00089095	0	0.00193824	0.00194446	0.00188605
ARO:3003955	efpA	efflux pump	rifamycin antibiotic, isoniazid	0.000178883	0	0.000102066	0.000247555	2.53829e-05	0.000178943	0	0.000508336	0.000112666	0.000109551	0.000248002	0	0.000910294	0.000929239	0.00080593
ARO:3003681	TriC	efflux pump	triclosan	3.50276e-05	0	0.000916683	0	0	0	1.30113e-05	0	5.88306e-05	2.86019e-05	2.35452e-05	3.39279e-05	1.97231e-06	3.58757e-06	6.37622e-06
ARO:3000804	MexF	efflux pump	phenicol, diaminopyrimidine, fluoroquinolone	0.00052448	0.000445837	0.00235328	0.000284152	0.000190013	0.00011907	0.000323322	0.000242659	0.000463872	0.000683401	0.000888877	0.000216176	0.000237513	0.000258874	0.000339235
ARO:3004075	MuxC	efflux pump	aminocoumarin, tetracycline, macrolide, lactam	2.28784e-05	2.17632e-05	7.31013e-05	1.26645e-05	0	0	3.82427e-05	3.39203e-05	1.44095e-05	7.00552e-05	0	1.108e-05	0.000309656	0.000474504	0.000442147
ARO:3004074	MuxB	efflux pump	tetracycline, macrolide	0.000238611	0.000270214	0.000114102	0.000188692	0.000283762	7.0723e-05	0.000215254	0.000157233	0.000157441	0.000180921	0.000148935	0.000165085	0.000371876	0.000466083	0.000481925
ARO:3000808	mexI	efflux pump	fluoroquinolone antibiotic, acridine dye, tetracycline antibiotic	1.1517e-05	2.19112e-05	0	0	0	0	1.28343e-05	0	2.90151e-05	0	1.16124e-05	1.11554e-05	1.41047e-05	2.47713e-05	1.95672e-05
ARO:3003682	OpmH	efflux pump	triclosan	2.45872e-05	0	8.97842e-05	0	0	0	0	0	0	0	0	0	0	0	1.4919e-06
ARO:3000216	acrB	efflux pump	tetracycline antibiotic, penam, cephalosporin, glycylcycline, rifamycin antibiotic, phenicol antibiotic, triclosan, fluoroquinolone antibiotic, lactam	0.000101677	0.000161201	0.00011345	7.50453e-05	7.69471e-05	1.00455e-05	0.000151075	3.35e-05	0.000128078	0.000124537	7.97373e-05	0.000131313	7.4904e-05	0.000105874	0.000103511
ARO:3000024	patA	efflux pump	fluoroquinolone	0.000103277	9.82424e-05	0	0	0	0	8.63168e-05	7.6561e-05	0	0	0	7.50256e-05	5.01563e-05	4.75997e-05	6.10997e-05
ARO:3000790	mdsB	efflux pump	phenicol antibiotic, monobactam, penem, penam, carbapenem, cephamycin, cephalosporin, lactam	1.12332e-05	1.06856e-05	8.20397e-05	0	0	0	0	0	0	1.37587e-05	3.39788e-05	1.08805e-05	1.75521e-05	2.84752e-05	3.61252e-05
ARO:3003942	abcA	efflux pump	peptide antibiotic, cephalosporin, penam, lactam	2.44856e-05	7.76399e-06	7.4511e-05	3.61444e-05	0.000120446	2.90296e-05	9.09537e-06	5.64716e-05	0	1.99937e-05	4.11474e-05	1.58112e-05	2.06807e-06	5.01567e-06	8.91441e-06
ARO:3003923	oqxB	efflux pump	tetracycline antibiotic, nitrofuran antibiotic, fluoroquinolone antibiotic, glycylcycline, diaminopyrimidine antibiotic	0.000112867	1.07365e-05	0.000103038	2.49913e-05	1.28123e-05	5.01797e-05	3.77328e-05	0.000479709	5.68696e-05	2.76485e-05	0.000147943	0	7.34027e-05	9.36355e-05	0.000115055
ARO:3000778	adeG	efflux pump	tetracycline antibiotic, fluoroquinolone antibiotic	0.000235006	0.000383229	0.000173676	0.000322125	0.000127034	2.98519e-05	6.23535e-05	0.000132735	5.63863e-05	8.22405e-05	0.000383638	1.08394e-05	4.67864e-05	8.16646e-05	0.000141918
ARO:3000491	acrD	efflux pump	aminoglycoside	3.42845e-05	0	1.0433e-05	0	0	0	0	0	4.31869e-05	1.39975e-05	0	3.32081e-05	3.28179e-05	5.35497e-05	4.64604e-05
ARO:3003037	opcM	efflux pump	aminoglycoside antibiotic, fluoroquinolone antibiotic	0	4.40364e-05	0	0	0	2.05815e-05	0	0	0	0	0	0	0	0	2.80897e-06
ARO:3003699	mexQ	efflux pump	phenicol antibiotic, diaminopyrimidine antibiotic, acridine dye, carbapenem, tetracycline antibiotic, macrolide antibiotic	0	3.21177e-05	0	0	0	0	0	0	0	0	3.40433e-05	1.09012e-05	1.52091e-05	2.33422e-05	2.86819e-05
ARO:3003031	mexW	efflux pump	tetracycline antibiotic, macrolide antibiotic, phenicol antibiotic, acridine dye, fluoroquinolone antibiotic	0	1.1074e-05	1.06277e-05	0	1.3215e-05	0	1.2973e-05	2.30134e-05	2.93286e-05	1.42588e-05	0	0	3.63802e-05	4.73952e-05	6.49871e-05
ARO:3003049	rosB	efflux pump	peptide antibiotic	0	2.00237e-05	0.000614934	0	0	0	0	0	0	5.15646e-05	2.12242e-05	0	0	1.61695e-06	1.27726e-06
ARO:3003836	qacH	efflux pump	fluoroquinolone antibiotic	0	0.000204969	0	0	0	0	0	0	0	0	0	0	0	0	0
ARO:3000794	mdtC	efflux pump	aminocoumarin	0	1.09984e-05	0	1.28004e-05	2.62496e-05	1.02807e-05	0	2.28562e-05	2.91283e-05	2.83228e-05	2.33155e-05	0	0.000255852	0.000316178	0.000358496
ARO:3000796	mdtF	efflux pump	fluoroquinolone , penam, macrolides	0	1.08711e-05	0	0	0	1.01617e-05	1.27353e-05	1.12959e-05	1.43956e-05	0	2.30457e-05	0	6.75663e-06	1.14122e-05	1.80294e-05
ARO:3000074	emrB	efflux pump	fluoroquinolone	0	2.20182e-05	0	0	0	0	0	0	0	0	4.66766e-05	0	0	1.77802e-06	5.61794e-06
ARO:3003055	smeD	efflux pump	phenicol antibiotic, tetracycline antibiotic, macrolide antibiotic, fluoroquinolone antibiotic	0	0	0.000164756	0	0	0	0	0	0	0	0	0	0	0	0
ARO:3004054	Pseudomonas	efflux pump	peptide, sulfonamide, lactam, diaminopyrimidine, aminocoumarin, phenicol, aminoglycoside, tetracycline, fluoroquinolone, macrolide	0	0	0.000384675	0	0	0	0	0	6.63478e-05	0	5.31076e-05	0	0	0	0
ARO:3000811	mtrD	efflux pump	macrolide antibiotic, penam, lactam	0	0	1.01396e-05	0	0	0	0	0	0	0	0	0	0	8.53182e-07	6.73942e-07
ARO:3003967	lrfA	efflux pump	fluoroquinolone antibiotic	0	0	0.000107331	0	0	0	0	0	0	0	2.37087e-05	0	0	0	0
ARO:3003679	TriA	efflux pump	triclosan	0	0	8.47441e-05	0	0	0	0	0	0	0	0	0	0	0	0
ARO:3003066	smeR	efflux pump	aminoglycoside, lactam	0	0	4.72445e-05	0	0	0	0	0	0	0	0	0	7.64915e-05	9.54073e-05	9.73449e-05
ARO:3000167	tet(C)	efflux pump	tetracycline	0	0	0	0.000139579	0	0	0	0.000373846	0.000555839	0	0	0	0	0	0
ARO:3003950	msbA	efflux pump	nitroimidazole antibiotic	0	0	0	2.25437e-05	0	0	0	0	2.56499e-05	0	2.05313e-05	0	1.71984e-05	3.59758e-05	3.58312e-05
ARO:3000800	MexC	efflux pump	diaminopyrimidine antibiotic, aminocoumarin antibiotic, phenicol antibiotic, tetracycline antibiotic, penam, aminoglycoside antibiotic, cephalosporin, fluoroquinolone antibiotic, macrolide antibiotic, lactam	0	0	0	3.39029e-05	0	0	0	0	0	0	0	0	1.29321e-06	0	0
ARO:3000263	marA	efflux pump	tetracycline antibiotic, penem, penam, carbapenem, cephamycin, cephalosporin, rifamycin antibiotic, phenicol antibiotic, monobactam, glycylcycline, fluoroquinolone antibiotic, triclosan, lactam	0	0	0	0	0.000105928	0	0	0	0	0	0	0	0	0	0
ARO:3000518	CRP	efflux pump	penam, fluoroquinolone antibiotic, macrolide antibiotic, lactam	0	0	0	0	6.40615e-05	0	0	0	0.000142174	0	0	0	7.14961e-06	4.33498e-06	1.02728e-05
ARO:3000489	sav1866	efflux pump	---	0	0	0	0	0	1.82314e-05	0	0	0	0	0	0	1.73174e-06	6.29997e-06	4.97644e-06
ARO:3000828	baeR	efflux pump	aminocoumarin, aminoglycoside	0	0	0	0	0	0	5.5027e-05	0	0	0	0	0	6.25591e-06	1.13793e-05	2.99623e-05
ARO:3002983	amrB	efflux pump	aminoglycoside antibiotic	0	0	0	0	0	0	0	0	2.85708e-05	0	4.57386e-05	0	2.39461e-06	8.71144e-07	6.19317e-06
ARO:3000206	emrK	efflux pump	lincosamide antibiotic, streptogramin antibiotic, macrolide antibiotic, lactam	0	0	0	0	0	0	0	0	4.25307e-05	0	0	0	1.42585e-06	0	2.04871e-06
ARO:3003952	YojI	efflux pump	peptide antibiotic	0	0	0	0	0	0	0	0	0	0	0	2.09852e-05	0	0	1.31462e-06
ARO:3001330	mdtD	efflux pump	macrolides, lincosamides, streptogramins, and tetracyclines	0	0	0	0	0	0	0	2.48701e-05	0	3.08184e-05	0	0	0	3.86558e-06	3.05349e-06
ARO:3000775	adeB	efflux pump	tetracycline antibiotic, glycylcycline	0	0	0	0	0	0	0	0	0	0	1.15451e-05	0	2.41774e-06	2.63868e-06	1.38956e-06
ARO:3001329	mdtG	efflux pump	fosfomycin	0	0	0	0	0	0	0	0	0	0	2.92873e-05	0	0	2.23124e-06	5.28747e-06
ARO:3004077	PmpM	efflux pump	fluoroquinolones, fradiomycin, benzalkonium chloride, chlorhexidine gluconate, ethidium bromide, tetraphenylphosphonium chloride	0	0	0	0	0	0	0	0	0	0	2.50508e-05	0	0	0	0
ARO:3003986	TaeA	efflux pump	pleuromutilin	0	0	0	0	0	0	0	0	0	0	1.84401e-05	0	0	0	0
ARO:3000025	patB	efflux pump	fluoroquinolone antibiotic	0	0	0	0	0	0	0	0	0	0	0	0	1.28988e-06	0	0
ARO:3000027	emrA	efflux pump	macrolide antibiotic, streptogramin antibiotic, lincosamide antibiotic	0	0	0	0	0	0	0	0	0	0	0	0	3.84979e-06	9.33687e-06	1.47507e-05
ARO:3000379	OprM	efflux pump	peptide antibiotic, sulfonamide antibiotic, penam, diaminopyrimidine antibiotic, monobactam, fluoroquinolone antibiotic, tetracycline antibiotic, cephalosporin, carbapenem, phenicol antibiotic, aminocoumarin antibiotic, macrolide antibiotic, penem, aminoglycoside antibiotic, cephamycin, acridine dye, lactam	0	0	0	0	0	0	0	0	0	0	0	0	8.25522e-06	3.754e-06	1.63094e-05
ARO:3000516	emrR	efflux pump	macrolide antibiotic, streptogramin antibiotic, lincosamide antibiotic	0	0	0	0	0	0	0	0	0	0	0	0	2.8436e-06	0	0
ARO:3000535	macB	efflux pump	macrolide	0	0	0	0	0	0	0	0	0	0	0	0	2.56454e-05	5.65432e-05	8.37457e-05
ARO:3000753	abeM	efflux pump	fluoroquinolone antibiotic, acridine dye, triclosan	0	0	0	0	0	0	0	0	0	0	0	0	2.23425e-06	0	0
ARO:3000781	adeJ	efflux pump	penem, tetracycline antibiotic, carbapenem, rifamycin antibiotic, phenicol antibiotic, diaminopyrimidine antibiotic, lincosamide antibiotic, fluoroquinolone antibiotic, cephalosporin, macrolide antibiotic, lactam	0	0	0	0	0	0	0	0	0	0	0	0	1.18259e-05	3.09758e-05	3.33041e-05
ARO:3000784	cmeB	efflux pump	macrolide antibiotic, cephalosporin, fusidic acid, fluoroquinolone antibiotic, lactam	0	0	0	0	0	0	0	0	0	0	0	0	9.62448e-07	8.75332e-07	6.91439e-07
ARO:3000801	MexD	efflux pump	tetracycline antibiotic, phenicol antibiotic, diaminopyrimidine antibiotic, aminocoumarin antibiotic, aminoglycoside antibiotic, macrolide antibiotic, fluoroquinolone antibiotic, cephalosporin, penam, lactam	0	0	0	0	0	0	0	0	0	0	0	0	4.7984e-07	8.72814e-07	0
ARO:3000810	mtrC	efflux pump	penam, macrolide antibiotic, lactam	0	0	0	0	0	0	0	0	0	0	0	0	1.21474e-06	0	0
ARO:3000830	cpxA	efflux pump	aminocoumarin antibiotic, aminoglycoside antibiotic	0	0	0	0	0	0	0	2.5632e-05	0	0	0	0	1.09513e-06	3.984e-06	6.29406e-06
ARO:3001215	mdtL	efflux pump	chloramphenicol	0	0	0	0	0	0	0	0	0	0	0	0	2.55996e-06	0	1.83912e-06
ARO:3002818	msrB	efflux pump	macrolide	0	0	0	0	0	0	0	0	0	0	0	0	3.65309e-06	0	5.24888e-06
ARO:3002831	vgaC	efflux pump	streptogramin antibiotic, pleuromutilin antibiotic	0	0	0	0	0	0	0	0	0	0	0	0	6.58517e-06	0	0
ARO:3002894	otrC	efflux pump	tetracycline	0	0	0	0	0	0	0	0	0	0	0	0	2.8517e-06	0	0
ARO:3003057	smeF	efflux pump	phenicol antibiotic, tetracycline antibiotic, macrolide antibiotic, fluoroquinolone antibiotic	0	0	0	0	0	0	0	0	0	0	0	0	1.07398e-06	1.95353e-06	6.1725e-06
ARO:3003549	mdtO	efflux pump	nucleoside antibiotic, acridine dye	0	0	0	0	0	0	0	0	0	0	0	0	7.32757e-07	0	3.15855e-06
ARO:3003550	mdtP	efflux pump	nucleoside antibiotic, acridine dye	0	0	0	0	0	0	0	2.40037e-05	0	0	0	0	1.02556e-06	0	2.94711e-06
ARO:3003748	oleC	efflux pump	macrolide	0	0	0	0	0	0	0	0	0	0	0	0	1.53992e-06	0	4.42521e-06
ARO:3003841	kdpE	efflux pump	aminoglycoside	0	0	0	0	0	0	0	0	0	0	0	0	2.22432e-06	0	0
ARO:3003843	leuO	efflux pump	nucleoside	0	0	0	0	0	0	0	0	0	0	0	0	1.59386e-06	0	6.87034e-06
ARO:3003961	farA	efflux pump	antibacterial free fatty acids	0	0	0	0	0	0	0	0	0	0	0	0	3.90994e-06	0	1.49812e-05
ARO:3004039	Escherichia	efflux pump	macrolide antibiotic	0	0	0	0	0	0	0	0	0	0	0	0	4.54975e-06	0	0
ARO:3000237	tolC	efflux pump	tetracycline antibiotic, cephalosporin, phenicol antibiotic, fluoroquinolone antibiotic, macrolide antibiotic, rifamycin antibiotic, aminocoumarin antibiotic, penam, cephamycin, glycylcycline, triclosan, lactam	0	0	0	0	0	0	0	0	0	0	0	0	0	1.83908e-06	1.45272e-06
ARO:3000254	emrY	efflux pump	macrolide antibiotic, streptogramin antibiotic, lincosamide antibiotic	0	0	0	0	0	0	0	0	0	0	0	0	0	1.77802e-06	2.80897e-06
ARO:3000499	acrE	efflux pump	penam, cephamycin, cephalosporin, fluoroquinolone antibiotic, lactam	0	0	0	0	0	0	0	0	0	0	0	0	0	4.72906e-06	1.86778e-06
ARO:3000833	evgS	efflux pump	tetracycline antibiotic, macrolide antibiotic, fluoroquinolone antibiotic, penam, lactam	0	0	0	0	0	0	0	1.9572e-05	0	0	0	0	0	7.60522e-07	1.80225e-06
ARO:3001216	mdtH	efflux pump	fluoroquinolone antibiotic	0	0	0	0	0	0	0	0	0	0	0	0	0	2.26454e-06	0
ARO:3003039	oprA	efflux pump	carbapenem, tetracycline antibiotic, macrolide antibiotic, fluoroquinolone antibiotic, aminoglycoside antibiot, lactam	0	0	0	0	0	0	0	0	0	0	0	0	0	1.94935e-06	0
ARO:3003109	msrE	efflux pump	streptogramin antibiotic, macrolide antibiotic	0	0	0	0	0	0	0	0	0	0	0	0	0	1.85406e-06	0
ARO:3003548	mdtN	efflux pump	nucleoside antibiotic, acridine dye	0	0	0	0	0	0	0	0	0	0	0	0	0	2.65407e-06	2.09649e-06
ARO:3003922	oqxA	efflux pump	tetracycline antibiotic, diaminopyrimidine antibiotic, glycylcycline, nitrofuran antibiotic, fluoroquinolone antibiotic	0	0	0	0	0	0	0	0	0	0	0	0	0	4.6565e-06	0
ARO:3000166	tet(B)	efflux pump	tetracycline	0	0	0	0	0	0	0	0	0	0	0	0	0	0	1.79326e-06
ARO:3000309	emrD	efflux pump	lincosamide antibiotic, streptogramin antibiotic, macrolide antibiotic	0	0	0	0	0	0	0	0	0	0	0	0	0	0	5.4477e-06
ARO:3000377	MexA	efflux pump	peptide antibiotic, penam, diaminopyrimidine antibiotic, sulfonamide antibiotic, tetracycline antibiotic, cephalosporin, monobactam, carbapenem, aminocoumarin antibiotic, phenicol antibiotic, fluoroquinolone antibiotic, macrolide antibiotic, penem, cephamycin, lactam	0	0	0	0	0	0	0	0	0	0	0	0	0	0	9.38768e-06
ARO:3000508	gadX	efflux pump	fluoroquinolone, penam, macrlodie	0	0	0	0	0	0	0	0	0	0	0	0	0	0	5.24888e-06
ARO:3000792	mdtA	efflux pump	aminocoumarin	0	0	0	0	0	0	0	0	0	0	0	0	0	0	1.73276e-06
ARO:3000795	mdtE	efflux pump	penam, macrolide antibiotic, fluoroquinolone antibiotic	0	0	0	0	0	0	0	3.04255e-05	0	0	0	0	0	0	1.86778e-06
ARO:3000805	OprN	efflux pump	phenicol antibiotic, diaminopyrimidine antibiotic, fluoroquinolone antibiotic	0	0	0	0	0	0	0	0	0	0	0	0	0	0	1.52351e-06
ARO:3000832	evgA	efflux pump	fluoroquinolone antibiotic, penam, tetracycline antibiotic, macrolide antibiotic, lactam	0	0	0	0	0	0	0	0	0	0	0	0	0	0	3.52498e-06
ARO:3001328	mdfA	efflux pump	tetracycline antibiotic, benzalkonium chloride, rhodamine	0	0	0	0	0	0	0	0	0	0	0	0	0	0	3.50779e-06
ARO:3003838	gadW	efflux pump	macrolide antibiotic, penam, fluoroquinolone antibiotic	0	0	0	0	0	0	0	0	0	0	0	0	0	0	5.94294e-06
ARO:3004041	Klebsiella	efflux pump	tetracycline antibiotic, penam, cephalosporin, rifamycin antibiotic, phenicol antibiotic, glycylcycline, fluoroquinolone antibiotic, triclosan, lactam	0	0	0	0	0	0	0	0	0	0	0	0	0	0	1.80677e-06
ARO:3004043	Escherichia	efflux pump	tetracycline antibiotic, phenicol antibiotic, glycylcycline, penam, cephalosporin, rifamycin antibiotic, fluoroquinolone antibiotic, triclosan, lactam	0	0	0	0	0	0	0	0	0	0	0	0	0	0	5.43398e-06

## Sheet: MAG analysis
	CARD annotation							EggNOG annotation			*information drawn from other databases such as CARD		comparison of annotations	same	different ARG	no resistance gene
MAGs (n=298)	Contig	e-Value	Identity	ARO	Gene name	Drug Class	Resistance mechanism			Gene name	Drug Class*	Resistance mechanism*		0.410959	0.401256	0.187785
k141_BOG_172	k141_BOG_172_954957_12	2e-55	60.1	ARO:3002875	dfrE	diaminopyrimidines	antibiotic target replacement	1408452.JAGZ01000003_gene4942	Mycobacteriaceae	thyA	para-aminosalicylic acid	antibiotic target alteration	different ARG
k141_BOG_172	k141_BOG_172_970621_1	1.1e-29	50.8	ARO:3002522	novA	aminocoumarin	efflux pump	525368.HMPREF0591_5212	Mycobacteriaceae	lmrA	lincosamide antibiotic	efflux pump	different ARG
k141_BOG_172	k141_BOG_172_13294190_22	1.7e-217	79.1	ARO:3003955	efpA	rifamycin antibiotic, isoniazid	efflux pump	710421.Mycch_2040	Mycobacteriaceae	efpA	rifamycin antibiotic, isoniazid	efflux pump	same
k141_BOG_172	k141_BOG_172_11466084_4	4.7e-59	91.9	ARO:3000245	RbpA	rifamycin antibiotic	antibiotic target protection	272631.ML1439	Mycobacteriaceae	rbpA	rifamycin antibiotic	antibiotic target protection	same
k141_BOG_172	k141_BOG_172_4921771_19	0.0	53.0	ARO:3003730	ileS	mupirocin	antibiotic target alteration	525368.HMPREF0591_0425	Mycobacteriaceae	ileS	mupirocin	antibiotic target alteration	same				annotated through string database version 11.0	10.1093/nar/gky1131
k141_BOG_172	k141_BOG_172_14428444_9	3.8e-121	98.6	ARO:3000816	mtrA	macrolide, lactam	efflux pump	1299327.I546_0033	Mycobacteriaceae	mtrA	macrolide, lactam	efflux pump	same				annotated through NCBI
k141_BOG_172	k141_BOG_172_5035782_3	3.6e-59	90.2	ARO:3000245	RbpA	rifamycin antibiotic	antibiotic target protection	1209984.BN978_06068	Mycobacteriaceae	rbpA	rifamycin antibiotic	antibiotic target protection	same
k141_BOG_172	k141_BOG_172_10666575_14	3.2e-12	56.6	ARO:3000193	tetT	tetracyclines	antibiotic target protection	1041522.MCOL_V200015	Mycobacteriaceae	fusA	fusidic acid	antibiotic target alteration	different ARG
k141_BOG_172	k141_BOG_172_6002096_11	2.8e-14	87.3	ARO:3003035	mfpA	fluoroquinolone antibiotic	antibiotic target protection	216594.MMAR_1169	Mycobacteriaceae	mfpA	fluoroquinolone antibiotic	antibiotic target protection	same					CARD	EggNOG
k141_BOG_172	k141_BOG_172_4214631_3	0.0	53.7	ARO:3003730	ileS	mupirocin	antibiotic target alteration	47839.CCAU010000009_gene1534	Mycobacteriaceae	ileS	mupirocin	antibiotic target alteration	same				efflux pump	0.790405	0.830401
k141_BOG_172	k141_BOG_172_12759583_10	9.1e-62	50.4	ARO:3003841	kdpE	aminoglycoside	efflux pump	557599.MKAN_08410	Mycobacteriaceae	kdpE	aminoglycoside	efflux pump	same				antibiotic inactivation	0.0685323	0.026038
k141_BOG_172	k141_BOG_172_12814750_1	6e-221	92.9	ARO:3003784	murA	fosfomycin	antibiotic target alteration	262316.MAP_2447c	Mycobacteriaceae	murA	fosfomycin	antibiotic target alteration	same				antibiotic target alteration	0.0902342	0.123153
k141_BOG_172	k141_BOG_172_7355275_23	1.6e-69	67.4	ARO:3002525	AAC(227)-Ic	aminoglycosides	antibiotic inactivation	1299327.I546_1230	Mycobacteriaceae	aac	aminoglycoside	antibiotic inactivation	same				antibiotic target replacement	0.027984	0.00140746
k141_BOG_172	k141_BOG_172_14111749_4	1.5e-95	74.2	ARO:3003060	tsnr	peptides	antibiotic target alteration	419947.MRA_1655	Mycobacteriaceae	tsnR	peptides	antibiotic target alteration	same				antibiotic target protection	0.0228441	0.0204082
k141_BOG_194	k141_BOG_194_13196599_7	4.7e-123	50.0	ARO:3003730	ileS	mupirocin	antibiotic target alteration	1151061.CAJY01000039_gene3494	Actinobacteria	ileS	mupirocin	antibiotic target alteration	same
k141_BOG_194	k141_BOG_194_13196599_8	1.6e-182	52.7	ARO:3003730	ileS	mupirocin	antibiotic target alteration	521096.Tpau_2636	Actinobacteria	ileS	mupirocin	antibiotic target alteration	same
k141_BOG_194	k141_BOG_194_6693178_5	2.9e-70	59.3	ARO:3003981	tetB(48)	tetracycline	efflux pump	1112204.GPOL_c15040	Gordoniaceae	drrB	---	---	no resistance gene
k141_BOG_194	k141_BOG_194_6693178_6	3.9e-114	68.9	ARO:3003980	tetA(48)	tetracycline	efflux pump	2055.JNXA01000002_gene2387	Gordoniaceae	drrA	---	---	no resistance gene
k141_BOG_194	k141_BOG_194_14379364_1	2.4e-183	76.6	ARO:3003784	murA	fosfomycin	antibiotic target alteration	1151061.CAJY01000001_gene2953	Actinobacteria	murA	fosfomycin	antibiotic target alteration	same
k141_BOG_194	k141_BOG_194_14479729_7	1.4e-28	55.8	ARO:3003060	tsnr	peptides	antibiotic target alteration	1151061.CAJY01000040_gene4150	Actinobacteria	tsnR	peptides	antibiotic target alteration	same
k141_BOG_194	k141_BOG_194_5091721_8	2.8e-111	85.9	ARO:3000816	mtrA	macrolide, lactam	efflux pump	1151061.CAJY01000026_gene3554	Actinobacteria	mtrA	macrolide, lactam	efflux pump	same
k141_BOG_194	k141_BOG_194_10760267_2	1.8e-64	51.2	ARO:3003748	oleC	macrolide	efflux pump	1032480.MLP_38470	Propionibacteriales	drrA_1	---	---	no resistance gene
k141_BOG_194	k141_BOG_194_12743916_3	4.3e-50	57.5	ARO:3002875	dfrE	diaminopyrimidines	antibiotic target replacement	521096.Tpau_1760	Actinobacteria	thyA	para-aminosalicylic acid	antibiotic target alteration	different ARG
k141_BOG_194	k141_BOG_194_12819044_5	2.8e-56	70.7	ARO:3002846	arr-1	rifamycin antibiotic	antibiotic inactivation	1209984.BN978_06689	Mycobacteriaceae	arr	rifampycin	antibiotic inactivation	same
k141_BOG_194	k141_BOG_194_9293189_5	1.6e-78	55.0	ARO:3002892	otr(B)	tetracycline	efflux pump	521096.Tpau_0550	Actinobacteria	major facilitator superfamily MFS_1; Queuine/other tRNA-ribosyltransferase	---	---	no resistance gene
k141_BOG_194	k141_BOG_194_14034327_7	2.5e-52	86.2	ARO:3000245	RbpA	rifamycin antibiotic	antibiotic target protection	521096.Tpau_2201	Actinobacteria	rbpA	rifamycin antibiotic	antibiotic target protection	same
k141_BOG_110	k141_BOG_110_4751328_2	2.7e-33	52.6	ARO:3002565	AAC(627)-Iu	aminoglycosides	antibiotic inactivation	1502852.FG94_04780	Betaproteobacteria	mshD	---	---	no resistance gene
k141_BOG_110	k141_BOG_110_11397446_20	2.4e-53	61.3	ARO:3002875	dfrE	diaminopyrimidines	antibiotic target replacement	977880.RALTA_A2194	Burkholderiaceae	thyA	para-aminosalicylic acid	antibiotic target alteration	different ARG
k141_BOG_110	k141_BOG_110_124932_3	8e-149	52.5	ARO:3000074	emrB	fluoroquinolone	efflux pump	264198.Reut_A2025	Burkholderiaceae	emrB	fluoroquinolone	efflux pump	same
k141_BOG_110	k141_BOG_110_8631474_4	1.9e-13	55.8	ARO:3003110	catB10	phenicol antibiotics	antibiotic inactivation	945713.IALB_1413	Bacteria	wcaF	---	---	no resistance gene
k141_BOG_110	k141_BOG_110_6802396_3	1.4e-108	58.2	ARO:3000377	MexA	peptide antibiotic, penam, diaminopyrimidine antibiotic, sulfonamide antibiotic, tetracycline antibiotic, cephalosporin, monobactam, carbapenem, aminocoumarin antibiotic, phenicol antibiotic, fluoroquinolone antibiotic, macrolide antibiotic, penem, cephamycin, lactam	efflux pump	1123256.KB907925_gene1485	Xanthomonadales	acrA	tetracycline antibiotic, phenicol antibiotic, penam, glycylcycline, cephalosporin, rifamycin antibiotic, triclosan, fluoroquinolone antibiotic	efflux pump	different ARG
k141_BOG_110	k141_BOG_110_6802396_4	0.0	64.9	ARO:3000378	MexB	peptide, sulfonamipeptide antibiotic, sulfonamide antibiotic, diaminopyrimidine antibiotic, penam, cephalosporin, tetracycline antibiotic, carbapenem, monobactam, phenicol antibiotic, aminocoumarin antibiotic, fluoroquinolone antibiotic, macrolide antibiotic, penem, cephamycin, lactam	efflux pump	1123256.KB907925_gene1486	Xanthomonadales	acrB	tetracycline antibiotic, penam, cephalosporin, glycylcycline, rifamycin antibiotic, phenicol antibiotic, triclosan, fluoroquinolone antibiotic, lactam	efflux pump	different ARG
k141_BOG_110	k141_BOG_110_11552496_1	3.1e-173	68.7	ARO:3000216	acrB	tetracycline antibiotic, penam, cephalosporin, glycylcycline, rifamycin antibiotic, phenicol antibiotic, triclosan, fluoroquinolone antibiotic, lactam	efflux pump	640512.BC1003_2842	Burkholderiaceae	acrD	aminoglycoside	efflux pump	different ARG
k141_BOG_110	k141_BOG_110_9834101_27	7.4e-139	67.3	ARO:3003048	rosA	peptide	efflux pump	1005048.CFU_0771	Oxalobacteraceae	fsr	fosmidomycin	efflux pump	different ARG
k141_BOG_110	k141_BOG_110_9834101_41	5.6e-188	60.1	ARO:3000216	acrB	tetracycline antibiotic, penam, cephalosporin, glycylcycline, rifamycin antibiotic, phenicol antibiotic, triclosan, fluoroquinolone antibiotic, lactam	efflux pump	1218076.BAYB01000011_gene2188	Burkholderiaceae	acrD	aminoglycoside	efflux pump	different ARG
k141_BOG_110	k141_BOG_110_7063221_7	2.6e-265	50.5	ARO:3003031	mexW	tetracycline antibiotic, macrolide antibiotic, phenicol antibiotic, acridine dye, fluoroquinolone antibiotic	efflux pump	1472716.KBK24_0101300	Burkholderiaceae	no protein sequence/domain assigned	---	---	no resistance gene
k141_BOG_110	k141_BOG_110_12694373_1	2.9e-246	55.0	ARO:3000793	mdtB	aminocoumarin	efflux pump	266265.Bxe_B2009	Burkholderiaceae	mdtB	aminocoumarin	efflux pump	same
k141_BOG_110	k141_BOG_110_11869906_6	1.2e-108	55.4	ARO:3002985	arnA	peptides	antibiotic target alteration	1095769.CAHF01000010_gene1255	Oxalobacteraceae	arnA	peptides	antibiotic target alteration	same
k141_BOG_110	k141_BOG_110_4329544_1	3.7e-42	58.8	ARO:3002818	msrB	macrolide	efflux pump	1267533.KB906741_gene419	Acidobacteriia	msrB	macrolide	efflux pump	same
k141_BOG_110	k141_BOG_110_9066561_2	1.6e-80	51.5	ARO:3003578	PmrF	peptides	antibiotic target alteration	859657.RPSI07_2046	Burkholderiaceae	arnC	peptides	antibiotic target alteration	same	(arnC and PmrF are synonyms)
k141_BOG_110	k141_BOG_110_11980015_12	1.7e-39	56.3	ARO:3002818	msrB	macrolide	efflux pump	1005048.CFU_2400	Oxalobacteraceae	msrB	macrolide	efflux pump	same
k141_BOG_110	k141_BOG_110_7376163_10	2.1e-286	51.5	ARO:3003705	mexN	phenicol	efflux pump	1005048.CFU_1245	Oxalobacteraceae	no protein sequence/domain assigned	---	---	no resistance gene
k141_BOG_110	k141_BOG_110_11109478_11	1.1e-90	51.4	ARO:3000792	mdtA	aminocoumarin	efflux pump	1005048.CFU_1185	Oxalobacteraceae	mdtA	aminocoumarin	efflux pump	same
k141_BOG_110	k141_BOG_110_11109478_12	0.0	73.1	ARO:3004074	MuxB	tetracycline, macrolide	efflux pump	1005048.CFU_1184	Oxalobacteraceae	mdtB	aminocoumarin	efflux pump	different ARG
k141_BOG_110	k141_BOG_110_11109478_13	0.0	59.7	ARO:3000794	mdtC	aminocoumarin	efflux pump	1005048.CFU_1183	Oxalobacteraceae	mdtC	aminocoumarin	efflux pump	same
k141_BOG_110	k141_BOG_110_3710423_1	0.0	67.5	ARO:3000378	MexB	peptide, sulfonamipeptide antibiotic, sulfonamide antibiotic, diaminopyrimidine antibiotic, penam, cephalosporin, tetracycline antibiotic, carbapenem, monobactam, phenicol antibiotic, aminocoumarin antibiotic, fluoroquinolone antibiotic, macrolide antibiotic, penem, cephamycin, lactam	efflux pump	1123257.AUFV01000011_gene3158	Xanthomonadales	acrB	tetracycline antibiotic, penam, cephalosporin, glycylcycline, rifamycin antibiotic, phenicol antibiotic, triclosan, fluoroquinolone antibiotic, lactam	efflux pump	different ARG
k141_BOG_110	k141_BOG_110_3710423_2	1.5e-105	54.2	ARO:3000377	MexA	peptide antibiotic, penam, diaminopyrimidine antibiotic, sulfonamide antibiotic, tetracycline antibiotic, cephalosporin, monobactam, carbapenem, aminocoumarin antibiotic, phenicol antibiotic, fluoroquinolone antibiotic, macrolide antibiotic, penem, cephamycin, lactam	efflux pump	742159.HMPREF0004_2927	Alcaligenaceae	acrA	tetracycline antibiotic, rifamycin antibiotic, phenicol antibiotic, glycylcycline, penam, cephalosporin, triclosan, fluoroquinolone antibiotic, lactam	efflux pump	different ARG
k141_BOG_110	k141_BOG_110_9311978_11	2.1e-85	67.6	ARO:3003841	kdpE	aminoglycoside	efflux pump	1209072.ALBT01000078_gene383	Cellvibrio	kdpE	aminoglycoside	efflux pump	same
k141_BOG_119	k141_BOG_119_6640147_42	1.3e-34	50.0	ARO:3002818	msrB	macrolide	efflux pump	1198114.AciX9_2175	Acidobacteriia	msrB	macrolide	efflux pump	same
k141_BOG_119	k141_BOG_119_6640147_54	1.6e-286	52.2	ARO:3004074	MuxB	tetracycline, macrolide	efflux pump	1005048.CFU_1245	Oxalobacteraceae	no protein sequence/domain assigned	---	---	no resistance gene
k141_BOG_119	k141_BOG_119_7591019_3	5.6e-83	63.5	ARO:3003841	kdpE	aminoglycoside	efflux pump	365044.Pnap_3600	Comamonadaceae	kdpE	aminoglycoside	efflux pump	same
k141_BOG_119	k141_BOG_119_8558809_43	1.6e-80	50.6	ARO:3003578	PmrF	peptides	antibiotic target alteration	1163617.SCD_n01752	Betaproteobacteria	arnC	peptides	antibiotic target alteration	same	(arnC and PmrF are synonyms)
k141_BOG_119	k141_BOG_119_8558809_45	2.4e-109	56.0	ARO:3002985	arnA	peptides	antibiotic target alteration	1095769.CAHF01000010_gene1255	Oxalobacteraceae	arnA	peptides	antibiotic target alteration	same
k141_BOG_119	k141_BOG_119_11542459_3	2.6e-101	57.3	ARO:3004042	acrA	tetracycline antibiotic, rifamycin antibiotic, phenicol antibiotic, glycylcycline, penam, cephalosporin, triclosan, fluoroquinolone antibiotic, lactam	efflux pump	477184.KYC_01779	Alcaligenaceae	acrA	tetracycline antibiotic, rifamycin antibiotic, phenicol antibiotic, glycylcycline, penam, cephalosporin, triclosan, fluoroquinolone antibiotic, lactam	efflux pump	same
k141_BOG_119	k141_BOG_119_6860911_6	1.4e-121	61.6	ARO:3003048	rosA	peptide	efflux pump	1218084.BBJK01000214_gene8167	Burkholderiaceae	fsr	fosmidomycin	efflux pump	different ARG
k141_BOG_119	k141_BOG_119_13408577_14	3.8e-288	52.8	ARO:3004074	MuxB	tetracycline, macrolide	efflux pump	1122604.JONR01000043_gene3160	Xanthomonadales	ACR-transporter	multi-drug	efflux pump	different ARG
k141_BOG_119	k141_BOG_119_10130131_6	4.1e-53	60.8	ARO:3002875	dfrE	diaminopyrimidines	antibiotic target replacement	381666.H16_A2703	Burkholderiaceae	thyA	para-aminosalicylic acid	antibiotic target alteration	different ARG
k141_BOG_119	k141_BOG_119_10130131_7	4.8e-39	51.9	ARO:3003105	dfrA3	diaminopyrimidines	antibiotic target replacement	1123392.AQWL01000001_gene1433	Hydrogenophilales	folA	diaminopyrimidines	antibiotic target replacement	different ARG
k141_BOG_119	k141_BOG_119_12939109_46	0.0	72.1	ARO:3004074	MuxB	tetracycline, macrolide	efflux pump	1005048.CFU_1184	Oxalobacteraceae	mdtB	aminocoumarin	efflux pump	different ARG
k141_BOG_119	k141_BOG_119_12939109_47	0.0	60.1	ARO:3000794	mdtC	aminocoumarin	efflux pump	1144319.PMI16_02519	Oxalobacteraceae	mdtC	aminocoumarin	efflux pump	same
k141_BOG_119	k141_BOG_119_718017_7	5.2e-307	50.4	ARO:3003844	mfd	fluoroquinolone	antibiotic target protection	864073.HFRIS_016140	Oxalobacteraceae	mfd	fluoroquinolone	antibiotic target protection	same
k141_BOG_119	k141_BOG_119_2724902_29	2.5e-147	51.6	ARO:3000074	emrB	fluoroquinolone	efflux pump	595537.Varpa_4004	Comamonadaceae	emrB	fluoroquinolone	efflux pump	same
k141_BOG_129	k141_BOG_129_11314480_5	8.3e-146	51.7	ARO:3000074	emrB	fluoroquinolone	efflux pump	NUO88181.1	---	DHA2 family efflux MFS transporter permease subunit	potentially involved in resistance	efflux pump	different ARG
k141_BOG_129	k141_BOG_129_9455757_50	1.2e-281	51.4	ARO:3003705	mexN	phenicol	efflux pump	TAJ58450.1	---	arcB	acridine dye	efflux pump	different ARG
k141_BOG_129	k141_BOG_129_5887074_5	0.0	57.5	ARO:3004074	MuxB	tetracycline, macrolide	efflux pump	WP_035928377.1	---	RND transporter permease subunit	multi-drug	efflux pump	different ARG
k141_BOG_129	k141_BOG_129_5145644_30	3.2e-106	55.3	ARO:3002985	arnA	peptides	antibiotic target alteration	WP_114401536.1	---	potentially arnA	peptides	antibiotic target alteration	same
k141_BOG_129	k141_BOG_129_5145644_32	2.7e-80	51.0	ARO:3003578	PmrF	peptides	antibiotic target alteration	PWB46648.1	---	glycosyltransferase	---	---	no resistance gene
k141_BOG_129	k141_BOG_129_2344568_11	4.3e-75	57.3	ARO:3003841	kdpE	aminoglycoside	efflux pump	WP_116606676.1	---	KdpE	two-component system response regulator	efflux pump	same
k141_BOG_129	k141_BOG_129_11804810_36	1.9e-70	55.2	ARO:3003841	kdpE	aminoglycoside	efflux pump	WP_056670734.1	---	OmpR/PhoB response regulator	potentially involved in resistance	---	no resistance gene
k141_BOG_129	k141_BOG_129_9056694_13	2.7e-104	57.9	ARO:3000377	MexA	peptide antibiotic, penam, diaminopyrimidine antibiotic, sulfonamide antibiotic, tetracycline antibiotic, cephalosporin, monobactam, carbapenem, aminocoumarin antibiotic, phenicol antibiotic, fluoroquinolone antibiotic, macrolide antibiotic, penem, cephamycin, lactam	efflux pump	KGD92488.1	---	hemolysin D	---	---	no resistance gene
k141_BOG_129	k141_BOG_129_9056694_14	0.0	66.1	ARO:3000378	MexB	peptide, sulfonamipeptide antibiotic, sulfonamide antibiotic, diaminopyrimidine antibiotic, penam, cephalosporin, tetracycline antibiotic, carbapenem, monobactam, phenicol antibiotic, aminocoumarin antibiotic, fluoroquinolone antibiotic, macrolide antibiotic, penem, cephamycin, lactam	efflux pump	WP_028008482.1	---	RND transporter permease subunit	multi-drug	efflux pump	different ARG
k141_BOG_129	k141_BOG_129_5360013_10	7.3e-67	57.1	ARO:3003841	kdpE	aminoglycoside	efflux pump	WP_026822781.1	---	KdpE	two-component system response regulator	efflux pump	same
k141_BOG_129	k141_BOG_129_5486919_12	1.4e-38	50.8	ARO:3002818	msrB	macrolide	efflux pump	WP_013148343.1	---	MsrB	macrolide	efflux pump	same
k141_BOG_12	k141_BOG_12_9437091_1	1.2e-129	55.0	ARO:3003785	murA	fosfomycin	antibiotic target alteration	1444711.CCJF01000005_gene678	Chlamydiae	murA	fosfomycin	antibiotic target alteration	same
k141_BOG_12	k141_BOG_12_416208_1	5.4e-19	57.3	ARO:3000198	FosX	fosfomycin	antibiotic inactivation	526222.Desal_1832	Desulfovibrionales	fosX	fosfomycin	antibiotic inactivation	same
k141_BOG_12	k141_BOG_12_787476_36	1.5e-61	56.2	ARO:3003744	vatF	streptogramin antibiotic	antibiotic inactivation	264201.pc0519	Chlamydiae	vatD	streptogramin antibiotic	antibiotic inactivation	different ARG
k141_BOG_134	k141_BOG_134_8498004_40	7.1e-311	57.0	ARO:3000794	mdtC	aminocoumarin	efflux pump	1267535.KB906767_gene4194	Acidobacteria	mdtC	aminocoumarin	efflux pump	same
k141_BOG_134	k141_BOG_134_8498004_41	0.0	63.9	ARO:3004074	MuxB	tetracycline, macrolide	efflux pump	1267535.KB906767_gene4195	Acidobacteriia	mdtB	aminocoumarin	efflux pump	different ARG
k141_BOG_134	k141_BOG_134_14264567_79	9.4e-42	66.4	ARO:3004074	MuxB	tetracycline, macrolide	efflux pump	682795.AciX8_0392	Acidobacteriia	mdtB	aminocoumarin	efflux pump	different ARG
k141_BOG_134	k141_BOG_134_3103429_1	3.2e-125	53.8	ARO:3000794	mdtC	aminocoumarin	efflux pump	682795.AciX8_0391	Acidobacteriia	mdtC	aminocoumarin	efflux pump	same
k141_BOG_134	k141_BOG_134_2401005_18	8.2e-35	52.9	ARO:3002818	msrB	macrolide	efflux pump	682795.AciX8_1703	Acidobacteriia	msrB	macrolide	efflux pump	same
k141_BOG_134	k141_BOG_134_9112101_45	1.8e-41	57.5	ARO:3002818	msrB	macrolide	efflux pump	65093.PCC7418_2230	Cyanobacteria	msrB	macrolide	efflux pump	same
k141_BOG_136	k141_BOG_136_9411896_57	5e-47	50.0	ARO:3000254	emrY	macrolide antibiotic, streptogramin antibiotic, lincosamide antibiotic	efflux pump	1198114.AciX9_0669	Acidobacteriia	emrY	macrolide antibiotic, streptogramin antibiotic, lincosamide antibiotic	efflux pump	same
k141_BOG_136	k141_BOG_136_11315514_13	1.3e-42	57.9	ARO:3002818	msrB	macrolide	efflux pump	682795.AciX8_0505	Acidobacteriia	msrB	macrolide	efflux pump	same
k141_BOG_136	k141_BOG_136_45433_13	6.6e-15	54.9	ARO:3003318	parY	aminocoumarin	antibiotic target alteration	1198114.AciX9_3404	Acidobacteriia	gyrB	aminocoumarin	antibiotic target alteration	different ARG
k141_BOG_136	k141_BOG_136_5796107_1	4.3e-71	63.6	ARO:3003841	kdpE	aminoglycoside	efflux pump	266265.Bxe_A3248	Burkholderiaceae	kdpE	aminoglycoside	efflux pump	same
k141_BOG_136	k141_BOG_136_8871663_14	0.0	53.9	ARO:3004074	MuxB	tetracycline, macrolide	efflux pump	682795.AciX8_0392	Acidobacteriia	mdtB	aminocoumarin	efflux pump	different ARG
k141_BOG_136	k141_BOG_136_8871663_15	4e-298	55.1	ARO:3000794	mdtC	aminocoumarin	efflux pump	682795.AciX8_0391	Acidobacteriia	mdtC	aminocoumarin	efflux pump	same
k141_BOG_154	k141_BOG_154_12254172_109	0.0	60.0	ARO:3000216	acrB	tetracycline antibiotic, penam, cephalosporin, glycylcycline, rifamycin antibiotic, phenicol antibiotic, triclosan, fluoroquinolone antibiotic, lactam	efflux pump	1500306.JQLA01000007_gene6270	Rhizobiaceae	acrB	tetracycline antibiotic, penam, cephalosporin, glycylcycline, rifamycin antibiotic, phenicol antibiotic, triclosan, fluoroquinolone antibiotic, lactam	efflux pump	same
k141_BOG_154	k141_BOG_154_14196646_94	0.0	71.7	ARO:3003010	ceoB	aminoglycoside, fluoroquinolone	efflux pump	311403.Arad_3559	Rhizobiaceae	mexF	phenicol, diaminopyrimidine, fluoroquinolone	efflux pump	different ARG
k141_BOG_154	k141_BOG_154_14196646_267	2.1e-27	59.4	ARO:3004039	emrE	macrolide antibiotic	efflux pump	1500306.JQLA01000006_gene586	Rhizobiaceae	emrE	macrolide	efflux pump	same
k141_BOG_154	k141_BOG_154_8556440_93	0.0	60.3	ARO:3003681	TriC	triclosan	efflux pump	492774.JQMB01000014_gene1452	Rhizobiaceae	czcA	---	---	no resistance gene
k141_BOG_154	k141_BOG_154_8726560_4	1.2e-34	59.8	ARO:3000489	sav1866	---	efflux pump	311403.Arad_7074	Rhizobiaceae	ywjA	ABC transporter	efflux pump	different ARG
k141_BOG_154	k141_BOG_154_8726560_27	7.6e-273	50.7	ARO:3004074	MuxB	tetracycline, macrolide	efflux pump	1246459.KB898361_gene5501	Rhizobiaceae	no protein sequence/domain assigned	---	---	no resistance gene
k141_BOG_154	k141_BOG_154_5015251_98	1.7e-272	50.7	ARO:3004074	MuxB	tetracycline, macrolide	efflux pump	1500306.JQLA01000007_gene6268	Rhizobiaceae	mdtC	aminocoumarin	efflux pump	different ARG
k141_BOG_154	k141_BOG_154_5015251_99	3.8e-288	53.1	ARO:3004074	MuxB	tetracycline, macrolide	efflux pump	311403.Arad_4548	Rhizobiaceae	mdtB	aminocoumarin	efflux pump	different ARG
k141_BOG_154	k141_BOG_154_1299309_160	3.4e-33	51.1	ARO:3002818	msrB	macrolide	efflux pump	1380391.JIAS01000001_gene2712	Rhodospirillales	msrB	macrolide	efflux pump	same
k141_BOG_154	k141_BOG_154_14591328_275	5.7e-143	52.6	ARO:3003049	rosB	peptide antibiotic	efflux pump	311403.Arad_0843	Rhizobiaceae	ybaL	---	---	no resistance gene
k141_BOG_154	k141_BOG_154_14591328_303	2.4e-274	50.5	ARO:3004074	MuxB	tetracycline, macrolide	efflux pump	1220582.RRU01S_23_01910	Rhizobiaceae	mdtB	aminocoumarin	efflux pump	different ARG
k141_BOG_154	k141_BOG_154_14594140_5	7.7e-62	50.0	ARO:3002252	CARB-14	penam	antibiotic inactivation	311403.Arad_1449	Rhizobiaceae	bla	lactam	antibiotic inactivation	different ARG
k141_BOG_154	k141_BOG_154_9933892_140	5.7e-173	50.5	ARO:3000535	macB	macrolide	efflux pump	1500306.JQLA01000014_gene1976	Rhizobiaceae	macB	macrolide	efflux pump	same
k141_BOG_154	k141_BOG_154_4340233_73	7.2e-110	56.4	ARO:3003048	rosA	peptide	efflux pump	1144312.PMI09_00479	Rhizobiaceae	fsr	fosmidomycin	efflux pump	different ARG
k141_BOG_200	k141_BOG_200_5745576_28	1.8e-86	51.8	ARO:3002511	LRA-12	lactam	antibiotic inactivation	485918.Cpin_4572	Sphingobacteriia	lactamase B	lactam	antibiotic inactivation	different ARG
k141_BOG_200	k141_BOG_200_8776591_20	1.1e-110	54.6	ARO:3003048	rosA	peptide	efflux pump	1123008.KB905708_gene1001	Porphyromonadaceae	fsr	fosmidomycin	efflux pump	different ARG
k141_BOG_200	k141_BOG_200_14573825_27	1.9e-37	51.2	ARO:3002818	msrB	macrolide	efflux pump	700598.Niako_6072	Sphingobacteriia	msrB	macrolide	efflux pump	same
k141_BOG_200	k141_BOG_200_13903907_1	2.4e-12	58.6	ARO:3000489	sav1866	---	efflux pump	710686.Mycsm_04368	Mycobacteriaceae	ABC transporter	multi-drug	efflux pump	different ARG
k141_BOG_200	k141_BOG_200_8264617_10	5.4e-53	60.4	ARO:3002875	dfrE	diaminopyrimidines	antibiotic target replacement	485918.Cpin_6453	Sphingobacteriia	thyA	para-aminosalicylic acid	antibiotic target alteration	different ARG
k141_BOG_200	k141_BOG_200_11208899_18	3.1e-119	59.1	ARO:3003048	rosA	peptide	efflux pump	1454007.JAUG01000075_gene3435	Sphingobacteriia	fsr	fosmidomycin	efflux pump	different ARG
k141_BOG_201	k141_BOG_201_2854283_19	1.9e-33	51.7	ARO:3002818	msrB	macrolide	efflux pump	1267535.KB906767_gene4272	Acidobacteriia	msrB	macrolide	efflux pump	same
k141_BOG_201	k141_BOG_201_9563096_17	0.0	56.7	ARO:3004075	MuxC	aminocoumarin, tetracycline, macrolide, lactam	efflux pump	234267.Acid_1579	Acidobacteria	mdtC	aminocoumarin	efflux pump	different ARG
k141_BOG_201	k141_BOG_201_9563096_18	0.0	63.3	ARO:3004074	MuxB	tetracycline, macrolide	efflux pump	1267535.KB906767_gene1137	Acidobacteriia	mdtB	aminocoumarin	efflux pump	different ARG
k141_BOG_201	k141_BOG_201_2100728_17	8e-33	51.5	ARO:3001330	mdtD	macrolides, lincosamides, streptogramins, and tetracyclines	efflux pump	682795.AciX8_0841	Acidobacteriia	mdtD	macrolides, lincosamides, streptogramins, and tetracyclines	efflux pump	same
k141_BOG_201	k141_BOG_201_5948832_40	5e-86	56.0	ARO:3000606	FEZ-1	lactam	antibiotic inactivation	1267534.KB906755_gene4418	Acidobacteriia	lactamase B	lactam	antibiotic inactivation	different ARG
k141_BOG_201	k141_BOG_201_12979663_2	1.2e-115	57.0	ARO:3003048	rosA	peptide	efflux pump	1121127.JAFA01000042_gene4249	Burkholderiaceae	fsr	fosmidomycin	efflux pump	different ARG
k141_BOG_22	k141_BOG_22_9780225_3	3.8e-137	63.4	ARO:3000024	patA	fluoroquinolone	efflux pump	1111479.AXAR01000005_gene605	Bacilli	patA	fluoroquinolone	efflux pump	same
k141_BOG_22	k141_BOG_22_12019475_28	3e-36	51.7	ARO:3002818	msrB	macrolide	efflux pump	365528.KB891274_gene2714	Frankiales	msrB	macrolide	efflux pump	same
k141_BOG_22	k141_BOG_22_13951066_1	3.5e-12	50.8	ARO:3003962	farB	antibacterial free fatty acids	efflux pump	714943.Mucpa_3469	Sphingobacteriia	ermB	MSLb	antibiotic target alteration	different ARG
k141_BOG_22	k141_BOG_22_5643386_20	1.6e-20	51.2	ARO:3000195	tetB(P)	tetracyclines	antibiotic target protection	644966.Tmar_2298	Clostridiales incertae sedis	fusA	fusidic acid	antibiotic target alteration	different ARG
k141_BOG_2	k141_BOG_2_10350256_59	8.1e-42	52.2	ARO:3003105	dfrA3	diaminopyrimidines	antibiotic target replacement	216142.LT40_15005	Gammaproteobacteria	folA	diaminopyrimidines	antibiotic target replacement	different ARG
k141_BOG_2	k141_BOG_2_11314819_11	1.4e-78	62.6	ARO:3000828	baeR	aminocoumarin, aminoglycoside	efflux pump	1179778.PMM47T1_24428	Gammaproteobacteria	baeR/S	aminocoumarin, aminoglycoside	efflux pump	same
k141_BOG_2	k141_BOG_2_1916639_73	0.0	78.5	ARO:3002985	arnA	peptides	antibiotic target alteration	911239.CF149_14887	Gammaproteobacteria	arnA	peptides	antibiotic target alteration	same
k141_BOG_2	k141_BOG_2_1916639_74	9.9e-121	66.7	ARO:3003578	PmrF	peptides	antibiotic target alteration	1042209.HK44_006080	Pseudomonas fluorescens group	arnC	peptides	antibiotic target alteration	same	(arnC and PmrF are synonyms)
k141_BOG_2	k141_BOG_2_8597632_61	1.4e-99	78.2	ARO:3004054	CpxR	peptide, sulfonamide, lactam, diaminopyrimidine, aminocoumarin, phenicol, aminoglycoside, tetracycline, fluoroquinolone, macrolide	efflux pump	216142.LT40_05840	Gammaproteobacteria	cpxR	peptide, sulfonamide, lactam, diaminopyrimidine, aminocoumarin, phenicol, aminoglycoside, tetracycline, fluoroquinolone, macrolide	efflux pump	same
k141_BOG_2	k141_BOG_2_167657_1	0.0	78.3	ARO:3003681	TriC	triclosan	efflux pump	1179778.PMM47T1_00280	Gammaproteobacteria	czcA	---	---	no resistance gene
k141_BOG_2	k141_BOG_2_167657_2	2.7e-97	56.7	ARO:3003680	TriB	triclosan	efflux pump	321846.PS417_01045	Gammaproteobacteria	triB	triclosan	efflux pump	same
k141_BOG_2	k141_BOG_2_167657_3	6.2e-97	57.0	ARO:3003679	TriA	triclosan	efflux pump	264730.PSPPH_0327	Pseudomonas syringae group	triA	triclosan	efflux pump	same
k141_BOG_2	k141_BOG_2_7722320_41	2.5e-100	54.6	ARO:3004073	MuxA	macrolide, tetracycline, aminocoumarin, lactam	efflux pump	1005395.CSV86_15280	Pseudomonas putida group	mdtA	aminocoumarin	efflux pump	different ARG
k141_BOG_2	k141_BOG_2_7722320_42	0.0	69.4	ARO:3004074	MuxB	tetracycline, macrolide	efflux pump	216142.LT40_11155	Gammaproteobacteria	mdtB	aminocoumarin	efflux pump	different ARG
k141_BOG_2	k141_BOG_2_7722320_43	0.0	58.2	ARO:3004075	MuxC	aminocoumarin, tetracycline, macrolide, lactam	efflux pump	1179778.PMM47T1_14476	Gammaproteobacteria	mdtC	aminocoumarin	efflux pump	different ARG
k141_BOG_2	k141_BOG_2_7722320_44	2.9e-137	59.2	ARO:3004072	OpmB	tetracycline antibiotic, macrolide antibiotic, aminocoumarin antibiotic, monobactam, lactam	efflux pump	1042209.HK44_004815	Pseudomonas fluorescens group	oprM_1	peptide antibiotic, penam, sulfonamide antibiotic, diaminopyrimidine antibiotic, phenicol antibiotic, tetracycline antibiotic, carbapenem, fluoroquinolone antibiotic, aminocoumarin antibiotic, cephalosporin, macrolide antibiotic, monobactam, acridine dye, cephamycin, penem, aminoglycoside antibiotic	efflux pump	different ARG
k141_BOG_2	k141_BOG_2_9626290_61	1.8e-41	55.3	ARO:3002818	msrB	macrolide	efflux pump	1395516.PMO01_18670	Gammaproteobacteria	msrB	macrolide	efflux pump	same
k141_BOG_2	k141_BOG_2_11556798_9	3.8e-111	55.4	ARO:3003048	rosA	peptide	efflux pump	95619.PM1_0212260	Gammaproteobacteria	fsr	fosmidomycin	efflux pump	different ARG
k141_BOG_2	k141_BOG_2_9851091_4	1.4e-34	63.6	ARO:3004038	emrE	aminoglycoside antibiotic	efflux pump	1144325.PMI22_03945	Gammaproteobacteria	emrE	macrolide	efflux pump	same
k141_BOG_2	k141_BOG_2_9851091_7	3.9e-179	68.5	ARO:3003682	OpmH	triclosan	efflux pump	1179778.PMM47T1_09911	Gammaproteobacteria	tolC	tetracycline antibiotic, cephalosporin, phenicol antibiotic, fluoroquinolone antibiotic, macrolide antibiotic, rifamycin antibiotic, aminocoumarin antibiotic, penam, cephamycin, glycylcycline, triclosan, lactam	efflux pump	different ARG
k141_BOG_2	k141_BOG_2_418545_30	5.3e-144	63.8	ARO:3000379	OprM	peptide antibiotic, sulfonamide antibiotic, penam, diaminopyrimidine antibiotic, monobactam, fluoroquinolone antibiotic, tetracycline antibiotic, cephalosporin, carbapenem, phenicol antibiotic, aminocoumarin antibiotic, macrolide antibiotic, penem, aminoglycoside antibiotic, cephamycin, acridine dye, lactam	efflux pump	1357279.N018_05105	Pseudomonas syringae group	ttgC	---	---	no resistance gene
k141_BOG_2	k141_BOG_2_418545_31	0.0	78.0	ARO:3000378	MexB	peptide, sulfonamipeptide antibiotic, sulfonamide antibiotic, diaminopyrimidine antibiotic, penam, cephalosporin, tetracycline antibiotic, carbapenem, monobactam, phenicol antibiotic, aminocoumarin antibiotic, fluoroquinolone antibiotic, macrolide antibiotic, penem, cephamycin, lactam	efflux pump	1357272.AVEO02000166_gene2441	Pseudomonas syringae group	ttgB	---	---	no resistance gene
k141_BOG_2	k141_BOG_2_418545_32	3.6e-127	63.3	ARO:3000377	MexA	peptide antibiotic, penam, diaminopyrimidine antibiotic, sulfonamide antibiotic, tetracycline antibiotic, cephalosporin, monobactam, carbapenem, aminocoumarin antibiotic, phenicol antibiotic, fluoroquinolone antibiotic, macrolide antibiotic, penem, cephamycin, lactam	efflux pump	1179778.PMM47T1_02644	Gammaproteobacteria	ttgA	---	---	no resistance gene
k141_BOG_2	k141_BOG_2_14581881_12	5.2e-75	66.3	ARO:3000518	CRP	penam, fluoroquinolone antibiotic, macrolide antibiotic, lactam	efflux pump	237609.PSAKL28_04630	Gammaproteobacteria	crp	penam, fluoroquinolone antibiotic, macrolide antibiotic, lactam	efflux pump	same
k141_BOG_2	k141_BOG_2_11771068_14	1.5e-35	57.1	ARO:3000504	golS	phenicol antibiotic, penam, carbapenem, cephamycin, cephalosporin, monobactam, penem, lactam	efflux pump	1179778.PMM47T1_11592	Gammaproteobacteria	cueR	---	---	no resistance gene
k141_BOG_2	k141_BOG_2_7174898_48	6e-61	50.9	ARO:3003841	kdpE	aminoglycoside	efflux pump	1163398.AJJP01000069_gene2457	Gammaproteobacteria	kdpE	aminoglycoside	efflux pump	same
k141_BOG_2	k141_BOG_2_7174898_101	3.2e-139	50.3	ARO:3000074	emrB	fluoroquinolone	efflux pump	1179778.PMM47T1_19060	Gammaproteobacteria	emrB	fluoroquinolone	efflux pump	same
k141_BOG_2	k141_BOG_2_11891188_27	2e-273	51.5	ARO:3004074	MuxB	tetracycline, macrolide	efflux pump	1042209.HK44_006145	Pseudomonas fluorescens group	arcB	acridine dye	efflux pump	different ARG
k141_BOG_2	k141_BOG_2_11946014_2	1.3e-193	74.4	ARO:3000805	OprN	phenicol antibiotic, diaminopyrimidine antibiotic, fluoroquinolone antibiotic	efflux pump	1179778.PMM47T1_07971	Gammaproteobacteria	oprN	phenicol antibiotic, diaminopyrimidine antibiotic, fluoroquinolone antibiotic	efflux pump	same
k141_BOG_2	k141_BOG_2_11946014_3	0.0	87.3	ARO:3000804	MexF	phenicol, diaminopyrimidine, fluoroquinolone	efflux pump	1357272.AVEO02000132_gene4250	Pseudomonas syringae group	mexF	phenicol, diaminopyrimidine, fluoroquinolone	efflux pump	same
k141_BOG_2	k141_BOG_2_11946014_4	2.4e-161	74.1	ARO:3000803	MexE	phenicol antibiotic, diaminopyrimidine antibiotic, fluoroquinolone antibiotic	efflux pump	1005395.CSV86_27097	Pseudomonas putida group	mexE	phenicol antibiotic, diaminopyrimidine antibiotic, fluoroquinolone antibiotic	efflux pump	same
k141_BOG_2	k141_BOG_2_8223267_5	2.5e-110	54.9	ARO:3003048	rosA	peptide	efflux pump	1245471.PCA10_20580	Pseudomonas aeruginosa group	fsr	fosmidomycin	efflux pump	different ARG
k141_BOG_2	k141_BOG_2_1659738_1	0.0	60.1	ARO:3004074	MuxB	tetracycline, macrolide	efflux pump	1179778.PMM47T1_10240	Gammaproteobacteria	mdtB	aminocoumarin	efflux pump	different ARG
k141_BOG_2	k141_BOG_2_1659738_2	7.8e-310	57.8	ARO:3000794	mdtC	aminocoumarin	efflux pump	1179778.PMM47T1_10235	Gammaproteobacteria	mdtC	aminocoumarin	efflux pump	same
k141_BOG_2	k141_BOG_2_13978768_33	0.0	56.7	ARO:3003844	mfd	fluoroquinolone	antibiotic target protection	220664.PFL_1954	Pseudomonas fluorescens group	mfd	fluoroquinolone	antibiotic target protection	same
k141_BOG_39	k141_BOG_39_11294684_1	2.7e-217	51.1	ARO:3004074	MuxB	tetracycline, macrolide	efflux pump	1380394.JADL01000012_gene910	Rhodospirillales	ACR-transporter	multi-drug	efflux pump	different ARG
k141_BOG_39	k141_BOG_39_10359446_9	5.2e-105	56.4	ARO:3003048	rosA	peptide	efflux pump	626418.bglu_1g21870	Burkholderiaceae	fsr	fosmidomycin	efflux pump	different ARG
k141_BOG_39	k141_BOG_39_12634668_6	5.1e-34	53.8	ARO:3002818	msrB	macrolide	efflux pump	391165.GbCGDNIH1_2159	Rhodospirillales	msrB	macrolide	efflux pump	same
k141_BOG_39	k141_BOG_39_2330660_11	8.2e-308	51.6	ARO:3000794	mdtC	aminocoumarin	efflux pump	1218076.BAYB01000019_gene3668	Burkholderiaceae	mdtC	aminocoumarin	efflux pump	same
k141_BOG_39	k141_BOG_39_2330660_12	0.0	61.8	ARO:3004074	MuxB	tetracycline, macrolide	efflux pump	1169143.KB911055_gene2510	Burkholderiaceae	mdtB	aminocoumarin	efflux pump	different ARG
k141_BOG_39	k141_BOG_39_6361067_12	5.9e-73	61.2	ARO:3003705	mexN	phenicol	efflux pump	1380394.JADL01000010_gene4283	Rhodospirillales	ACR-transporter	multi-drug	efflux pump	different ARG
k141_BOG_39	k141_BOG_39_7392476_1	7e-134	52.0	ARO:3004074	MuxB	tetracycline, macrolide	efflux pump	1121106.JQKB01000002_gene3417	Rhodospirillales	mdtB	aminocoumarin	efflux pump	different ARG
k141_BOG_57	k141_BOG_57_10407043_3	0.0	63.1	ARO:3004074	MuxB	tetracycline, macrolide	efflux pump	639030.JHVA01000001_gene3064	Acidobacteriia	mdtB	aminocoumarin	efflux pump	different ARG
k141_BOG_57	k141_BOG_57_10407043_5	8.6e-292	50.8	ARO:3000794	mdtC	aminocoumarin	efflux pump	401053.AciPR4_0357	Acidobacteriia	mdtC	aminocoumarin	efflux pump	same
k141_BOG_57	k141_BOG_57_5731562_19	0.000000000006	51.9	ARO:3002841	vatB	streptogramin antibiotic	antibiotic inactivation	1189620.AJXL01000132_gene1653	Flavobacterium	wbbJ	---	---	no resistance gene
k141_BOG_57	k141_BOG_57_8733529_17	2.6e-36	50.8	ARO:3002818	msrB	macrolide	efflux pump	1198114.AciX9_2175	Acidobacteriia	msrB	macrolide	efflux pump	same
k141_BOG_57	k141_BOG_57_5169392_26	0.0000000000000002	50.5	ARO:3003318	parY	aminocoumarin	antibiotic target alteration	682795.AciX8_0253	Acidobacteriia	gyrB	aminocoumarin	antibiotic target alteration	different ARG
k141_BOG_57	k141_BOG_57_10901243_14	2.7e-41	53.4	ARO:3002818	msrB	macrolide	efflux pump	682795.AciX8_0505	Acidobacteriia	msrB	macrolide	efflux pump	same
k141_BOG_93	k141_BOG_93_9437713_78	0.0	74.4	ARO:3000804	MexF	phenicol, diaminopyrimidine, fluoroquinolone	efflux pump	666685.R2APBS1_0072	Xanthomonadales	mexF	phenicol, diaminopyrimidine, fluoroquinolone	efflux pump	same
k141_BOG_93	k141_BOG_93_10445227_4	2.8e-76	72.5	ARO:3003048	rosA	peptide	efflux pump	1163407.UU7_10566	Xanthomonadales	fsr	fosmidomycin	efflux pump	different ARG
k141_BOG_93	k141_BOG_93_8733642_2	1.5e-30	59.1	ARO:3003836	qacH	fluoroquinolone antibiotic	efflux pump	1163408.UU9_08068	Xanthomonadales	emrE	macrolide	efflux pump	different ARG
k141_BOG_93	k141_BOG_93_8733642_31	7.9e-53	50.2	ARO:3004054	CpxR	peptide, sulfonamide, lactam, diaminopyrimidine, aminocoumarin, phenicol, aminoglycoside, tetracycline, fluoroquinolone, macrolide	efflux pump	1234364.AMSF01000005_gene800	Xanthomonadales	cpxR	peptide, sulfonamide, lactam, diaminopyrimidine, aminocoumarin, phenicol, aminoglycoside, tetracycline, fluoroquinolone, macrolide	efflux pump	same
k141_BOG_93	k141_BOG_93_9753502_7	6.8e-314	56.8	ARO:3004074	MuxB	tetracycline, macrolide	efflux pump	196367.JNFG01000003_gene5702	Burkholderiaceae	mdtB	aminocoumarin	efflux pump	different ARG
k141_BOG_93	k141_BOG_93_2230704_11	7.1e-83	54.3	ARO:3003894	Rm3	lactam	antibiotic inactivation	1234364.AMSF01000027_gene3504	Xanthomonadales	lactamase B	lactam	antibiotic inactivation	different ARG
k141_BOG_93	k141_BOG_93_446608_1	4.2e-36	51.1	ARO:3000195	tetB(P)	tetracyclines	antibiotic target protection	767434.Fraau_2418	Xanthomonadales	fusA	fusidic acid	antibiotic target alteration	different ARG
k141_BOG_93	k141_BOG_93_5207912_1	9.6e-59	51.2	ARO:3000518	CRP	penam, fluoroquinolone antibiotic, macrolide antibiotic, lactam	efflux pump	1163407.UU7_08383	Xanthomonadales	crp	penam, fluoroquinolone antibiotic, macrolide antibiotic, lactam	efflux pump	same
k141_BOG_93	k141_BOG_93_491181_16	0.0	53.9	ARO:3003844	mfd	fluoroquinolone	antibiotic target protection	666685.R2APBS1_1278	Xanthomonadales	mfd	fluoroquinolone	antibiotic target protection	same
k141_BOG_93	k141_BOG_93_508203_49	7.9e-289	52.3	ARO:3004074	MuxB	tetracycline, macrolide	efflux pump	1163408.UU9_14380	Xanthomonadales	mdtB	aminocoumarin	efflux pump	different ARG
k141_BOG_93	k141_BOG_93_2429585_6	8.1e-62	71.3	ARO:3002875	dfrE	diaminopyrimidines	antibiotic target replacement	1163409.UUA_15728	Xanthomonadales	thyA	para-aminosalicylic acid	antibiotic target alteration	different ARG
k141_BOG_93	k141_BOG_93_2519881_14	0	54.0	ARO:3003693	mexK	tetracycline antibiotic, macrolide antibiotic, triclosan	efflux pump	882378.RBRH_00528	Burkholderiaceae	czcA	---	---	no resistance gene
k141_BOG_93	k141_BOG_93_5454759_21	2.1e-143	53.0	ARO:3000074	emrB	fluoroquinolone	efflux pump	1234364.AMSF01000025_gene3719	Xanthomonadales	emrB	fluoroquinolone	efflux pump	same
k141_BOG_93	k141_BOG_93_3600500_12	1.7e-148	50.0	ARO:3000074	emrB	fluoroquinolone	efflux pump	1163407.UU7_10456	Xanthomonadales	emrY	macrolide antibiotic, streptogramin antibiotic, lincosamide antibiotic	efflux pump	different ARG
k141_BOG_93	k141_BOG_93_10261213_2	4.6e-37	50.4	ARO:3002818	msrB	macrolide	efflux pump	1442599.JAAN01000033_gene1628	Xanthomonadales	msrB	macrolide	efflux pump	same
k141_BOG_93	k141_BOG_93_828145_1	2.1e-65	63.1	ARO:3003048	rosA	peptide	efflux pump	1163408.UU9_02409	Xanthomonadales	fsr	fosmidomycin	efflux pump	different ARG
k141_BOG_93	k141_BOG_93_828145_17	2.6e-74	64.7	ARO:3004074	MuxB	tetracycline, macrolide	efflux pump	266265.Bxe_B2009	Burkholderiaceae	mdtB	aminocoumarin	efflux pump	different ARG
k141_BOG_93	k141_BOG_93_842970_14	3.3e-146	57.7	ARO:3004074	MuxB	tetracycline, macrolide	efflux pump	1118235.CAJH01000019_gene1030	Xanthomonadales	mdtB	aminocoumarin	efflux pump	different ARG
k141_BOG_93	k141_BOG_93_9397237_66	1.7e-60	51.6	ARO:3000828	baeR	aminocoumarin, aminoglycoside	efflux pump	1502852.FG94_01726	Oxalobacteraceae	baeR	aminocoumarin, aminoglycoside	efflux pump	same
k141_BOG_99	k141_BOG_99_5673321_4	6.4e-148	53.7	ARO:3000074	emrB	fluoroquinolone	efflux pump	1094715.CM001373_gene2794	Legionellales	emrB	fluoroquinolone	efflux pump	same
k141_BOG_99	k141_BOG_99_3913166_10	1.1e-74	50.0	ARO:3003578	PmrF	peptides	antibiotic target alteration	59196.RICGR_1237	Legionellales	arnC	peptides	antibiotic target alteration	same	(arnC and PmrF are synonyms)
k141_BOG_99	k141_BOG_99_3920054_34	7.6e-297	53.4	ARO:3003031	mexW	tetracycline antibiotic, macrolide antibiotic, phenicol antibiotic, acridine dye, fluoroquinolone antibiotic	efflux pump	227377.CBU_1093	Legionellales	no protein sequence/domain assigned	---	---	no resistance gene
k141_BOG_99	k141_BOG_99_14350613_28	1.2e-105	53.1	ARO:3002985	arnA	peptides	antibiotic target alteration	244582.JQAK01000001_gene1828	Rickettsiales	arnA	peptides	antibiotic target alteration	same
k141_BOG_99	k141_BOG_99_421056_5	0.0	54.5	ARO:3003844	mfd	fluoroquinolone	antibiotic target protection	472759.Nhal_3142	Chromatiales	mfd	fluoroquinolone	antibiotic target protection	same
k141_BOG_99	k141_BOG_99_597941_6	1.2e-68	50.0	ARO:3000489	sav1866	---	efflux pump	244581.IM40_01290	Rickettsiales	no protein sequence/domain assigned	---	---	no resistance gene
k141_BOG_99	k141_BOG_99_10954957_2	7e-311	56.8	ARO:3000794	mdtC	aminocoumarin	efflux pump	658187.LDG_7667	Legionellales	mdtC	aminocoumarin	efflux pump	same
k141_BOG_99	k141_BOG_99_10954957_3	0.0	61.6	ARO:3004074	MuxB	tetracycline, macrolide	efflux pump	1034943.BN1094_00304	Legionellales	mdtB	aminocoumarin	efflux pump	different ARG
k141_BOG_99	k141_BOG_99_9244032_7	1.3e-51	60.1	ARO:3002875	dfrE	diaminopyrimidines	antibiotic target replacement	272624.lpg2868	Legionellales	thyA	para-aminosalicylic acid	antibiotic target alteration	different ARG
k141_BOG_99	k141_BOG_99_6541243_43	4.2e-100	70.2	ARO:3000606	FEZ-1	lactam	antibiotic inactivation	658187.LDG_7839	Legionellales	lactamase B	lactam	antibiotic inactivation	different ARG
k119_Moss_1	k119_Moss_1_272578_8	4.5e-104	57.6	ARO:3004042	acrA	tetracycline antibiotic, rifamycin antibiotic, phenicol antibiotic, glycylcycline, penam, cephalosporin, triclosan, fluoroquinolone antibiotic, lactam	efflux pump	WP_094829754.1	---	RND transporter periplasmic adaptor subunit	multi-drug	efflux pump	different ARG
k119_Moss_1	k119_Moss_1_272578_9	0.0	69.0	ARO:3000378	MexB	peptide, sulfonamipeptide antibiotic, sulfonamide antibiotic, diaminopyrimidine antibiotic, penam, cephalosporin, tetracycline antibiotic, carbapenem, monobactam, phenicol antibiotic, aminocoumarin antibiotic, fluoroquinolone antibiotic, macrolide antibiotic, penem, cephamycin, lactam	efflux pump	WP_051748175.1	---	RND transporter permease subunit	multi-drug	efflux pump	different ARG
k119_Moss_1	k119_Moss_1_183164_12	2.2e-51	58.2	ARO:3002875	dfrE	diaminopyrimidines	antibiotic target replacement	WP_029921278.1	---	thymidylate synthase	---	---	no resistance gene
k119_Moss_1	k119_Moss_1_273645_4	9.7e-102	52.4	ARO:3000803	MexE	phenicol antibiotic, diaminopyrimidine antibiotic, fluoroquinolone antibiotic	efflux pump	WP_051749107.1	---	RND transporter periplasmic adaptor subunit	multi-drug	efflux pump	different ARG
k119_Moss_1	k119_Moss_1_273645_5	0.0	74.1	ARO:3000804	MexF	phenicol, diaminopyrimidine, fluoroquinolone	efflux pump	WP_029921852.1	---	RND transporter permease subunit	multi-drug	efflux pump	different ARG
k119_Moss_1	k119_Moss_1_99401_2	0.0	57.0	ARO:3004074	MuxB	tetracycline, macrolide	efflux pump	WP_086383424.1	---	RND transporter permease subunit	multi-drug	efflux pump	different ARG
k119_Moss_1	k119_Moss_1_197437_6	1.7e-288	52.9	ARO:3004074	MuxB	tetracycline, macrolide	efflux pump	WP_029922149.1	---	RND transporter permease subunit	multi-drug	efflux pump	different ARG
k119_Moss_1	k119_Moss_1_650543_15	2e-286	50.5	ARO:3003693	mexK	tetracycline antibiotic, macrolide antibiotic, triclosan	efflux pump	WP_029921529.1	---	RND transporter permease subunit	multi-drug	efflux pump	different ARG
k119_Moss_1	k119_Moss_1_250561_1	8.3e-55	52.2	ARO:3004054	CpxR	peptide, sulfonamide, lactam, diaminopyrimidine, aminocoumarin, phenicol, aminoglycoside, tetracycline, fluoroquinolone, macrolide	efflux pump	WP_029919816.1	---	response regulator	---	---	no resistance gene
k119_Moss_1	k119_Moss_1_295275_1	5.2e-41	57.6	ARO:3002818	msrB	macrolide	efflux pump	WP_029921015.1	---	MsrB	macrolide	efflux pump	same
k119_Moss_1	k119_Moss_1_29575_2	0.0	56.8	ARO:3004074	MuxB	tetracycline, macrolide	efflux pump	WP_029920191.1	---	RND transporter permease subunit	multi-drug	efflux pump	different ARG
k119_Moss_1	k119_Moss_1_83977_1	1.2e-192	60.2	ARO:3003844	mfd	fluoroquinolone	antibiotic target protection	WP_157572771.1	---	transcription-repair coupling factor	---	---	no resistance gene
k119_Moss_1	k119_Moss_1_258910_1	2e-144	51.1	ARO:3000074	emrB	fluoroquinolone	efflux pump	WP_084183053.1	---	DHA2 family efflux MFS transporter permease subunit	potentially involved in resistance	efflux pump	same
k119_Moss_1	k119_Moss_1_304000_2	2.9e-55	51.1	ARO:3003841	kdpE	aminoglycoside	efflux pump	WP_029920050.1	---	response regulator	---	---	no resistance gene
Moss_7_k119	Moss_7_k119_450943_9	6.3e-143	50.1	ARO:3000074	emrB	fluoroquinolone	efflux pump	WP_084183053.1	---	DHA2 family efflux MFS transporter permease subunit	multi-drug	efflux pump	different ARG
Moss_7_k119	Moss_7_k119_138831_30	8.6e-41	54.0	ARO:3002818	msrB	macrolide	efflux pump	TMQ27355.1	---	MsrB	macrolide	efflux pump	same
Moss_7_k119	Moss_7_k119_505191_6	0.0	56.5	ARO:3000794	mdtC	aminocoumarin	efflux pump	WP_129832432.1	---	RND transporter permease subunit	multi-drug	efflux pump	different ARG
Moss_7_k119	Moss_7_k119_505191_7	0.0	66.4	ARO:3004074	MuxB	tetracycline, macrolide	efflux pump	WP_129832433.1	---	MdtB/MuxB	tetracycline, macrolide	efflux pump	same
Moss_7_k119	Moss_7_k119_195900_1	1.1e-299	50.1	ARO:3003844	mfd	fluoroquinolone	antibiotic target protection	WP_157572771.1	---	transcription-repair coupling factor	---	---	no resistance gene
Moss_7_k119	Moss_7_k119_115541_7	0.0	56.6	ARO:3004074	MuxB	tetracycline, macrolide	efflux pump	WP_029920191.1	---	RND transporter permease subunit	multi-drug	efflux pump	different ARG
Moss_7_k119	Moss_7_k119_115541_8	2e-281	51.5	ARO:3000794	mdtC	aminocoumarin	efflux pump	WP_084182925.1	---	RND transporter permease subunit	multi-drug	efflux pump	different ARG
Moss_7_k119	Moss_7_k119_423653_42	1.9e-50	57.5	ARO:3002875	dfrE	diaminopyrimidines	antibiotic target replacement	WP_022975650.1	---	thymidylate synthase	---	---	no resistance gene
Moss_7_k119	Moss_7_k119_343959_14	1.1e-14	59.0	ARO:3002700	cmlv	phenicol antibiotics	antibiotic inactivation	WP_079724206.1	---	MFS	multi-drug	efflux pump	different ARG
Moss_7_k119	Moss_7_k119_211111_3	0.0	68.4	ARO:3000378	MexB	peptide, sulfonamipeptide antibiotic, sulfonamide antibiotic, diaminopyrimidine antibiotic, penam, cephalosporin, tetracycline antibiotic, carbapenem, monobactam, phenicol antibiotic, aminocoumarin antibiotic, fluoroquinolone antibiotic, macrolide antibiotic, penem, cephamycin, lactam	efflux pump	WP_051748175.1	---	RND transporter permease subunit	multi-drug	efflux pump	different ARG
Moss_7_k119	Moss_7_k119_211111_4	3.7e-112	60.0	ARO:3004042	acrA	tetracycline antibiotic, rifamycin antibiotic, phenicol antibiotic, glycylcycline, penam, cephalosporin, triclosan, fluoroquinolone antibiotic, lactam	efflux pump	WP_039747762.1	---	RND transporter periplasmic adaptor subunit	multi-drug	efflux pump	different ARG
Moss_7_k119	Moss_7_k119_529988_6	4.7e-283	50.8	ARO:3003693	mexK	tetracycline antibiotic, macrolide antibiotic, triclosan	efflux pump	WP_022975338.1	---	RND transporter permease subunit	multi-drug	efflux pump	different ARG
Moss_7_k119	Moss_7_k119_661682_9	3.8e-52	51.3	ARO:3004054	CpxR	peptide, sulfonamide, lactam, diaminopyrimidine, aminocoumarin, phenicol, aminoglycoside, tetracycline, fluoroquinolone, macrolide	efflux pump	WP_026633178.1	---	response regulator	---	---	no resistance gene
Moss_7_k119	Moss_7_k119_661682_12	1.5e-13	56.1	ARO:3000559	adeN	carbapenem, penem, tetracycline antibiotic, phenicol antibiotic, diaminopyrimidine antibiotic, rifamycin antibiotic, lincosamide antibiotic, fluoroquinolone antibiotic, cephalosporin, macrolide antibiotic, lactam	efflux pump	WP_051748459.1	---	TetR/AcrR family transcriptional regulator	multi-drug	efflux pump	different ARG
PKZQ0	PKZQ01000106.1_27	2.5e-308	56.3	ARO:3000794	mdtC	aminocoumarin	efflux pump	234267.Acid_6950	Acidobacteria	mdtC	aminocoumarin	efflux pump	same
PKZQ0	PKZQ01000106.1_28	0.0	58.8	ARO:3004074	MuxB	tetracycline, macrolide	efflux pump	682795.AciX8_0392	Acidobacteriia	mdtB	aminocoumarin	efflux pump	different ARG
PKZQ0	PKZQ01000147.1_25	1.9e-11	53.3	ARO:3002819	msrC	macrolide antibiotic, streptogramin antibiotic	efflux pump	1267534.KB906754_gene3533	Acidobacteriia	yheS (ABC transporter)	multi-drug	efflux pump	same
PKZQ0	PKZQ01000153.1_4	2.1e-35	56.7	ARO:3002818	msrB	macrolide	efflux pump	682795.AciX8_1703	Acidobacteriia	msrB	macrolide	efflux pump	same
PKZQ0	PKZQ01000240.1_17	5e-37	55.1	ARO:3002818	msrB	macrolide	efflux pump	204669.Acid345_2786	Acidobacteriia	msrB	macrolide	efflux pump	same
PKZT0	PKZT01000017.1_9	2.3e-85	50.2	ARO:3003980	tetA(48)	tetracycline	efflux pump	710111.FraQA3DRAFT_1486	Frankiales	ABC transporter	multi-drug	efflux pump	different ARG
PKZU0	PKZU01000019.1_39	2.3e-85	50.2	ARO:3003980	tetA(48)	tetracycline	efflux pump	710111.FraQA3DRAFT_1486	Frankiales	ABC transporter	multi-drug	efflux pump	different ARG
PKZV0	PKZV01000035.1_4	7.1e-307	63.2	ARO:3000444	rphA	rifamycin antibiotic	antibiotic inactivation	479432.Sros_4939	Streptosporangiales	pps	phosphoenolpyruvate synthase	---	no resistance gene
PKZV0	PKZV01000105.1_4	1.5e-33	51.3	ARO:3002818	msrB	macrolide	efflux pump	326424.FRAAL3773	Frankiales	msrB	macrolide	efflux pump	same
PKZV0	PKZV01000113.1_12	4.2e-121	59.6	ARO:3002883	rgt1438	rifamycin antibiotic	antibiotic inactivation	479432.Sros_5179	Streptosporangiales	glycosyltransferase	---	---	no resistance gene
PKZV0	PKZV01000151.1_14	1.9e-95	57.6	ARO:3003980	tetA(48)	tetracycline	efflux pump	479433.Caci_4655	Actinobacteria	drrA	---	---	no resistance gene
PKZW0	PKZW01000019.1_16	0.0	58.5	ARO:3000216	acrB	tetracycline antibiotic, penam, cephalosporin, glycylcycline, rifamycin antibiotic, phenicol antibiotic, triclosan, fluoroquinolone antibiotic, lactam	efflux pump	579405.Dd703_2511	Gammaproteobacteria	mexB	peptide, sulfonamipeptide antibiotic, sulfonamide antibiotic, diaminopyrimidine antibiotic, penam, cephalosporin, tetracycline antibiotic, carbapenem, monobactam, phenicol antibiotic, aminocoumarin antibiotic, fluoroquinolone antibiotic, macrolide antibiotic, penem, cephamycin, lactam	efflux pump	different ARG
PKZW0	PKZW01000034.1_1	1.4e-213	65.6	ARO:3004074	MuxB	tetracycline, macrolide	efflux pump	1380394.JADL01000001_gene1963	Rhodospirillales	mdtB	aminocoumarin	efflux pump	different ARG
PKZW0	PKZW01000045.1_27	2.4e-298	53.3	ARO:3004074	MuxB	tetracycline, macrolide	efflux pump	1122604.JONR01000043_gene3160	Xanthomonadales	ACR-transporter	multi-drug	efflux pump	different ARG
PKZW0	PKZW01000052.1_37	2.1e-110	55.9	ARO:3002985	arnA	peptides	antibiotic target alteration	1454004.AW11_03260	unclassified Betaproteobacteria	arnA	peptides	antibiotic target alteration	same
PKZW0	PKZW01000053.1_22	8.8e-27	54.5	ARO:3003992	rphB	rifamycin antibiotic	antibiotic inactivation	627192.SLG_06540	Alphaproteobacteria	yvkC	---	---	no resistance gene
PKZW0	PKZW01000056.1_27	1.6e-55	50.0	ARO:3003841	kdpE	aminoglycoside	efflux pump	1157708.KB907464_gene397	Comamonadaceae	no protein sequence/domain assigned	---	---	no resistance gene
PKZW0	PKZW01000076.1_7	0.0	63.2	ARO:3004074	MuxB	tetracycline, macrolide	efflux pump	1123242.JH636436_gene205	Planctomycetes	mdtB	aminocoumarin	efflux pump	different ARG
PKZW0	PKZW01000077.1_1	5.9e-33	64.2	ARO:3000793	mdtB	aminocoumarin	efflux pump	1382359.JIAL01000001_gene830	Acidobacteriia	mdtB	aminocoumarin	efflux pump	same
PKZW0	PKZW01000133.1_4	5.3e-124	62.5	ARO:3003048	rosA	peptide	efflux pump	1005048.CFU_0771	Oxalobacteraceae	fsr	fosmidomycin	efflux pump	different ARG
PKZW0	PKZW01000146.1_11	8.3e-98	50.8	ARO:3000803	MexE	phenicol antibiotic, diaminopyrimidine antibiotic, fluoroquinolone antibiotic	efflux pump	1123257.AUFV01000002_gene2551	Xanthomonadales	mexE	phenicol antibiotic, diaminopyrimidine antibiotic, fluoroquinolone antibiotic	efflux pump	same
PKZW0	PKZW01000146.1_12	0.0	60.8	ARO:3000804	MexF	phenicol, diaminopyrimidine, fluoroquinolone	efflux pump	666685.R2APBS1_0072	Xanthomonadales	mexF	phenicol, diaminopyrimidine, fluoroquinolone	efflux pump	same
PKZW0	PKZW01000153.1_7	1.2e-49	58.2	ARO:3002875	dfrE	diaminopyrimidines	antibiotic target replacement	272624.lpg2868	Legionellales	thyA	para-aminosalicylic acid	antibiotic target alteration	different ARG
PKZW0	PKZW01000156.1_1	0.0	61.7	ARO:3004074	MuxB	tetracycline, macrolide	efflux pump	1267535.KB906767_gene1137	Acidobacteriia	mdtB	aminocoumarin	efflux pump	different ARG
PKZW0	PKZW01000190.1_1	2.4e-23	51.4	ARO:3000535	macB	macrolide	efflux pump	1158292.JPOE01000002_gene1874	unclassified Burkholderiales	macB	macrolide	efflux pump	same
PKZW0	PKZW01000193.1_11	7.9e-72	58.6	ARO:3003841	kdpE	aminoglycoside	efflux pump	365044.Pnap_3600	Comamonadaceae	kdpE	aminoglycoside	efflux pump	same
PKZW0	PKZW01000205.1_13	3.9e-35	53.8	ARO:3002818	msrB	macrolide	efflux pump	1134912.AJTV01000018_gene3262	Methylocystaceae	msrB	macrolide	efflux pump	same
PKZW0	PKZW01000240.1_1	1.6e-20	66.7	ARO:3003705	mexN	phenicol	efflux pump	663610.JQKO01000010_gene2202	Beijerinckiaceae	mdtB	aminocoumarin	efflux pump	different ARG
PKZW0	PKZW01000240.1_2	7.3e-315	54.8	ARO:3000794	mdtC	aminocoumarin	efflux pump	1380394.JADL01000001_gene1962	Rhodospirillales	mdtC	aminocoumarin	efflux pump	same
PKZW0	PKZW01000247.1_1	0.0	73.1	ARO:3000804	MexF	phenicol, diaminopyrimidine, fluoroquinolone	efflux pump	1122604.JONR01000036_gene3794	Xanthomonadales	mexF	phenicol, diaminopyrimidine, fluoroquinolone	efflux pump	same
PKZW0	PKZW01000247.1_2	2.2e-95	54.1	ARO:3000803	MexE	phenicol antibiotic, diaminopyrimidine antibiotic, fluoroquinolone antibiotic	efflux pump	1122604.JONR01000036_gene3795	Xanthomonadales	mexE	phenicol antibiotic, diaminopyrimidine antibiotic, fluoroquinolone antibiotic	efflux pump	same
PKZW0	PKZW01000258.1_2	1.2e-69	56.1	ARO:3003841	kdpE	aminoglycoside	efflux pump	7213.XP_004528242.1	Insecta	kdpD	aminoglycoside	efflux pump	different ARG
PKZW0	PKZW01000281.1_21	4.3e-37	58.3	ARO:3002818	msrB	macrolide	efflux pump	1234364.AMSF01000015_gene3340	Xanthomonadales	msrB	macrolide	efflux pump	same
PKZW0	PKZW01000282.1_1	0.0	65.2	ARO:3004074	MuxB	tetracycline, macrolide	efflux pump	1380394.JADL01000001_gene1963	Rhodospirillales	mdtB	aminocoumarin	efflux pump	different ARG
PKZW0	PKZW01000289.1_31	0.0000000000004	50.0	ARO:3003318	parY	aminocoumarin	antibiotic target alteration	765914.ThisiDRAFT_2315	Chromatiales	gyrB	aminocoumarin	antibiotic target alteration	different ARG
PKZW0	PKZW01000304.1_24	7.1e-63	53.2	ARO:3000518	CRP	penam, fluoroquinolone antibiotic, macrolide antibiotic, lactam	efflux pump	523791.Kkor_0153	Oceanospirillales	crp	penam, fluoroquinolone antibiotic, macrolide antibiotic, lactam	efflux pump	same
PKZW0	PKZW01000313.1_1	1.9e-79	56.0	ARO:3003844	mfd	fluoroquinolone	antibiotic target protection	765911.Thivi_1226	Chromatiales	mfd	fluoroquinolone	antibiotic target protection	same
PKZW0	PKZW01000346.1_29	6.2e-40	51.2	ARO:3000535	macB	macrolide	efflux pump	794903.OPIT5_05700	Opitutae	macB	macrolide	efflux pump	same
PKZW0	PKZW01000364.1_4	7.5e-30	64.4	ARO:3000804	MexF	phenicol, diaminopyrimidine, fluoroquinolone	efflux pump	1211112.ALJC01000075_gene3165	Gammaproteobacteria	mexF	phenicol, diaminopyrimidine, fluoroquinolone	efflux pump	same
PKZW0	PKZW01000373.1_2	4.2e-31	73.6	ARO:3000793	mdtB	aminocoumarin	efflux pump	234267.Acid_1579	Acidobacteria	mdtC	aminocoumarin	efflux pump	different ARG
PKZW0	PKZW01000373.1_3	4.4e-242	53.6	ARO:3000794	mdtC	aminocoumarin	efflux pump	1267535.KB906767_gene1138	Acidobacteria	mdtC	aminocoumarin	efflux pump	same
PLAA0	PLAA01000005.1_4	1.4e-44	60.2	ARO:3002846	arr-1	rifamycin antibiotic	antibiotic inactivation	240016.ABIZ01000001_gene5188	Bacteria	arr	rifamycin antibiotic	antibiotic inactivation	same
PLAA0	PLAA01000073.1_15	1.4e-79	50.6	ARO:3003748	oleC	macrolide	efflux pump	1120948.KB903220_gene30	Pseudonocardiales	drrA3	---	---	no resistance gene
PLAB0	PLAB01000025.1_5	4.2e-58	66.7	ARO:3002875	dfrE	diaminopyrimidines	antibiotic target replacement	497964.CfE428DRAFT_3384	Verrucomicrobia	thyA	para-aminosalicylic acid	antibiotic target alteration	different ARG
PLAB0	PLAB01000061.1_76	3.6e-108	56.8	ARO:3000377	MexA	peptide antibiotic, penam, diaminopyrimidine antibiotic, sulfonamide antibiotic, tetracycline antibiotic, cephalosporin, monobactam, carbapenem, aminocoumarin antibiotic, phenicol antibiotic, fluoroquinolone antibiotic, macrolide antibiotic, penem, cephamycin, lactam	efflux pump	335543.Sfum_3680	Syntrophobacterales	acrA	tetracycline antibiotic, rifamycin antibiotic, phenicol antibiotic, glycylcycline, penam, cephalosporin, triclosan, fluoroquinolone antibiotic, lactam	efflux pump	different ARG
PLAB0	PLAB01000061.1_77	0.0	58.5	ARO:3000216	acrB	tetracycline antibiotic, penam, cephalosporin, glycylcycline, rifamycin antibiotic, phenicol antibiotic, triclosan, fluoroquinolone antibiotic, lactam	efflux pump	56780.SYN_02074	Syntrophobacterales	acrB	tetracycline antibiotic, penam, cephalosporin, glycylcycline, rifamycin antibiotic, phenicol antibiotic, triclosan, fluoroquinolone antibiotic, lactam	efflux pump	same
PLAB0	PLAB01000066.1_7	0.0	65.0	ARO:3004074	MuxB	tetracycline, macrolide	efflux pump	1121920.AUAU01000016_gene1356	Acidobacteria	mdtB	aminocoumarin	efflux pump	different ARG
PLAB0	PLAB01000066.1_8	0.0	56.8	ARO:3000794	mdtC	aminocoumarin	efflux pump	204669.Acid345_2831	Acidobacteriia	mdtC	aminocoumarin	efflux pump	same
PLAB0	PLAB01000155.1_41	7.7e-13	50.0	ARO:3003318	parY	aminocoumarin	antibiotic target alteration	1403819.BATR01000162_gene5342	Verrucomicrobiae	gyrB	aminocoumarin	antibiotic target alteration	different ARG
PLAB0	PLAB01000156.1_38	3.2e-70	55.0	ARO:3003841	kdpE	aminoglycoside	efflux pump	1254432.SCE1572_09230	Myxococcales	kdpE	aminoglycoside	efflux pump	same
PLAE0	PLAE01000073.1_6	3.2e-105	52.5	ARO:3003048	rosA	peptide	efflux pump	1096930.L284_22660	Sphingomonadales	fsr	fosmidomycin	efflux pump	different ARG
PLAE0	PLAE01000118.1_13	1.7e-155	60.8	ARO:3000024	patA	fluoroquinolone	efflux pump	1120971.AUCA01000001_gene1642	Bacilli	patA	fluoroquinolone	efflux pump	same
PLAE0	PLAE01000229.1_8	1.5e-15	58.1	ARO:3003950	msbA	nitroimidazole antibiotic	efflux pump	1380394.JADL01000002_gene1223	Rhodospirillales	msbA2	nitroimidazole antibiotic	efflux pump	same
PLAE0	PLAE01000249.1_47	2.9e-36	50.4	ARO:3002818	msrB	macrolide	efflux pump	326424.FRAAL3773	Frankiales	msrB	macrolide	efflux pump	same
PLAF0	PLAF01000013.1_2	7.1e-307	63.2	ARO:3000444	rphA	rifamycin antibiotic	antibiotic inactivation	479432.Sros_4939	Streptosporangiales	pps	---	---	no resistance gene
PLAF0	PLAF01000042.1_2	4.2e-121	59.6	ARO:3002883	rgt1438	rifamycin antibiotic	antibiotic inactivation	479432.Sros_5179	Streptosporangiales	glycosyltransferase	---	---	no resistance gene
PLAF0	PLAF01000085.1_12	1.9e-95	57.6	ARO:3003980	tetA(48)	tetracycline	efflux pump	479433.Caci_4655	Actinobacteria	drrA	---	---	no resistance gene
PLAF0	PLAF01000133.1_17	1.5e-33	51.3	ARO:3002818	msrB	macrolide	efflux pump	326424.FRAAL3773	Frankiales	msrB	macrolide	efflux pump	same
PLAG0	PLAG01000023.1_39	2.3e-85	50.2	ARO:3003980	tetA(48)	tetracycline	efflux pump	710111.FraQA3DRAFT_1486	Frankiales	ABC transporter	multi-drug	efflux pump	different ARG
PLAH0	PLAH01000010.1_11	0.0	65.2	ARO:3004074	MuxB	tetracycline, macrolide	efflux pump	34506.g5631	Rhabditida	mdtC	aminocoumarin	efflux pump	different ARG
PLAH0	PLAH01000010.1_49	0.0	64.3	ARO:3004074	MuxB	tetracycline, macrolide	efflux pump	1304885.AUEY01000099_gene2596	Deltaproteobacteria	mdtB	aminocoumarin	efflux pump	different ARG
PLAH0	PLAH01000024.1_8	6.6e-79	63.1	ARO:3003841	kdpE	aminoglycoside	efflux pump	365044.Pnap_3600	Comamonadaceae	kdpE	aminoglycoside	efflux pump	same
PLAH0	PLAH01000035.1_19	5.9e-19	63.5	ARO:3000793	mdtB	aminocoumarin	efflux pump	666684.AfiDRAFT_1970	Bradyrhizobiaceae	mdtB	aminocoumarin	efflux pump	same
PLAH0	PLAH01000039.1_102	3.2e-70	56.1	ARO:3003841	kdpE	aminoglycoside	efflux pump	697282.Mettu_2106	Methylococcales	kdpE	aminoglycoside	efflux pump	same
PLAH0	PLAH01000044.1_37	2.4e-298	53.3	ARO:3004074	MuxB	tetracycline, macrolide	efflux pump	1122604.JONR01000043_gene3160	Xanthomonadales	ACR-transporter	multi-drug	efflux pump	different ARG
PLAH0	PLAH01000049.1_38	8.8e-27	54.5	ARO:3003992	rphB	rifamycin antibiotic	antibiotic inactivation	627192.SLG_06540	Alphaproteobacteria	yvkC	---	---	no resistance gene
PLAH0	PLAH01000060.1_4	4.6e-302	54.6	ARO:3004075	MuxC	aminocoumarin, tetracycline, macrolide, lactam	efflux pump	1267535.KB906767_gene1138	Acidobacteria	mdtC	aminocoumarin	efflux pump	different ARG
PLAH0	PLAH01000060.1_5	5.4e-62	69.5	ARO:3004074	MuxB	tetracycline, macrolide	efflux pump	1123242.JH636436_gene205	Planctomycetes	mdtB	aminocoumarin	efflux pump	different ARG
PLAH0	PLAH01000063.1_49	5.3e-53	50.0	ARO:3000535	macB	macrolide	efflux pump	452637.Oter_3644	Opitutae	macB	macrolide	efflux pump	same
PLAH0	PLAH01000064.1_39	5.3e-124	62.5	ARO:3003048	rosA	peptide	efflux pump	1005048.CFU_0771	Oxalobacteraceae	fsr	fosmidomycin	efflux pump	different ARG
PLAH0	PLAH01000087.1_1	9.2e-179	63.9	ARO:3000804	MexF	phenicol, diaminopyrimidine, fluoroquinolone	efflux pump	1122137.AQXF01000005_gene1049	Alphaproteobacteria	mexF	phenicol, diaminopyrimidine, fluoroquinolone	efflux pump	same
PLAH0	PLAH01000087.1_2	8.3e-98	50.8	ARO:3000803	MexE	phenicol antibiotic, diaminopyrimidine antibiotic, fluoroquinolone antibiotic	efflux pump	1123257.AUFV01000002_gene2551	Xanthomonadales	mexE	phenicol antibiotic, diaminopyrimidine antibiotic, fluoroquinolone antibiotic	efflux pump	same
PLAH0	PLAH01000096.1_14	4.3e-37	58.3	ARO:3002818	msrB	macrolide	efflux pump	1234364.AMSF01000015_gene3340	Xanthomonadales	msrB	macrolide	efflux pump	same
PLAH0	PLAH01000110.1_3	2.7e-20	57.9	ARO:3003986	TaeA	pleuromutilin	efflux pump	414684.RC1_2061	Rhodospirillales	yjjK (ABC transporter)	multi-drug	efflux pump	different ARG
PLAH0	PLAH01000116.1_41	2.1e-110	55.9	ARO:3002985	arnA	peptides	antibiotic target alteration	1454004.AW11_03260	unclassified Betaproteobacteria	arnA	peptides	antibiotic target alteration	same
PLAH0	PLAH01000122.1_38	1.2e-49	58.2	ARO:3002875	dfrE	diaminopyrimidines	antibiotic target replacement	272624.lpg2868	Legionellales	thyA	para-aminosalicylic acid	antibiotic target alteration	different ARG
PLAH0	PLAH01000122.1_54	3.9e-35	53.8	ARO:3002818	msrB	macrolide	efflux pump	1134912.AJTV01000018_gene3262	Methylocystaceae	msrB	macrolide	efflux pump	same
PLAH0	PLAH01000122.1_80	7.1e-63	53.2	ARO:3000518	CRP	penam, fluoroquinolone antibiotic, macrolide antibiotic, lactam	efflux pump	523791.Kkor_0153	Oceanospirillales	crp	penam, fluoroquinolone antibiotic, macrolide antibiotic, lactam	efflux pump	same
PLAH0	PLAH01000126.1_39	5.7e-40	65.5	ARO:3003699	mexQ	phenicol antibiotic, diaminopyrimidine antibiotic, acridine dye, carbapenem, tetracycline antibiotic, macrolide antibiotic	efflux pump	234267.Acid_7835	Acidobacteria	arc	multi-drug	efflux pump	different ARG
PLAH0	PLAH01000133.1_10	0.0	51.3	ARO:3003844	mfd	fluoroquinolone	antibiotic target protection	1249627.D779_0584	Chromatiales	mfd	fluoroquinolone	antibiotic target protection	same
PLAH0	PLAH01000138.1_11	0.0	63.9	ARO:3004074	MuxB	tetracycline, macrolide	efflux pump	1380394.JADL01000001_gene1963	Rhodospirillales	mdtB	aminocoumarin	efflux pump	different ARG
PLAH0	PLAH01000138.1_12	2.9e-281	50.5	ARO:3000794	mdtC	aminocoumarin	efflux pump	1040983.AXAE01000009_gene5503	Phyllobacteriaceae	mdtC	aminocoumarin	efflux pump	same
PLAH0	PLAH01000140.1_50	7.1e-56	50.0	ARO:3003841	kdpE	aminoglycoside	efflux pump	404589.Anae109_3104	Myxococcales	kdpE	aminoglycoside	efflux pump	same
PLAH0	PLAH01000165.1_4	0.0	73.6	ARO:3000804	MexF	phenicol, diaminopyrimidine, fluoroquinolone	efflux pump	1122604.JONR01000036_gene3794	Xanthomonadales	mexF	phenicol, diaminopyrimidine, fluoroquinolone	efflux pump	same
PLAH0	PLAH01000165.1_5	2.2e-95	54.1	ARO:3000803	MexE	phenicol antibiotic, diaminopyrimidine antibiotic, fluoroquinolone antibiotic	efflux pump	1122604.JONR01000036_gene3795	Xanthomonadales	mexE	phenicol antibiotic, diaminopyrimidine antibiotic, fluoroquinolone antibiotic	efflux pump	same
PLAH0	PLAH01000181.1_2	0.0	58.5	ARO:3000216	acrB	tetracycline antibiotic, penam, cephalosporin, glycylcycline, rifamycin antibiotic, phenicol antibiotic, triclosan, fluoroquinolone antibiotic, lactam	efflux pump	579405.Dd703_2511	Gammaproteobacteria	mexB	peptide, sulfonamipeptide antibiotic, sulfonamide antibiotic, diaminopyrimidine antibiotic, penam, cephalosporin, tetracycline antibiotic, carbapenem, monobactam, phenicol antibiotic, aminocoumarin antibiotic, fluoroquinolone antibiotic, macrolide antibiotic, penem, cephamycin, lactam	efflux pump	different ARG
PLAH0	PLAH01000184.1_66	4.3e-13	50.0	ARO:3003318	parY	aminocoumarin	antibiotic target alteration	765914.ThisiDRAFT_2315	Chromatiales	gyrB	aminocoumarin	antibiotic target alteration	different ARG
PLAH0	PLAH01000185.1_38	0.0	62.0	ARO:3004074	MuxB	tetracycline, macrolide	efflux pump	1267535.KB906767_gene1137	Acidobacteriia	mdtB	aminocoumarin	efflux pump	different ARG
PLAH0	PLAH01000185.1_39	7.8e-277	57.2	ARO:3000794	mdtC	aminocoumarin	efflux pump	1267535.KB906767_gene1138	Acidobacteria	mdtC	aminocoumarin	efflux pump	same
PLAI0	PLAI01000115.1_16	2.4e-31	60.2	ARO:3003836	qacH	fluoroquinolone antibiotic	efflux pump	1120999.JONM01000002_gene711	Neisseriales	emrE	macrolide	efflux pump	different ARG
PLAI0	PLAI01000117.1_3	3.3e-23	50.5	ARO:3000412	sul2	sulfonamides	antibiotic target replacement	595536.ADVE02000001_gene2660	Methylocystaceae	folP	sulfonamide/dapsone	antibiotic target alteration	different ARG
PLAI0	PLAI01000143.1_1	4.4e-13	50.0	ARO:3002818	msrB	macrolide	efflux pump	622637.KE124774_gene3126	Methylocystaceae	msrB	macrolide	efflux pump	same
PLAI0	PLAI01000188.1_7	6.9e-304	52.9	ARO:3000794	mdtC	aminocoumarin	efflux pump	663610.JQKO01000010_gene2201	Beijerinckiaceae	mdtC	aminocoumarin	efflux pump	same
PLAI0	PLAI01000188.1_8	0.0	63.5	ARO:3004074	MuxB	tetracycline, macrolide	efflux pump	663610.JQKO01000010_gene2202	Beijerinckiaceae	mdtB	aminocoumarin	efflux pump	different ARG
PLAI0	PLAI01000255.1_8	4.8e-54	65.6	ARO:3002875	dfrE	diaminopyrimidines	antibiotic target replacement	622637.KE124774_gene377	Methylocystaceae	thyA	para-aminosalicylic acid	antibiotic target alteration	different ARG
PLAI0	PLAI01000329.1_10	3.2e-314	56.4	ARO:3000794	mdtC	aminocoumarin	efflux pump	107635.AZUO01000004_gene3957	Alphaproteobacteria	mdtC	aminocoumarin	efflux pump	same
PLAI0	PLAI01000329.1_11	0.0	65.6	ARO:3004074	MuxB	tetracycline, macrolide	efflux pump	876269.ARWA01000001_gene999	Beijerinckiaceae	mdtB	aminocoumarin	efflux pump	different ARG
PLAI0	PLAI01000364.1_1	7.2e-20	76.7	ARO:3000793	mdtB	aminocoumarin	efflux pump	187303.BN69_2846	Methylocystaceae	mdtC	aminocoumarin	efflux pump	different ARG
PLAI0	PLAI01000383.1_15	9.7e-215	54.2	ARO:3003031	mexW	tetracycline antibiotic, macrolide antibiotic, phenicol antibiotic, acridine dye, fluoroquinolone antibiotic	efflux pump	1116369.KB890024_gene2224	Phyllobacteriaceae	acr transporter	multi-drug	efflux pump	no resistance gene
PLAL0	PLAL01000011.1_25	5.2e-63	59.7	ARO:3003748	oleC	macrolide	efflux pump	1463903.JOIZ01000006_gene4889	Actinobacteria	drrA3	---	---	no resistance gene
PLAL0	PLAL01000066.1_5	1.4e-24	51.5	ARO:3003986	TaeA	pleuromutilin	efflux pump	1380394.JADL01000001_gene2789	Rhodospirillales	yjjK (ABC transporter)	multi-drug	efflux pump	different ARG
PLAL0	PLAL01000076.1_29	1.4e-79	50.6	ARO:3003748	oleC	macrolide	efflux pump	1120948.KB903220_gene30	Pseudonocardiales	drrA3	---	---	no resistance gene
PLAL0	PLAL01000105.1_21	1.4e-44	60.2	ARO:3002846	arr-1	rifamycin antibiotic	antibiotic inactivation	240016.ABIZ01000001_gene5188	Bacteria	arr	rifamycin	antibiotic inactivation	same
PLAL0	PLAL01000110.1_2	0.0000000000000000003	55.8	ARO:3000489	sav1866	---	efflux pump	345341.KUTG_08193	Pseudonocardiales	ABC transporter	multi-drug	efflux pump	different ARG
PLAM0	PLAM01000110.1_3	3.2e-70	55.0	ARO:3003841	kdpE	aminoglycoside	efflux pump	1254432.SCE1572_09230	Myxococcales	kdpE	aminoglycoside	efflux pump	same
PLAM0	PLAM01000118.1_2	3.6e-108	56.8	ARO:3000377	MexA	peptide antibiotic, penam, diaminopyrimidine antibiotic, sulfonamide antibiotic, tetracycline antibiotic, cephalosporin, monobactam, carbapenem, aminocoumarin antibiotic, phenicol antibiotic, fluoroquinolone antibiotic, macrolide antibiotic, penem, cephamycin, lactam	efflux pump	335543.Sfum_3680	Syntrophobacterales	acrA	tetracycline antibiotic, rifamycin antibiotic, phenicol antibiotic, glycylcycline, penam, cephalosporin, triclosan, fluoroquinolone antibiotic, lactam	efflux pump	different ARG
PLAM0	PLAM01000118.1_3	0.0	58.5	ARO:3000216	acrB	tetracycline antibiotic, penam, cephalosporin, glycylcycline, rifamycin antibiotic, phenicol antibiotic, triclosan, fluoroquinolone antibiotic, lactam	efflux pump	56780.SYN_02074	Syntrophobacterales	acrB	tetracycline antibiotic, penam, cephalosporin, glycylcycline, rifamycin antibiotic, phenicol antibiotic, triclosan, fluoroquinolone antibiotic, lactam	efflux pump	same
PLAM0	PLAM01000122.1_7	0.0	65.0	ARO:3004074	MuxB	tetracycline, macrolide	efflux pump	1121920.AUAU01000016_gene1356	Acidobacteria	mdtB	aminocoumarin	efflux pump	different ARG
PLAM0	PLAM01000122.1_8	0.0	56.8	ARO:3000794	mdtC	aminocoumarin	efflux pump	204669.Acid345_2831	Acidobacteriia	mdtC	aminocoumarin	efflux pump	same
PLAM0	PLAM01000153.1_1	5.5e-13	50.0	ARO:3003318	parY	aminocoumarin	antibiotic target alteration	1403819.BATR01000162_gene5342	Verrucomicrobiae	gyrB	aminocoumarin	antibiotic target alteration	different ARG
PLAM0	PLAM01000173.1_23	4.2e-58	66.7	ARO:3002875	dfrE	diaminopyrimidines	antibiotic target replacement	497964.CfE428DRAFT_3384	Verrucomicrobia	thyA	para-aminosalicylic acid	antibiotic target alteration	different ARG
PLAQ0	PLAQ01000030.1_11	4.2e-121	59.6	ARO:3002883	rgt1438	rifamycin antibiotic	antibiotic inactivation	479432.Sros_5179	Streptosporangiales	glycosyltransferase	---	---	no resistance gene
PLAQ0	PLAQ01000047.1_5	1.9e-95	57.6	ARO:3003980	tetA(48)	tetracycline	efflux pump	479433.Caci_4655	Actinobacteria	drrA	---	---	no resistance gene
PLAQ0	PLAQ01000049.1_15	1.5e-33	51.3	ARO:3002818	msrB	macrolide	efflux pump	326424.FRAAL3773	Frankiales	msrB	macrolide	efflux pump	same
PLAQ0	PLAQ01000173.1_40	7.1e-307	63.2	ARO:3000444	rphA	rifamycin antibiotic	antibiotic inactivation	479432.Sros_4939	Streptosporangiales	pps	---	---	no resistance gene
PLAR0	PLAR01000026.1_12	1.8e-58	91.0	ARO:3000245	RbpA	rifamycin antibiotic	antibiotic target protection	272631.ML1439	Mycobacteriaceae	rbpA	rifamycin antibiotic	antibiotic target protection	same
PLAR0	PLAR01000082.1_18	0.0	53.3	ARO:3003730	ileS	mupirocin	antibiotic target alteration	47839.CCAU010000009_gene1534	Mycobacteriaceae	ileS	mupirocin	antibiotic target alteration	same
PLAR0	PLAR01000100.1_6	4.8e-63	52.2	ARO:3003841	kdpE	aminoglycoside	efflux pump	47839.CCAU010000016_gene4642	Mycobacteriaceae	kdpE	aminoglycoside	efflux pump	same
PLAR0	PLAR01000108.1_14	1.2e-125	99.1	ARO:3000816	mtrA	macrolide, lactam	efflux pump	419947.MRA_3287	Mycobacteriaceae	mtrA	macrolide, lactam	efflux pump	same
PLAR0	PLAR01000217.1_23	1.9e-36	66.7	ARO:3003035	mfpA	fluoroquinolone antibiotic	antibiotic target protection	487521.OCU_41830	Mycobacteriaceae	mfpA	fluoroquinolone antibiotic	antibiotic target protection	same
PLAR0	PLAR01000224.1_8	1.5e-222	90.1	ARO:3003955	efpA	rifamycin antibiotic, isoniazid	efflux pump	216594.MMAR_1887	Mycobacteriaceae	efpA	rifamycin antibiotic, isoniazid	efflux pump	same
PLAR0	PLAR01000249.1_3	1.6e-57	62.7	ARO:3002875	dfrE	diaminopyrimidines	antibiotic target replacement	487521.OCU_34820	Mycobacteriaceae	thyA	para-aminosalicylic acid	antibiotic target alteration	different ARG
PLAR0	PLAR01000278.1_2	1.9e-150	66.3	ARO:3000343	tap	tetracycline	efflux pump	525368.HMPREF0591_5199	Mycobacteriaceae	tap	tetracycline	efflux pump	same
PLAR0	PLAR01000320.1_3	1.9e-105	80.0	ARO:3003060	tsnr	peptides	antibiotic target alteration	487521.OCU_29520	Mycobacteriaceae	tsnR	peptides	antibiotic target alteration	same
PLAR0	PLAR01000382.1_17	2.1e-12	50.9	ARO:3000816	mtrA	macrolide, lactam	efflux pump	525368.HMPREF0591_2370	Mycobacteriaceae	phoP	peptide antibiotic, macrolide antibiotic	antibiotic target alteration, efflux pump	different ARG
PLAR0	PLAR01000386.1_8	5.4e-89	85.1	ARO:3002525	AAC(227)-Ic	aminoglycosides	antibiotic inactivation	419947.MRA_0270	Mycobacteriaceae	aac	aminoglycoside	antibiotic inactivation	same
PLAS0	PLAS01000061.1_17	0.0	57.2	ARO:3004075	MuxC	aminocoumarin, tetracycline, macrolide, lactam	efflux pump	234267.Acid_1579	Acidobacteria	mdtC	aminocoumarin	efflux pump	different ARG
PLAS0	PLAS01000061.1_18	8.5e-207	56.4	ARO:3004074	MuxB	tetracycline, macrolide	efflux pump	1267535.KB906767_gene1137	Acidobacteriia	mdtB	aminocoumarin	efflux pump	different ARG
PLAS0	PLAS01000177.1_1	4.3e-19	64.1	ARO:3003705	mexN	phenicol	efflux pump	234267.Acid_2649	Acidobacteria	ACR-transporter	multi-drug	efflux pump	different ARG
PLAS0	PLAS01000224.1_1	1.2e-13	56.4	ARO:3000535	macB	macrolide	efflux pump	234267.Acid_7937	Acidobacteria	macB	macrolide	efflux pump	same
PLAS0	PLAS01000277.1_1	1.7e-12	52.6	ARO:3003705	mexN	phenicol	efflux pump	1267535.KB906767_gene2767	Acidobacteria	cusA_1	---	---	no resistance gene
PLAS0	PLAS01000305.1_4	8.5e-15	51.4	ARO:3000535	macB	macrolide	efflux pump	234267.Acid_6481	Acidobacteria	no protein sequence/domain assigned	---	---	no resistance gene
PLAS0	PLAS01000316.1_4	2.6e-45	50.3	ARO:3002522	novA	aminocoumarin	efflux pump	234267.Acid_0993	Acidobacteria	ABC transporter	multi-drug	efflux pump	different ARG
PLAS0	PLAS01000366.1_1	8.1e-140	67.2	ARO:3004074	MuxB	tetracycline, macrolide	efflux pump	1267535.KB906767_gene1137	Acidobacteriia	mdtB	aminocoumarin	efflux pump	different ARG
PLAS0	PLAS01000408.1_29	1.1e-286	55.0	ARO:3000794	mdtC	aminocoumarin	efflux pump	1267534.KB906760_gene1616	Acidobacteriia	mdtC	aminocoumarin	efflux pump	same
PLAS0	PLAS01000408.1_30	0.0	57.2	ARO:3004074	MuxB	tetracycline, macrolide	efflux pump	682795.AciX8_0392	Acidobacteriia	mdtB	aminocoumarin	efflux pump	different ARG
PLAU0	PLAU01000030.1_29	1e-20	50.5	ARO:3002522	novA	aminocoumarin	efflux pump	1386089.N865_18405	Intrasporangiaceae	strV (ABC transporter)	multi-drug	efflux pump	different ARG
PLAV0	PLAV01000009.1_13	7.9e-60	54.8	ARO:3003748	oleC	macrolide	efflux pump	479432.Sros_8858	Streptosporangiales	drrA_1	---	---	no resistance gene
PLAV0	PLAV01000031.1_44	1.1e-79	51.1	ARO:3003748	oleC	macrolide	efflux pump	1120948.KB903220_gene30	Pseudonocardiales	drrA3	---	---	no resistance gene
PLAV0	PLAV01000041.1_5	2.3e-93	57.5	ARO:3003980	tetA(48)	tetracycline	efflux pump	1283287.KB822576_gene3447	Propionibacteriales	drrA	---	---	no resistance gene
PLAV0	PLAV01000043.1_17	3.1e-31	54.3	ARO:3002522	novA	aminocoumarin	efflux pump	298655.KI912266_gene2207	Frankiales	ABC transmembrane	multi-drug	efflux pump	different ARG
PLAY0	PLAY01000037.1_3	3.2e-70	55.0	ARO:3003841	kdpE	aminoglycoside	efflux pump	1254432.SCE1572_09230	Myxococcales	kdpE	aminoglycoside	efflux pump	same
PLAY0	PLAY01000038.1_5	4.2e-58	66.7	ARO:3002875	dfrE	diaminopyrimidines	antibiotic target replacement	497964.CfE428DRAFT_3384	Verrucomicrobia	thyA	para-aminosalicylic acid	antibiotic target alteration	different ARG
PLAY0	PLAY01000054.1_5	0.0	58.5	ARO:3000216	acrB	tetracycline antibiotic, penam, cephalosporin, glycylcycline, rifamycin antibiotic, phenicol antibiotic, triclosan, fluoroquinolone antibiotic, lactam	efflux pump	56780.SYN_02074	Syntrophobacterales	acrB	tetracycline antibiotic, penam, cephalosporin, glycylcycline, rifamycin antibiotic, phenicol antibiotic, triclosan, fluoroquinolone antibiotic, lactam	efflux pump	same
PLAY0	PLAY01000054.1_6	3.6e-108	56.8	ARO:3000377	MexA	peptide antibiotic, penam, diaminopyrimidine antibiotic, sulfonamide antibiotic, tetracycline antibiotic, cephalosporin, monobactam, carbapenem, aminocoumarin antibiotic, phenicol antibiotic, fluoroquinolone antibiotic, macrolide antibiotic, penem, cephamycin, lactam	efflux pump	335543.Sfum_3680	Syntrophobacterales	acrA	tetracycline antibiotic, rifamycin antibiotic, phenicol antibiotic, glycylcycline, penam, cephalosporin, triclosan, fluoroquinolone antibiotic, lactam	efflux pump	different ARG
PLAY0	PLAY01000065.1_17	7.7e-13	50.0	ARO:3003318	parY	aminocoumarin	antibiotic target alteration	1403819.BATR01000162_gene5342	Verrucomicrobiae	gyrB	aminocoumarin	antibiotic target alteration	different ARG
PLAY0	PLAY01000070.1_7	6.1e-24	50.9	ARO:3000535	macB	macrolide	efflux pump	493475.GARC_2784	Alteromonadaceae	MacB-like	macrolide	efflux pump	same
PLAY0	PLAY01000197.1_26	0.0	56.8	ARO:3000794	mdtC	aminocoumarin	efflux pump	204669.Acid345_2831	Acidobacteriia	mdtC	aminocoumarin	efflux pump	same
PLAY0	PLAY01000197.1_27	0.0	65.0	ARO:3004074	MuxB	tetracycline, macrolide	efflux pump	1121920.AUAU01000016_gene1356	Acidobacteria	mdtB	aminocoumarin	efflux pump	different ARG
PLBB0	PLBB01000152.1_1	4.2e-121	59.6	ARO:3002883	rgt1438	rifamycin antibiotic	antibiotic inactivation	479432.Sros_5179	Streptosporangiales	glycosyltransferase	---	---	no resistance gene
PLBB0	PLBB01000201.1_4	1.5e-33	51.3	ARO:3002818	msrB	macrolide	efflux pump	326424.FRAAL3773	Frankiales	msrB	macrolide	efflux pump	same
PLBB0	PLBB01000204.1_11	1.9e-95	57.6	ARO:3003980	tetA(48)	tetracycline	efflux pump	479433.Caci_4655	Actinobacteria	drrA	---	---	no resistance gene
PLBB0	PLBB01000216.1_13	7.1e-307	63.2	ARO:3000444	rphA	rifamycin antibiotic	antibiotic inactivation	479432.Sros_4939	Streptosporangiales	pps	---	---	no resistance gene
PLBC0	PLBC01000020.1_17	2.3e-85	50.2	ARO:3003980	tetA(48)	tetracycline	efflux pump	710111.FraQA3DRAFT_1486	Frankiales	ABC transporter	multi-drug	efflux pump	different ARG
PLBE0	PLBE01000054.1_1	6.6e-174	53.3	ARO:3000794	mdtC	aminocoumarin	efflux pump	234267.Acid_6950	Acidobacteria	mdtC	aminocoumarin	efflux pump	same
PLBE0	PLBE01000151.1_14	4.3e-34	52.1	ARO:3002818	msrB	macrolide	efflux pump	682795.AciX8_1703	Acidobacteriia	msrB	macrolide	efflux pump	same
PLBE0	PLBE01000174.1_113	7.5e-15	53.5	ARO:3003318	parY	aminocoumarin	antibiotic target alteration	204669.Acid345_0008	Acidobacteriia	gyrB	aminocoumarin	antibiotic target alteration	different ARG
PLBE0	PLBE01000183.1_20	1.8e-55	70.1	ARO:3004074	MuxB	tetracycline, macrolide	efflux pump	1267535.KB906767_gene1137	Acidobacteriia	mdtB	aminocoumarin	efflux pump	different ARG
PLBE0	PLBE01000183.1_21	3.2e-277	61.4	ARO:3004074	MuxB	tetracycline, macrolide	efflux pump	1267535.KB906767_gene4195	Acidobacteriia	mdtB	aminocoumarin	efflux pump	different ARG
PLBE0	PLBE01000183.1_22	0.0	57.9	ARO:3004075	MuxC	aminocoumarin, tetracycline, macrolide, lactam	efflux pump	1267535.KB906767_gene4194	Acidobacteria	mdtC	aminocoumarin	efflux pump	different ARG
PLBE0	PLBE01000187.1_13	2.1e-23	56.5	ARO:3002818	msrB	macrolide	efflux pump	1198114.AciX9_2175	Acidobacteriia	msrB	macrolide	efflux pump	same
PLBE0	PLBE01000200.1_7	3.4e-305	56.0	ARO:3000794	mdtC	aminocoumarin	efflux pump	1267534.KB906760_gene1616	Acidobacteriia	mdtC	aminocoumarin	efflux pump	same
PLBE0	PLBE01000200.1_8	2.8e-110	51.4	ARO:3004074	MuxB	tetracycline, macrolide	efflux pump	682795.AciX8_0392	Acidobacteriia	mdtB	aminocoumarin	efflux pump	different ARG
PLBE0	PLBE01000231.1_1	7.8e-231	62.7	ARO:3004074	MuxB	tetracycline, macrolide	efflux pump	682795.AciX8_0392	Acidobacteriia	mdtB	aminocoumarin	efflux pump	different ARG
PLBE0	PLBE01000245.1_22	4.4e-35	54.2	ARO:3002818	msrB	macrolide	efflux pump	204669.Acid345_2786	Acidobacteriia	msrB	macrolide	efflux pump	same
PLBG0	PLBG01000018.1_46	1.4e-109	56.5	ARO:3002985	arnA	peptides	antibiotic target alteration	543913.D521_1391	unclassified Betaproteobacteria	arnA	peptides	antibiotic target alteration	same
PLBG0	PLBG01000058.1_7	0.0	51.1	ARO:3003844	mfd	fluoroquinolone	antibiotic target protection	1249627.D779_0584	Chromatiales	mfd	fluoroquinolone	antibiotic target protection	same
PLBG0	PLBG01000061.1_10	6e-36	71.3	ARO:3000793	mdtB	aminocoumarin	efflux pump	395963.Bind_1168	Beijerinckiaceae	no protein sequence/domain assigned	---	---	no resistance gene
PLBG0	PLBG01000070.1_6	5.4e-254	51.9	ARO:3004074	MuxB	tetracycline, macrolide	efflux pump	1122604.JONR01000043_gene3160	Xanthomonadales	no protein sequence/domain assigned	---	---	no resistance gene
PLBG0	PLBG01000075.1_41	4.4e-78	50.6	ARO:3000027	emrA	macrolide antibiotic, streptogramin antibiotic, lincosamide antibiotic	efflux pump	748247.AZKH_1521	Rhodocyclales	emrA	macrolide antibiotic, streptogramin antibiotic, lincosamide antibiotic	efflux pump	same
PLBG0	PLBG01000075.1_42	1.5e-139	50.0	ARO:3000074	emrB	fluoroquinolone	efflux pump	76114.ebA3448	Rhodocyclales	emrB	fluoroquinolone	efflux pump	same
PLBG0	PLBG01000077.1_28	8.5e-119	59.6	ARO:3003048	rosA	peptide	efflux pump	1120999.JONM01000002_gene731	Neisseriales	fsr	fosmidomycin	efflux pump	different ARG
PLBG0	PLBG01000089.1_15	2.4e-14	50.0	ARO:3003318	parY	aminocoumarin	antibiotic target alteration	1042377.AFPJ01000012_gene1347	Alteromonadaceae	gyrB	aminocoumarin	antibiotic target alteration	different ARG
PLBG0	PLBG01000095.1_19	6e-149	68.0	ARO:3004074	MuxB	tetracycline, macrolide	efflux pump	1380394.JADL01000001_gene1963	Rhodospirillales	mdtB	aminocoumarin	efflux pump	different ARG
PLBG0	PLBG01000113.1_42	6.6e-79	62.0	ARO:3003841	kdpE	aminoglycoside	efflux pump	614083.AWQR01000047_gene3297	Comamonadaceae	kdpE	aminoglycoside	efflux pump	same
PLBG0	PLBG01000113.1_44	4.8e-61	51.1	ARO:3003841	kdpE	aminoglycoside	efflux pump	1123393.KB891317_gene2405	Hydrogenophilales	kdpE	aminoglycoside	efflux pump	same
PLBG0	PLBG01000121.1_7	1.9e-34	52.8	ARO:3002818	msrB	macrolide	efflux pump	1234364.AMSF01000015_gene3340	Xanthomonadales	msrB	macrolide	efflux pump	same
PLBG0	PLBG01000143.1_3	1.5e-290	60.3	ARO:3004074	MuxB	tetracycline, macrolide	efflux pump	1121920.AUAU01000016_gene1356	Acidobacteria	mdtB	aminocoumarin	efflux pump	different ARG
PLBG0	PLBG01000147.1_1	3.6e-281	63.2	ARO:3004074	MuxB	tetracycline, macrolide	efflux pump	1380394.JADL01000001_gene1963	Rhodospirillales	mdtB	aminocoumarin	efflux pump	different ARG
PLBG0	PLBG01000147.1_2	6.7e-283	51.7	ARO:3000794	mdtC	aminocoumarin	efflux pump	935548.KI912159_gene2472	Phyllobacteriaceae	mdtC	aminocoumarin	efflux pump	same
PLBG0	PLBG01000152.1_1	9.4e-36	71.9	ARO:3004074	MuxB	tetracycline, macrolide	efflux pump	1294143.H681_10070	Gammaproteobacteria	mdtB	aminocoumarin	efflux pump	different ARG
PLBG0	PLBG01000152.1_2	2.1e-299	55.3	ARO:3004075	MuxC	aminocoumarin, tetracycline, macrolide, lactam	efflux pump	1382359.JIAL01000001_gene829	Acidobacteriia	mdtC	aminocoumarin	efflux pump	different ARG
PLBG0	PLBG01000175.1_7	4.9e-38	52.5	ARO:3002818	msrB	macrolide	efflux pump	622637.KE124774_gene2687	Methylocystaceae	msrB	macrolide	efflux pump	same
PLBG0	PLBG01000188.1_42	9.4e-63	53.2	ARO:3000518	CRP	penam, fluoroquinolone antibiotic, macrolide antibiotic, lactam	efflux pump	523791.Kkor_0153	Oceanospirillales	crp	penam, fluoroquinolone antibiotic, macrolide antibiotic, lactam	efflux pump	same
PLBG0	PLBG01000188.1_75	4.6e-49	54.2	ARO:3002875	dfrE	diaminopyrimidines	antibiotic target replacement	1122165.AUHS01000003_gene2073	Legionellales	thyA	para-aminosalicylic acid	antibiotic target alteration	different ARG
PLBJ0	PLBJ01000123.1_25	1.3e-80	50.6	ARO:3003748	oleC	macrolide	efflux pump	1120948.KB903220_gene30	Pseudonocardiales	drrA3	---	---	no resistance gene
PLES0	PLES01000016.1_1	5.9e-53	76.0	ARO:3002522	novA	aminocoumarin	efflux pump	469383.Cwoe_1313	Rubrobacteria	ABC transmembrane	multi-drug	efflux pump	different ARG
PLES0	PLES01000016.1_26	4.8e-60	52.1	ARO:3002930	vanRO	glycopeptides	antibiotic target alteration	1380390.JIAT01000011_gene2425	Rubrobacteria	cutR	---	---	no resistance gene
PLES0	PLES01000035.1_14	1e-57	53.5	ARO:3002930	vanRO	glycopeptides	antibiotic target alteration	1121272.KB903250_gene2749	Micromonosporales	cutR	---	---	no resistance gene
PLES0	PLES01000057.1_33	1.8e-36	56.6	ARO:3002818	msrB	macrolide	efflux pump	883126.HMPREF9710_04973	Oxalobacteraceae	msrB	macrolide	efflux pump	same
PLES0	PLES01000083.1_58	4.2e-111	51.3	ARO:3002522	novA	aminocoumarin	efflux pump	469383.Cwoe_1313	Rubrobacteria	ABC transmembrane	multi-drug	efflux pump	different ARG
PLES0	PLES01000176.1_35	1e-302	58.3	ARO:3003992	rphB	rifamycin antibiotic	antibiotic inactivation	298655.KI912266_gene2945	Frankiales	pps	---	---	no resistance gene
PLET0	PLET01000018.1_9	6.5e-293	53.4	ARO:3004074	MuxB	tetracycline, macrolide	efflux pump	196367.JNFG01000003_gene5702	Burkholderiaceae	mdtB	aminocoumarin	efflux pump	different ARG
PLET0	PLET01000027.1_1	4.7e-111	54.3	ARO:3003962	farB	antibacterial free fatty acids	efflux pump	296591.Bpro_3234	Comamonadaceae	emrB	fluoroquinolone	efflux pump	different ARG
PLET0	PLET01000038.1_48	3.8e-315	51.1	ARO:3003844	mfd	fluoroquinolone	antibiotic target protection	1249627.D779_0584	Chromatiales	mfd	fluoroquinolone	antibiotic target protection	same
PLET0	PLET01000041.1_35	4.1e-81	64.3	ARO:3003841	kdpE	aminoglycoside	efflux pump	614083.AWQR01000047_gene3297	Comamonadaceae	kdpE	aminoglycoside	efflux pump	same
PLET0	PLET01000047.1_5	1e-34	50.0	ARO:3002818	msrB	macrolide	efflux pump	1134912.AJTV01000018_gene3262	Methylocystaceae	msrB	macrolide	efflux pump	same
PLET0	PLET01000048.1_30	0.0	63.2	ARO:3003705	mexN	phenicol	efflux pump	215803.DB30_3338	Myxococcales	mdtB	aminocoumarin	efflux pump	different ARG
PLET0	PLET01000048.1_31	1.7e-89	51.5	ARO:3003704	mexM	phenicol antibiotic	efflux pump	215803.DB30_3339	Myxococcales	no protein sequence/domain assigned	---	---	no resistance gene
PLET0	PLET01000059.1_20	0.0	68.8	ARO:3004074	MuxB	tetracycline, macrolide	efflux pump	34506.g5631	Rhabditida	mdtC	aminocoumarin	efflux pump	different ARG
PLET0	PLET01000063.1_80	1.5e-288	59.6	ARO:3004074	MuxB	tetracycline, macrolide	efflux pump	876269.ARWA01000001_gene999	Beijerinckiaceae	mdtB	aminocoumarin	efflux pump	different ARG
PLET0	PLET01000063.1_81	1.1e-36	81.3	ARO:3000793	mdtB	aminocoumarin	efflux pump	1205680.CAKO01000038_gene2013	Rhodospirillales	mdtB	aminocoumarin	efflux pump	same
PLET0	PLET01000063.1_82	8.5e-296	52.6	ARO:3000794	mdtC	aminocoumarin	efflux pump	663610.JQKO01000010_gene2201	Beijerinckiaceae	mdtC	aminocoumarin	efflux pump	same
PLET0	PLET01000063.1_110	6.9e-78	53.5	ARO:3000606	FEZ-1	lactam	antibiotic inactivation	278963.ATWD01000001_gene2891	Acidobacteriia	lactamase B	lactam	antibiotic inactivation	different ARG
PLET0	PLET01000070.1_77	4.5e-30	64.9	ARO:3004075	MuxC	aminocoumarin, tetracycline, macrolide, lactam	efflux pump	1156919.QWC_30786	Alcaligenaceae	mdtC	aminocoumarin	efflux pump	different ARG
PLET0	PLET01000077.1_2	2.3e-48	56.9	ARO:3002875	dfrE	diaminopyrimidines	antibiotic target replacement	272624.lpg2868	Legionellales	thyA	para-aminosalicylic acid	antibiotic target alteration	different ARG
PLET0	PLET01000077.1_39	7.1e-63	53.2	ARO:3000518	CRP	penam, fluoroquinolone antibiotic, macrolide antibiotic, lactam	efflux pump	523791.Kkor_0153	Oceanospirillales	crp	penam, fluoroquinolone antibiotic, macrolide antibiotic, lactam	efflux pump	same
PLET0	PLET01000096.1_63	0.0	64.6	ARO:3004074	MuxB	tetracycline, macrolide	efflux pump	1380394.JADL01000001_gene1963	Rhodospirillales	mdtB	aminocoumarin	efflux pump	different ARG
PLET0	PLET01000101.1_1	1.6e-12	75.0	ARO:3004074	MuxB	tetracycline, macrolide	efflux pump	398527.Bphyt_4746	Burkholderiaceae	mdtC	aminocoumarin	efflux pump	different ARG
PLET0	PLET01000101.1_83	1.4e-31	53.5	ARO:3002818	msrB	macrolide	efflux pump	666685.R2APBS1_1678	Xanthomonadales	msrB	macrolide	efflux pump	same
PLET0	PLET01000113.1_84	1e-119	59.6	ARO:3003048	rosA	peptide	efflux pump	1123257.AUFV01000002_gene2756	Xanthomonadales	fsr	fosmidomycin	efflux pump	different ARG
PLET0	PLET01000120.1_14	4.8e-110	54.8	ARO:3002985	arnA	peptides	antibiotic target alteration	1500894.JQNN01000001_gene3695	Oxalobacteraceae	arnA	peptides	antibiotic target alteration	same
PLET0	PLET01000123.1_9	6.5e-21	64.5	ARO:3004074	MuxB	tetracycline, macrolide	efflux pump	1429916.X566_02865	Bradyrhizobiaceae	mdtB	aminocoumarin	efflux pump	different ARG
PLET0	PLET01000123.1_10	4.7e-253	51.2	ARO:3004074	MuxB	tetracycline, macrolide	efflux pump	1122604.JONR01000043_gene3160	Xanthomonadales	no protein sequence/domain assigned	---	---	no resistance gene
PLET0	PLET01000123.1_31	3.5e-14	50.0	ARO:3003318	parY	aminocoumarin	antibiotic target alteration	765914.ThisiDRAFT_2315	Chromatiales	gyrB	aminocoumarin	antibiotic target alteration	different ARG
PLEV0	PLEV01000012.1_99	4.1e-29	51.3	ARO:3002818	msrB	macrolide	efflux pump	258052.JNYV01000002_gene1133	Kitasatospora	msrB	macrolide	efflux pump	same
PLEV0	PLEV01000013.1_9	2.1e-29	51.8	ARO:3000556	tet44	tetracyclines	antibiotic target protection	1380390.JIAT01000011_gene2585	Rubrobacteria	fusA	fusidic acid	antibiotic target alteration	different ARG
PLEY0	PLEY01000016.1_26	1.5e-32	50.8	ARO:3002818	msrB	macrolide	efflux pump	1033991.RLEG12_28840	Rhizobiaceae	msrB2	macrolide	efflux pump	same
PLEY0	PLEY01000016.1_43	4.6e-37	55.1	ARO:3002818	msrB	macrolide	efflux pump	1175306.GWL_16570	Oxalobacteraceae	msrB	macrolide	efflux pump	same
PLEY0	PLEY01000034.1_4	0.0	63.1	ARO:3000216	acrB	tetracycline antibiotic, penam, cephalosporin, glycylcycline, rifamycin antibiotic, phenicol antibiotic, triclosan, fluoroquinolone antibiotic, lactam	efflux pump	859657.RPSI07_mp0754	Burkholderiaceae	acrB	tetracycline antibiotic, penam, cephalosporin, glycylcycline, rifamycin antibiotic, phenicol antibiotic, triclosan, fluoroquinolone antibiotic, lactam	efflux pump	same
PLEY0	PLEY01000068.1_10	0.0	63.9	ARO:3000216	acrB	tetracycline antibiotic, penam, cephalosporin, glycylcycline, rifamycin antibiotic, phenicol antibiotic, triclosan, fluoroquinolone antibiotic, lactam	efflux pump	640512.BC1003_2842	Burkholderiaceae	acrD	aminoglycoside	efflux pump	different ARG
PLEY0	PLEY01000068.1_11	2.4e-97	55.6	ARO:3000377	MexA	peptide antibiotic, penam, diaminopyrimidine antibiotic, sulfonamide antibiotic, tetracycline antibiotic, cephalosporin, monobactam, carbapenem, aminocoumarin antibiotic, phenicol antibiotic, fluoroquinolone antibiotic, macrolide antibiotic, penem, cephamycin, lactam	efflux pump	999541.bgla_1g33060	Burkholderiaceae	acrA	tetracycline antibiotic, rifamycin antibiotic, phenicol antibiotic, glycylcycline, penam, cephalosporin, triclosan, fluoroquinolone antibiotic, lactam	efflux pump	different ARG
PLEY0	PLEY01000082.1_40	5.1e-84	66.7	ARO:3003841	kdpE	aminoglycoside	efflux pump	614083.AWQR01000047_gene3297	Comamonadaceae	kdpE	aminoglycoside	efflux pump	same
PLEY0	PLEY01000095.1_29	2.4e-145	52.0	ARO:3000074	emrB	fluoroquinolone	efflux pump	1217718.ALOU01000019_gene2744	Burkholderiaceae	emrB	fluoroquinolone	efflux pump	same
PLEY0	PLEY01000112.1_2	7.8e-136	64.1	ARO:3003048	rosA	peptide	efflux pump	1005048.CFU_0771	Oxalobacteraceae	fsr	fosmidomycin	efflux pump	different ARG
PLEY0	PLEY01000112.1_16	1.1e-287	50.9	ARO:3003693	mexK	tetracycline antibiotic, macrolide antibiotic, triclosan	efflux pump	882378.RBRH_00528	Burkholderiaceae	czcA	---	---	no resistance gene
PLEY0	PLEY01000134.1_6	1.2e-108	55.9	ARO:3002985	arnA	peptides	antibiotic target alteration	1095769.CAHF01000010_gene1255	Oxalobacteraceae	arnA	peptides	antibiotic target alteration	same
PLEY0	PLEY01000134.1_8	1.1e-81	52.8	ARO:3003578	PmrF	peptides	antibiotic target alteration	267608.RSc1321	Burkholderiaceae	arnC	peptides	antibiotic target alteration	same	(arnC and PmrF are synonyms)
PLEY0	PLEY01000140.1_13	3.1e-274	51.3	ARO:3004074	MuxB	tetracycline, macrolide	efflux pump	1286093.C266_06866	Burkholderiaceae	mdtB	aminocoumarin	efflux pump	different ARG
PLEY0	PLEY01000142.1_2	6.7e-186	63.3	ARO:3004075	MuxC	aminocoumarin, tetracycline, macrolide, lactam	efflux pump	1005048.CFU_1183	Oxalobacteraceae	mdtC	aminocoumarin	efflux pump	different ARG
PLEY0	PLEY01000142.1_3	0.0	73.3	ARO:3004074	MuxB	tetracycline, macrolide	efflux pump	1005048.CFU_1184	Oxalobacteraceae	mdtB	aminocoumarin	efflux pump	different ARG
PLEY0	PLEY01000142.1_4	1.3e-91	53.7	ARO:3000792	mdtA	aminocoumarin	efflux pump	1005048.CFU_1185	Oxalobacteraceae	mdtA	aminocoumarin	efflux pump	same
PLEY0	PLEY01000142.1_42	5.3e-65	54.9	ARO:3003841	kdpE	aminoglycoside	efflux pump	316274.Haur_2274	Chloroflexia	kdpE	aminoglycoside	efflux pump	same
PLEY0	PLEY01000159.1_1	1.6e-125	50.4	ARO:3000794	mdtC	aminocoumarin	efflux pump	1005048.CFU_1183	Oxalobacteraceae	mdtC	aminocoumarin	efflux pump	same
PLEY0	PLEY01000159.1_2	1.8e-37	69.6	ARO:3000794	mdtC	aminocoumarin	efflux pump	1005999.GLGR_1221	Gammaproteobacteria	mdtC	aminocoumarin	efflux pump	same
PLEY0	PLEY01000194.1_13	3.1e-53	61.4	ARO:3002875	dfrE	diaminopyrimidines	antibiotic target replacement	388051.AUFE01000005_gene1148	Burkholderiaceae	thyA	para-aminosalicylic acid	antibiotic target alteration	different ARG
PLFD0	PLFD01000013.1_106	1.2e-64	52.7	ARO:3003841	kdpE	aminoglycoside	efflux pump	671143.DAMO_0415	unclassified Bacteria	kdpE	aminoglycoside	efflux pump	same
PLFD0	PLFD01000030.1_90	8.4e-15	58.1	ARO:3003318	parY	aminocoumarin	antibiotic target alteration	398767.Glov_0004	Desulfuromonadales	gyrB	aminocoumarin	antibiotic target alteration	different ARG
PLFD0	PLFD01000056.1_20	2e-34	52.1	ARO:3002818	msrB	macrolide	efflux pump	1237149.C900_01352	Cytophagia	msrB	macrolide	efflux pump	same
PLFE0	PLFE01000062.1_1	8.4e-313	63.2	ARO:3004074	MuxB	tetracycline, macrolide	efflux pump	1267535.KB906767_gene4195	Acidobacteriia	mdtB	aminocoumarin	efflux pump	different ARG
PLFE0	PLFE01000093.1_15	3.2e-36	51.7	ARO:3002818	msrB	macrolide	efflux pump	1340493.JNIF01000003_gene4629	Acidobacteria	msrB	macrolide	efflux pump	same
PLFE0	PLFE01000130.1_5	6.9e-85	56.2	ARO:3003894	Rm3	lactam	antibiotic inactivation	861299.J421_1088	Gemmatimonadetes	esterase/lactamase B	---	---	no resistance gene
PLFE0	PLFE01000144.1_16	6.5e-127	62.3	ARO:3003048	rosA	peptide	efflux pump	84531.JMTZ01000038_gene3617	Xanthomonadales	fsr	fosmidomycin	efflux pump	different ARG
PLFE0	PLFE01000154.1_1	1.1e-270	54.7	ARO:3000794	mdtC	aminocoumarin	efflux pump	234267.Acid_6950	Acidobacteria	mdtC	aminocoumarin	efflux pump	same
PLFE0	PLFE01000154.1_2	0.0	52.4	ARO:3004074	MuxB	tetracycline, macrolide	efflux pump	682795.AciX8_0392	Acidobacteriia	mdtB	aminocoumarin	efflux pump	different ARG
PLFE0	PLFE01000179.1_1	1.2e-35	73.2	ARO:3004074	MuxB	tetracycline, macrolide	efflux pump	1267535.KB906767_gene4195	Acidobacteriia	mdtB	aminocoumarin	efflux pump	different ARG
PLFE0	PLFE01000179.1_2	7.3e-264	55.3	ARO:3000794	mdtC	aminocoumarin	efflux pump	1267535.KB906767_gene4194	Acidobacteria	mdtC	aminocoumarin	efflux pump	same
PLFE0	PLFE01000179.1_3	1.1e-34	72.4	ARO:3004075	MuxC	aminocoumarin, tetracycline, macrolide, lactam	efflux pump	234267.Acid_1579	Acidobacteria	mdtC	aminocoumarin	efflux pump	different ARG
PLFF0	PLFF01000065.1_8	2.3e-85	50.2	ARO:3003980	tetA(48)	tetracycline	efflux pump	710111.FraQA3DRAFT_1486	Frankiales	ABC transporter	multi-drug	efflux pump	different ARG
PLFG0	PLFG01000044.1_4	3.1e-24	51.5	ARO:3001330	mdtD	macrolides, lincosamides, streptogramins, and tetracyclines	efflux pump	1449353.JQMQ01000005_gene5257	Streptacidiphilus	MFS	multi-drug	efflux pump	different ARG
PLFG0	PLFG01000058.1_4	7.1e-307	63.2	ARO:3000444	rphA	rifamycin antibiotic	antibiotic inactivation	479432.Sros_4939	Streptosporangiales	pps	---	---	no resistance gene
PLFG0	PLFG01000081.1_8	2.5e-62	54.2	ARO:3003980	tetA(48)	tetracycline	efflux pump	469383.Cwoe_1188	Actinobacteria	no protein sequence/domain assigned	---	---	no resistance gene
PLFG0	PLFG01000111.1_1	4.2e-121	59.6	ARO:3002883	rgt1438	rifamycin antibiotic	antibiotic inactivation	479432.Sros_5179	Streptosporangiales	glycosyltransferase	---	---	no resistance gene
PLFG0	PLFG01000114.1_4	1.5e-33	51.3	ARO:3002818	msrB	macrolide	efflux pump	326424.FRAAL3773	Frankiales	msrB	macrolide	efflux pump	same
PLFG0	PLFG01000196.1_15	1.9e-95	57.6	ARO:3003980	tetA(48)	tetracycline	efflux pump	479433.Caci_4655	Actinobacteria	drrA	---	---	no resistance gene
PLFM0	PLFM01000065.1_12	4.2e-67	52.7	ARO:3000828	baeR	aminocoumarin, aminoglycoside	efflux pump	338966.Ppro_2228	Desulfuromonadales	bae	aminocoumarin, aminoglycoside	efflux pump	same
PLFM0	PLFM01000082.1_6	3e-115	50.7	ARO:3000379	OprM	peptide antibiotic, sulfonamide antibiotic, penam, diaminopyrimidine antibiotic, monobactam, fluoroquinolone antibiotic, tetracycline antibiotic, cephalosporin, carbapenem, phenicol antibiotic, aminocoumarin antibiotic, macrolide antibiotic, penem, aminoglycoside antibiotic, cephamycin, acridine dye, lactam	efflux pump	56780.SYN_02073	Syntrophobacterales	oprM	peptide antibiotic, sulfonamide antibiotic, penam, diaminopyrimidine antibiotic, monobactam, fluoroquinolone antibiotic, tetracycline antibiotic, cephalosporin, carbapenem, phenicol antibiotic, aminocoumarin antibiotic, macrolide antibiotic, penem, aminoglycoside antibiotic, cephamycin, acridine dye, lactam	efflux pump	same
PLFM0	PLFM01000082.1_7	0.0	56.3	ARO:3000216	acrB	tetracycline antibiotic, penam, cephalosporin, glycylcycline, rifamycin antibiotic, phenicol antibiotic, triclosan, fluoroquinolone antibiotic, lactam	efflux pump	335543.Sfum_3679	Syntrophobacterales	acrB	tetracycline antibiotic, penam, cephalosporin, glycylcycline, rifamycin antibiotic, phenicol antibiotic, triclosan, fluoroquinolone antibiotic, lactam	efflux pump	same
PLFM0	PLFM01000082.1_8	4.6e-101	53.1	ARO:3000377	MexA	peptide antibiotic, penam, diaminopyrimidine antibiotic, sulfonamide antibiotic, tetracycline antibiotic, cephalosporin, monobactam, carbapenem, aminocoumarin antibiotic, phenicol antibiotic, fluoroquinolone antibiotic, macrolide antibiotic, penem, cephamycin, lactam	efflux pump	335543.Sfum_3680	Syntrophobacterales	acrA	tetracycline antibiotic, rifamycin antibiotic, phenicol antibiotic, glycylcycline, penam, cephalosporin, triclosan, fluoroquinolone antibiotic, lactam	efflux pump	different ARG
PLFM0	PLFM01000082.1_13	0.0	71.1	ARO:3004074	MuxB	tetracycline, macrolide	efflux pump	1005048.CFU_1184	Oxalobacteraceae	mdtB	aminocoumarin	efflux pump	different ARG
PLFM0	PLFM01000082.1_14	2.5e-115	68.7	ARO:3004075	MuxC	aminocoumarin, tetracycline, macrolide, lactam	efflux pump	1005048.CFU_1183	Oxalobacteraceae	mdtC	aminocoumarin	efflux pump	different ARG
PLFM0	PLFM01000093.1_1	1.9e-211	59.6	ARO:3000794	mdtC	aminocoumarin	efflux pump	1235457.C404_00840	Burkholderiaceae	mdtC	aminocoumarin	efflux pump	same
PLFM0	PLFM01000122.1_2	3.8e-68	53.6	ARO:3000828	baeR	aminocoumarin, aminoglycoside	efflux pump	338966.Ppro_2228	Desulfuromonadales	bae	aminocoumarin, aminoglycoside	efflux pump	same
PLFM0	PLFM01000257.1_9	2.5e-86	51.0	ARO:3003578	PmrF	peptides	antibiotic target alteration	694431.DESACE_07045	Desulfurellales	arnC	peptides	antibiotic target alteration	same	(arnC and PmrF are synonyms)
PLFM0	PLFM01000257.1_11	1e-112	57.6	ARO:3002985	arnA	peptides	antibiotic target alteration	694431.DESACE_07055	Deltaproteobacteria	arnA	peptides	antibiotic target alteration	same
PLFO0	PLFO01000008.1_1	1.6e-140	65.1	ARO:3000444	rphA	rifamycin antibiotic	antibiotic inactivation	479432.Sros_4939	Streptosporangiales	pps	---	---	no resistance gene
PLFO0	PLFO01000099.1_2	8.9e-129	52.4	ARO:3003844	mfd	fluoroquinolone	antibiotic target protection	1313172.YM304_33120	Acidimicrobiia	mfd	fluoroquinolone	antibiotic target protection	same
PLFO0	PLFO01000332.1_4	4.5e-57	59.4	ARO:3003748	oleC	macrolide	efflux pump	298653.Franean1_4093	Frankiales	no protein sequence/domain assigned	---	---	no resistance gene
PLFO0	PLFO01000342.1_9	1.7e-15	51.5	ARO:3000573	tet(43)	tetracycline	efflux pump	1449353.JQMQ01000005_gene590	Streptacidiphilus	MFS	multi-drug	efflux pump	different ARG
PLFO0	PLFO01000361.1_10	1.7e-34	50.0	ARO:3002818	msrB	macrolide	efflux pump	326424.FRAAL3773	Frankiales	msrB	macrolide	efflux pump	same
PLFO0	PLFO01000387.1_6	1.3e-57	51.6	ARO:3002930	vanRO	glycopeptides	antibiotic target alteration	106370.Francci3_2444	Frankiales	cheY-homologous receiver domain	---	---	no resistance gene
PLFP0	PLFP01000069.1_15	1e-20	50.5	ARO:3002522	novA	aminocoumarin	efflux pump	1386089.N865_18405	Intrasporangiaceae	strV (ABC transporter)	multi-drug	efflux pump	different ARG
PLFS0	PLFS01000034.1_4	2.3e-93	57.5	ARO:3003980	tetA(48)	tetracycline	efflux pump	1283287.KB822576_gene3447	Propionibacteriales	drrA	---	---	no resistance gene
PLFS0	PLFS01000044.1_5	7.9e-60	54.8	ARO:3003748	oleC	macrolide	efflux pump	479432.Sros_8858	Streptosporangiales	drrA_1	---	---	no resistance gene
PLFS0	PLFS01000070.1_29	1.1e-79	51.1	ARO:3003748	oleC	macrolide	efflux pump	1120948.KB903220_gene30	Pseudonocardiales	drrA3	---	---	no resistance gene
PLFS0	PLFS01000086.1_20	4.4e-31	54.8	ARO:3002522	novA	aminocoumarin	efflux pump	298655.KI912266_gene2207	Frankiales	ABC transmembrane	multi-drug	efflux pump	different ARG
PLFU0	PLFU01000058.1_5	4.2e-58	66.7	ARO:3002875	dfrE	diaminopyrimidines	antibiotic target replacement	497964.CfE428DRAFT_3384	Verrucomicrobia	thyA	para-aminosalicylic acid	antibiotic target alteration	different ARG
PLFU0	PLFU01000072.1_7	3.2e-70	55.0	ARO:3003841	kdpE	aminoglycoside	efflux pump	1254432.SCE1572_09230	Myxococcales	kdpE	aminoglycoside	efflux pump	same
PLFU0	PLFU01000093.1_43	0.0	56.8	ARO:3000794	mdtC	aminocoumarin	efflux pump	204669.Acid345_2831	Acidobacteriia	mdtC	aminocoumarin	efflux pump	same
PLFU0	PLFU01000093.1_44	0.0	65.0	ARO:3004074	MuxB	tetracycline, macrolide	efflux pump	1121920.AUAU01000016_gene1356	Acidobacteria	mdtB	aminocoumarin	efflux pump	different ARG
PLFU0	PLFU01000129.1_40	7.7e-13	50.0	ARO:3003318	parY	aminocoumarin	antibiotic target alteration	1403819.BATR01000162_gene5342	Verrucomicrobiae	gyrB	aminocoumarin	antibiotic target alteration	different ARG
PLFU0	PLFU01000188.1_77	3.6e-108	56.8	ARO:3000377	MexA	peptide antibiotic, penam, diaminopyrimidine antibiotic, sulfonamide antibiotic, tetracycline antibiotic, cephalosporin, monobactam, carbapenem, aminocoumarin antibiotic, phenicol antibiotic, fluoroquinolone antibiotic, macrolide antibiotic, penem, cephamycin, lactam	efflux pump	335543.Sfum_3680	Syntrophobacterales	acrA	tetracycline antibiotic, rifamycin antibiotic, phenicol antibiotic, glycylcycline, penam, cephalosporin, triclosan, fluoroquinolone antibiotic, lactam	efflux pump	different ARG
PLFU0	PLFU01000188.1_78	0.0	58.5	ARO:3000216	acrB	tetracycline antibiotic, penam, cephalosporin, glycylcycline, rifamycin antibiotic, phenicol antibiotic, triclosan, fluoroquinolone antibiotic, lactam	efflux pump	56780.SYN_02074	Syntrophobacterales	acrB	tetracycline antibiotic, penam, cephalosporin, glycylcycline, rifamycin antibiotic, phenicol antibiotic, triclosan, fluoroquinolone antibiotic, lactam	efflux pump	same
PLFX0	PLFX01000024.1_86	2.7e-34	51.2	ARO:3002818	msrB	macrolide	efflux pump	469383.Cwoe_5431	Rubrobacteria	msrB	macrolide	efflux pump	same
PLFX0	PLFX01000032.1_78	2.5e-186	59.5	ARO:3002522	novA	aminocoumarin	efflux pump	469383.Cwoe_1313	Rubrobacteria	ABC transmembrane	multi-drug	efflux pump	different ARG
PLFX0	PLFX01000042.1_29	8.8e-54	52.1	ARO:3002930	vanRO	glycopeptides	antibiotic target alteration	35754.JNYJ01000031_gene7039	Micromonosporales	cheY-homologous receiver domain	---	---	no resistance gene
PLFX0	PLFX01000042.1_82	6.1e-45	52.0	ARO:3002524	AAC(227)-Ib	aminoglycosides	antibiotic inactivation	68570.DC74_5946	Actinobacteria	aac	aminoglycoside	antibiotic inactivation	different ARG
PLFX0	PLFX01000044.1_4	1.9e-32	57.4	ARO:3003748	oleC	macrolide	efflux pump	469383.Cwoe_0919	Rubrobacteria	no protein sequence/domain assigned	---	---	no resistance gene
PLFY0	PLFY01000051.1_54	3.4e-15	52.8	ARO:3003318	parY	aminocoumarin	antibiotic target alteration	1267533.KB906741_gene413	Acidobacteriia	gyrB	aminocoumarin	antibiotic target alteration	different ARG
PLFY0	PLFY01000057.1_86	0.0	59.2	ARO:3004074	MuxB	tetracycline, macrolide	efflux pump	682795.AciX8_0392	Acidobacteriia	mdtB	aminocoumarin	efflux pump	different ARG
PLFY0	PLFY01000057.1_87	5.1e-293	55.9	ARO:3000794	mdtC	aminocoumarin	efflux pump	234267.Acid_6950	Acidobacteria	mdtC	aminocoumarin	efflux pump	same
PLFY0	PLFY01000102.1_18	5.7e-35	52.5	ARO:3002818	msrB	macrolide	efflux pump	240015.ACP_1806	Acidobacteriia	msrB	macrolide	efflux pump	same
PLFY0	PLFY01000159.1_18	1.3e-304	54.0	ARO:3004075	MuxC	aminocoumarin, tetracycline, macrolide, lactam	efflux pump	1382359.JIAL01000001_gene829	Acidobacteriia	mdtC	aminocoumarin	efflux pump	different ARG
PLFY0	PLFY01000159.1_19	0.0	63.6	ARO:3004074	MuxB	tetracycline, macrolide	efflux pump	1267533.KB906740_gene209	Acidobacteria	mdtB	aminocoumarin	efflux pump	different ARG
PLFZ0	PLFZ01000064.1_5	1.3e-11	51.9	ARO:3002841	vatB	streptogramin antibiotic	antibiotic inactivation	1163617.SCD_n01341	Proteobacteria	no protein sequence/domain assigned	---	---	no resistance gene
PLFZ0	PLFZ01000085.1_53	1.2e-37	52.5	ARO:3002818	msrB	macrolide	efflux pump	398767.Glov_1981	Desulfuromonadales	msrB	macrolide	efflux pump	same
PLFZ0	PLFZ01000088.1_11	1.4e-72	55.8	ARO:3003981	tetB(48)	tetracycline	efflux pump	189426.PODO_17745	Paenibacillaceae	drrB	---	---	no resistance gene
PLFZ0	PLFZ01000088.1_12	4.6e-110	64.6	ARO:3003980	tetA(48)	tetracycline	efflux pump	1150399.AQYK01000002_gene2675	Microbacteriaceae	drrA	---	---	no resistance gene
PLGD0	PLGD01000009.1_78	5.1e-34	52.9	ARO:3002818	msrB	macrolide	efflux pump	682795.AciX8_1703	Acidobacteriia	msrB	macrolide	efflux pump	same
PLGD0	PLGD01000017.1_71	2e-38	53.6	ARO:3002818	msrB	macrolide	efflux pump	204669.Acid345_2786	Acidobacteriia	msrB	macrolide	efflux pump	same
PLGD0	PLGD01000036.1_93	1.3e-301	55.5	ARO:3000794	mdtC	aminocoumarin	efflux pump	682795.AciX8_0391	Acidobacteriia	mdtC	aminocoumarin	efflux pump	same
PLGD0	PLGD01000036.1_94	0.0	58.3	ARO:3004074	MuxB	tetracycline, macrolide	efflux pump	682795.AciX8_0392	Acidobacteriia	mdtB	aminocoumarin	efflux pump	different ARG
PLGE0	PLGE01000003.1_6	6.8e-306	55.3	ARO:3000794	mdtC	aminocoumarin	efflux pump	1267534.KB906760_gene1616	Acidobacteriia	mdtC	aminocoumarin	efflux pump	same
PLGE0	PLGE01000003.1_7	0.0	57.3	ARO:3004074	MuxB	tetracycline, macrolide	efflux pump	682795.AciX8_0392	Acidobacteriia	mdtB	aminocoumarin	efflux pump	different ARG
PLGE0	PLGE01000059.1_1	2.5e-25	64.2	ARO:3004074	MuxB	tetracycline, macrolide	efflux pump	1267535.KB906767_gene1138	Acidobacteria	mdtC	aminocoumarin	efflux pump	different ARG
PLGE0	PLGE01000191.1_11	2e-89	63.3	ARO:3004074	MuxB	tetracycline, macrolide	efflux pump	1267535.KB906767_gene1137	Acidobacteriia	mdtB	aminocoumarin	efflux pump	different ARG
PLGE0	PLGE01000273.1_1	1.8e-132	61.6	ARO:3000794	mdtC	aminocoumarin	efflux pump	1267535.KB906767_gene1138	Acidobacteria	mdtC	aminocoumarin	efflux pump	same
PLGE0	PLGE01000273.1_2	1.6e-110	51.3	ARO:3004074	MuxB	tetracycline, macrolide	efflux pump	1267535.KB906767_gene1137	Acidobacteriia	mdtB	aminocoumarin	efflux pump	different ARG
PLGF0	PLGF01000031.1_12	1e-272	51.8	ARO:3000794	mdtC	aminocoumarin	efflux pump	497964.CfE428DRAFT_1936	Verrucomicrobia	mdtC	aminocoumarin	efflux pump	same
PLGF0	PLGF01000060.1_42	1.7e-312	57.2	ARO:3000794	mdtC	aminocoumarin	efflux pump	234267.Acid_1579	Acidobacteria	mdtC	aminocoumarin	efflux pump	same
PLGF0	PLGF01000060.1_43	8.4e-82	70.1	ARO:3004074	MuxB	tetracycline, macrolide	efflux pump	204669.Acid345_2830	Acidobacteriia	mdtB	aminocoumarin	efflux pump	different ARG
PLGF0	PLGF01000107.1_1	2.4e-150	67.8	ARO:3004074	MuxB	tetracycline, macrolide	efflux pump	204669.Acid345_2830	Acidobacteriia	mdtB	aminocoumarin	efflux pump	different ARG
PLGF0	PLGF01000124.1_36	2.5e-67	54.3	ARO:3003841	kdpE	aminoglycoside	efflux pump	478741.JAFS01000001_gene1841	unclassified Verrucomicrobia	kdpE	aminoglycoside	efflux pump	same
PLGF0	PLGF01000162.1_13	0.0	58.3	ARO:3004074	MuxB	tetracycline, macrolide	efflux pump	497964.CfE428DRAFT_1937	Verrucomicrobia	mdtB	aminocoumarin	efflux pump	different ARG
PLGF0	PLGF01000175.1_5	0.0	59.3	ARO:3000804	MexF	phenicol, diaminopyrimidine, fluoroquinolone	efflux pump	105559.Nwat_1287	Chromatiales	mexF	phenicol, diaminopyrimidine, fluoroquinolone	efflux pump	same
PLGG0	PLGG01000030.1_25	2.1e-82	57.6	ARO:3000606	FEZ-1	lactam	antibiotic inactivation	278963.ATWD01000001_gene2891	Acidobacteriia	lactamase B	lactam	antibiotic inactivation	different ARG
PLGG0	PLGG01000031.1_75	3.2e-38	54.0	ARO:3002818	msrB	macrolide	efflux pump	240015.ACP_1806	Acidobacteriia	msrB	macrolide	efflux pump	same
PLGG0	PLGG01000051.1_8	4.5e-289	53.7	ARO:3000794	mdtC	aminocoumarin	efflux pump	1267534.KB906760_gene1616	Acidobacteriia	mdtC	aminocoumarin	efflux pump	same
PLGG0	PLGG01000051.1_9	0.0	58.3	ARO:3004074	MuxB	tetracycline, macrolide	efflux pump	240015.ACP_3341	Acidobacteriia	mdtB	aminocoumarin	efflux pump	different ARG
PLGH0	PLGH01000143.1_9	1.9e-308	56.5	ARO:3000794	mdtC	aminocoumarin	efflux pump	1267534.KB906760_gene1616	Acidobacteriia	mdtC	aminocoumarin	efflux pump	same
PLGH0	PLGH01000143.1_10	0.0	56.7	ARO:3004074	MuxB	tetracycline, macrolide	efflux pump	682795.AciX8_0392	Acidobacteriia	mdtB	aminocoumarin	efflux pump	different ARG
PLGH0	PLGH01000252.1_18	2.5e-120	60.5	ARO:3003048	rosA	peptide	efflux pump	234267.Acid_6582	Acidobacteria	fsr	fosmidomycin	efflux pump	different ARG
PLGH0	PLGH01000405.1_5	7.6e-33	70.3	ARO:3004074	MuxB	tetracycline, macrolide	efflux pump	234267.Acid_5314	Bacteria	no protein sequence/domain assigned	---	---	no resistance gene
PLGH0	PLGH01000487.1_1	1.2e-296	53.9	ARO:3004075	MuxC	aminocoumarin, tetracycline, macrolide, lactam	efflux pump	1267535.KB906767_gene1138	Acidobacteria	mdtC	aminocoumarin	efflux pump	different ARG
PLGH0	PLGH01000487.1_2	0.0	61.8	ARO:3004074	MuxB	tetracycline, macrolide	efflux pump	1267535.KB906767_gene1137	Acidobacteriia	mdtB	aminocoumarin	efflux pump	different ARG
PLGI0	PLGI01000125.1_6	3e-115	50.7	ARO:3000379	OprM	peptide antibiotic, sulfonamide antibiotic, penam, diaminopyrimidine antibiotic, monobactam, fluoroquinolone antibiotic, tetracycline antibiotic, cephalosporin, carbapenem, phenicol antibiotic, aminocoumarin antibiotic, macrolide antibiotic, penem, aminoglycoside antibiotic, cephamycin, acridine dye, lactam	efflux pump	56780.SYN_02073	Syntrophobacterales	oprM	peptide antibiotic, sulfonamide antibiotic, penam, diaminopyrimidine antibiotic, monobactam, fluoroquinolone antibiotic, tetracycline antibiotic, cephalosporin, carbapenem, phenicol antibiotic, aminocoumarin antibiotic, macrolide antibiotic, penem, aminoglycoside antibiotic, cephamycin, acridine dye, lactam	efflux pump	same
PLGI0	PLGI01000125.1_7	0.0	56.3	ARO:3000216	acrB	tetracycline antibiotic, penam, cephalosporin, glycylcycline, rifamycin antibiotic, phenicol antibiotic, triclosan, fluoroquinolone antibiotic, lactam	efflux pump	335543.Sfum_3679	Syntrophobacterales	acrB	tetracycline antibiotic, penam, cephalosporin, glycylcycline, rifamycin antibiotic, phenicol antibiotic, triclosan, fluoroquinolone antibiotic, lactam	efflux pump	same
PLGI0	PLGI01000125.1_8	4.6e-101	53.1	ARO:3000377	MexA	peptide antibiotic, penam, diaminopyrimidine antibiotic, sulfonamide antibiotic, tetracycline antibiotic, cephalosporin, monobactam, carbapenem, aminocoumarin antibiotic, phenicol antibiotic, fluoroquinolone antibiotic, macrolide antibiotic, penem, cephamycin, lactam	efflux pump	335543.Sfum_3680	Syntrophobacterales	acrA	tetracycline antibiotic, rifamycin antibiotic, phenicol antibiotic, glycylcycline, penam, cephalosporin, triclosan, fluoroquinolone antibiotic, lactam	efflux pump	different ARG
PLGI0	PLGI01000125.1_13	0.0	71.1	ARO:3004074	MuxB	tetracycline, macrolide	efflux pump	1005048.CFU_1184	Oxalobacteraceae	mdtB	aminocoumarin	efflux pump	different ARG
PLGI0	PLGI01000125.1_14	0.0	62.7	ARO:3000794	mdtC	aminocoumarin	efflux pump	1120999.JONM01000007_gene1769	Neisseriales	mdtC	aminocoumarin	efflux pump	same
PLGI0	PLGI01000190.1_6	3.8e-68	53.6	ARO:3000828	baeR	aminocoumarin, aminoglycoside	efflux pump	338966.Ppro_2228	Desulfuromonadales	bae	aminocoumarin, aminoglycoside	efflux pump	same
PLGI0	PLGI01000195.1_33	2.5e-86	51.0	ARO:3003578	PmrF	peptides	antibiotic target alteration	694431.DESACE_07045	Desulfurellales	arnC	peptides	antibiotic target alteration	same	(arnC and PmrF are synonyms)
PLGI0	PLGI01000195.1_35	1e-112	57.6	ARO:3002985	arnA	peptides	antibiotic target alteration	694431.DESACE_07055	Deltaproteobacteria	arnA	peptides	antibiotic target alteration	same
PLGI0	PLGI01000196.1_6	4.2e-67	52.7	ARO:3000828	baeR	aminocoumarin, aminoglycoside	efflux pump	338966.Ppro_2228	Desulfuromonadales	bae	aminocoumarin, aminoglycoside	efflux pump	same
PLGK0	PLGK01000086.1_1	2.9e-70	54.5	ARO:3003948	efrA	rifamycin antibiotic, macrolide antibiotic, fluoroquinolone antibiotic	efflux pump	1122611.KB903985_gene3782	Streptosporangiales	ycfI (ABC transporter)	multi-drug	efflux pump	different ARG
PLGK0	PLGK01000091.1_19	5.6e-145	54.3	ARO:3003554	tcmA	tetracenomycin	efflux pump	66377.JOBH01000001_gene1178	Actinobacteria	tcmA	tetracenomycin	efflux pump	same
PLGK0	PLGK01000149.1_1	2.4e-82	52.4	ARO:3003748	oleC	macrolide	efflux pump	710111.FraQA3DRAFT_1486	Frankiales	ABC transporter	multi-drug	efflux pump	different ARG
PLGK0	PLGK01000160.1_21	4.6e-12	51.6	ARO:3003748	oleC	macrolide	efflux pump	1150864.MILUP08_45901	Micromonosporales	no protein sequence/domain assigned	---	---	no resistance gene
PLGL0	PLGL01000029.1_26	7.6e-11	50.8	ARO:3003318	parY	aminocoumarin	antibiotic target alteration	204669.Acid345_0008	Acidobacteriia	gyrB	aminocoumarin	antibiotic target alteration	different ARG
PLGL0	PLGL01000171.1_29	1.8e-36	54.2	ARO:3002818	msrB	macrolide	efflux pump	204669.Acid345_2786	Acidobacteriia	msrB	macrolide	efflux pump	same
PLGL0	PLGL01000176.1_3	0.0	57.6	ARO:3000794	mdtC	aminocoumarin	efflux pump	204669.Acid345_2831	Acidobacteriia	mdtC	aminocoumarin	efflux pump	same
PLGL0	PLGL01000176.1_4	0.0	62.2	ARO:3004074	MuxB	tetracycline, macrolide	efflux pump	204669.Acid345_2830	Acidobacteriia	mdtB	aminocoumarin	efflux pump	different ARG
PLGL0	PLGL01000183.1_14	0.0	58.5	ARO:3004074	MuxB	tetracycline, macrolide	efflux pump	682795.AciX8_0392	Acidobacteriia	mdtB	aminocoumarin	efflux pump	different ARG
PLGL0	PLGL01000183.1_15	6.4e-312	56.7	ARO:3000794	mdtC	aminocoumarin	efflux pump	1267534.KB906760_gene1616	Acidobacteriia	mdtC	aminocoumarin	efflux pump	same
PLGM0	PLGM01000089.1_8	9.7e-281	54.5	ARO:3000794	mdtC	aminocoumarin	efflux pump	234267.Acid_6950	Acidobacteria	mdtC	aminocoumarin	efflux pump	same
PLGM0	PLGM01000089.1_9	7e-278	57.3	ARO:3004074	MuxB	tetracycline, macrolide	efflux pump	682795.AciX8_0392	Acidobacteriia	mdtB	aminocoumarin	efflux pump	different ARG
PLGM0	PLGM01000101.1_96	2.3e-31	50.7	ARO:3003961	farA	antibacterial free fatty acids	efflux pump	1382359.JIAL01000001_gene1816	Acidobacteriia	no protein sequence/domain assigned	---	---	no resistance gene
PLGM0	PLGM01000126.1_52	4.7e-15	52.8	ARO:3003318	parY	aminocoumarin	antibiotic target alteration	1382359.JIAL01000001_gene1753	Acidobacteriia	gyrB	aminocoumarin	antibiotic target alteration	different ARG
PLGM0	PLGM01000170.1_1	1.8e-74	69.1	ARO:3004074	MuxB	tetracycline, macrolide	efflux pump	682795.AciX8_0392	Acidobacteriia	mdtB	aminocoumarin	efflux pump	different ARG
PLGM0	PLGM01000220.1_3	0.0	62.5	ARO:3004074	MuxB	tetracycline, macrolide	efflux pump	1267533.KB906740_gene209	Acidobacteria	mdtB	aminocoumarin	efflux pump	different ARG
PLGM0	PLGM01000220.1_4	6e-308	52.2	ARO:3004075	MuxC	aminocoumarin, tetracycline, macrolide, lactam	efflux pump	1382359.JIAL01000001_gene829	Acidobacteriia	mdtC	aminocoumarin	efflux pump	different ARG
PLGM0	PLGM01000364.1_26	4e-86	59.4	ARO:3000606	FEZ-1	lactam	antibiotic inactivation	1267534.KB906755_gene4418	Acidobacteriia	lactamase B	lactam	antibiotic inactivation	different ARG
PLGM0	PLGM01000383.1_4	6.7e-36	53.3	ARO:3002818	msrB	macrolide	efflux pump	240015.ACP_1806	Acidobacteriia	msrB	macrolide	efflux pump	same
PLGN0	PLGN01000055.1_7	2.9e-60	53.9	ARO:3002930	vanRO	glycopeptides	antibiotic target alteration	1246995.AFR_30780	Micromonosporales	cutR	---	---	no resistance gene
PLGN0	PLGN01000113.1_64	3.6e-58	50.9	ARO:3000816	mtrA	macrolide, lactam	efflux pump	1313172.YM304_19260	Acidimicrobiia	mtrA	macrolide, lactam	efflux pump	same
PLGN0	PLGN01000117.1_29	4.1e-60	52.3	ARO:3003841	kdpE	aminoglycoside	efflux pump	105422.BBPM01000004_gene5420	Streptacidiphilus	kdpE	aminoglycoside	efflux pump	same
PLGN0	PLGN01000117.1_69	5.9e-35	50.8	ARO:3002818	msrB	macrolide	efflux pump	240015.ACP_1806	Acidobacteriia	msrB	macrolide	efflux pump	same
PLGN0	PLGN01000121.1_4	1.1e-93	57.4	ARO:3003980	tetA(48)	tetracycline	efflux pump	1283287.KB822576_gene3447	Propionibacteriales	drrA	---	---	no resistance gene
PLGP0	PLGP01000003.1_2	1.3e-65	55.9	ARO:3003841	kdpE	aminoglycoside	efflux pump	478741.JAFS01000001_gene1841	unclassified Verrucomicrobia	kdpE	aminoglycoside	efflux pump	same
PLGP0	PLGP01000039.1_6	0.0	56.8	ARO:3000794	mdtC	aminocoumarin	efflux pump	204669.Acid345_2831	Acidobacteriia	mdtC	aminocoumarin	efflux pump	same
PLGP0	PLGP01000039.1_7	0.0	65.0	ARO:3004074	MuxB	tetracycline, macrolide	efflux pump	1121920.AUAU01000016_gene1356	Acidobacteria	mdtB	aminocoumarin	efflux pump	different ARG
PLGP0	PLGP01000073.1_2	3.6e-108	56.8	ARO:3000377	MexA	peptide antibiotic, penam, diaminopyrimidine antibiotic, sulfonamide antibiotic, tetracycline antibiotic, cephalosporin, monobactam, carbapenem, aminocoumarin antibiotic, phenicol antibiotic, fluoroquinolone antibiotic, macrolide antibiotic, penem, cephamycin, lactam	efflux pump	335543.Sfum_3680	Syntrophobacterales	acrA	tetracycline antibiotic, rifamycin antibiotic, phenicol antibiotic, glycylcycline, penam, cephalosporin, triclosan, fluoroquinolone antibiotic, lactam	efflux pump	different ARG
PLGP0	PLGP01000073.1_3	0.0	58.5	ARO:3000216	acrB	tetracycline antibiotic, penam, cephalosporin, glycylcycline, rifamycin antibiotic, phenicol antibiotic, triclosan, fluoroquinolone antibiotic, lactam	efflux pump	56780.SYN_02074	Syntrophobacterales	acrB	tetracycline antibiotic, penam, cephalosporin, glycylcycline, rifamycin antibiotic, phenicol antibiotic, triclosan, fluoroquinolone antibiotic, lactam	efflux pump	same
PLGP0	PLGP01000103.1_13	0.000000000005	52.5	ARO:3003318	parY	aminocoumarin	antibiotic target alteration	1403819.BATR01000162_gene5342	Verrucomicrobiae	gyrB	aminocoumarin	antibiotic target alteration	different ARG
PLGP0	PLGP01000168.1_23	1.7e-24	58.7	ARO:3004075	MuxC	aminocoumarin, tetracycline, macrolide, lactam	efflux pump	335543.Sfum_0451	Syntrophobacterales	no protein sequence/domain assigned	---	---	no resistance gene
PLGP0	PLGP01000176.1_23	4.2e-58	66.7	ARO:3002875	dfrE	diaminopyrimidines	antibiotic target replacement	497964.CfE428DRAFT_3384	Verrucomicrobia	thyA	para-aminosalicylic acid	antibiotic target alteration	different ARG
PLGP0	PLGP01000260.1_6	3.2e-70	55.0	ARO:3003841	kdpE	aminoglycoside	efflux pump	1254432.SCE1572_09230	Myxococcales	kdpE	aminoglycoside	efflux pump	same
PLGR0	PLGR01000010.1_18	6.6e-12	52.8	ARO:3003748	oleC	macrolide	efflux pump	1267534.KB906757_gene741	Acidobacteriia	no protein sequence/domain assigned	---	---	no resistance gene
PLGR0	PLGR01000055.1_19	5.7e-35	52.5	ARO:3002818	msrB	macrolide	efflux pump	240015.ACP_1806	Acidobacteriia	msrB	macrolide	efflux pump	same
PLGR0	PLGR01000075.1_6	0.0	59.2	ARO:3004074	MuxB	tetracycline, macrolide	efflux pump	682795.AciX8_0392	Acidobacteriia	mdtB	aminocoumarin	efflux pump	different ARG
PLGR0	PLGR01000075.1_7	5.1e-293	55.9	ARO:3000794	mdtC	aminocoumarin	efflux pump	234267.Acid_6950	Acidobacteria	mdtC	aminocoumarin	efflux pump	same
PLGR0	PLGR01000076.1_23	1.3e-304	54.0	ARO:3004075	MuxC	aminocoumarin, tetracycline, macrolide, lactam	efflux pump	1382359.JIAL01000001_gene829	Acidobacteriia	mdtC	aminocoumarin	efflux pump	different ARG
PLGR0	PLGR01000076.1_24	0.0	63.6	ARO:3004074	MuxB	tetracycline, macrolide	efflux pump	1267533.KB906740_gene209	Acidobacteria	mdtB	aminocoumarin	efflux pump	different ARG
PLGR0	PLGR01000081.1_3	3.7e-54	55.4	ARO:3000489	sav1866	---	efflux pump	1382359.JIAL01000001_gene2783	Acidobacteriia	msbA	nitroimidazole antibiotic	efflux pump	different ARG
PLGT0	PLGT01000045.1_59	1e-20	50.5	ARO:3002522	novA	aminocoumarin	efflux pump	1386089.N865_18405	Intrasporangiaceae	strV (ABC transporter)	multi-drug	efflux pump	different ARG
PLGU0	PLGU01000031.1_3	3.8e-68	53.6	ARO:3000828	baeR	aminocoumarin, aminoglycoside	efflux pump	338966.Ppro_2228	Desulfuromonadales	bae	aminocoumarin, aminoglycoside	efflux pump	different ARG
PLGU0	PLGU01000057.1_26	0.0	62.7	ARO:3000794	mdtC	aminocoumarin	efflux pump	1120999.JONM01000007_gene1769	Neisseriales	mdtC	aminocoumarin	efflux pump	same
PLGU0	PLGU01000057.1_27	0.0	71.1	ARO:3004074	MuxB	tetracycline, macrolide	efflux pump	1005048.CFU_1184	Oxalobacteraceae	mdtB	aminocoumarin	efflux pump	different ARG
PLGU0	PLGU01000057.1_32	4.6e-101	53.1	ARO:3000377	MexA	peptide antibiotic, penam, diaminopyrimidine antibiotic, sulfonamide antibiotic, tetracycline antibiotic, cephalosporin, monobactam, carbapenem, aminocoumarin antibiotic, phenicol antibiotic, fluoroquinolone antibiotic, macrolide antibiotic, penem, cephamycin, lactam	efflux pump	335543.Sfum_3680	Syntrophobacterales	acrA	tetracycline antibiotic, rifamycin antibiotic, phenicol antibiotic, glycylcycline, penam, cephalosporin, triclosan, fluoroquinolone antibiotic, lactam	efflux pump	different ARG
PLGU0	PLGU01000057.1_33	0.0	56.3	ARO:3000216	acrB	tetracycline antibiotic, penam, cephalosporin, glycylcycline, rifamycin antibiotic, phenicol antibiotic, triclosan, fluoroquinolone antibiotic, lactam	efflux pump	335543.Sfum_3679	Syntrophobacterales	acrB	tetracycline antibiotic, penam, cephalosporin, glycylcycline, rifamycin antibiotic, phenicol antibiotic, triclosan, fluoroquinolone antibiotic, lactam	efflux pump	same
PLGU0	PLGU01000057.1_34	3e-115	50.7	ARO:3000379	OprM	peptide antibiotic, sulfonamide antibiotic, penam, diaminopyrimidine antibiotic, monobactam, fluoroquinolone antibiotic, tetracycline antibiotic, cephalosporin, carbapenem, phenicol antibiotic, aminocoumarin antibiotic, macrolide antibiotic, penem, aminoglycoside antibiotic, cephamycin, acridine dye, lactam	efflux pump	56780.SYN_02073	Syntrophobacterales	oprM	peptide antibiotic, sulfonamide antibiotic, penam, diaminopyrimidine antibiotic, monobactam, fluoroquinolone antibiotic, tetracycline antibiotic, cephalosporin, carbapenem, phenicol antibiotic, aminocoumarin antibiotic, macrolide antibiotic, penem, aminoglycoside antibiotic, cephamycin, acridine dye, lactam	efflux pump	same
PLGU0	PLGU01000147.1_3	1e-112	57.6	ARO:3002985	arnA	peptides	antibiotic target alteration	694431.DESACE_07055	Deltaproteobacteria	arnA	peptides	antibiotic target alteration	same
PLGU0	PLGU01000147.1_5	2.5e-86	51.0	ARO:3003578	PmrF	peptides	antibiotic target alteration	694431.DESACE_07045	Desulfurellales	arnC	peptides	antibiotic target alteration	same	(arnC and PmrF are synonyms)
PLGU0	PLGU01000273.1_6	4.2e-67	52.7	ARO:3000828	baeR	aminocoumarin, aminoglycoside	efflux pump	338966.Ppro_2228	Desulfuromonadales	bae	aminocoumarin, aminoglycoside	efflux pump	different ARG
PLGY0	PLGY01000012.1_6	2.2e-35	52.3	ARO:3002818	msrB	macrolide	efflux pump	1283300.ATXB01000001_gene771	Gammaproteobacteria	msrB	macrolide	efflux pump	same
PLGY0	PLGY01000064.1_36	7.3e-13	54.4	ARO:3002675	catB2	phenicol antibiotics	antibiotic inactivation	521011.Mpal_0131	Archaea	no protein sequence/domain assigned	---	---	no resistance gene
PLGZ0	PLGZ01000069.1_23	4.2e-58	66.7	ARO:3002875	dfrE	diaminopyrimidines	antibiotic target replacement	497964.CfE428DRAFT_3384	Verrucomicrobia	thyA	para-aminosalicylic acid	antibiotic target alteration	different ARG
PLGZ0	PLGZ01000098.1_1	4.3e-25	51.4	ARO:3000535	macB	macrolide	efflux pump	493475.GARC_2784	Alteromonadaceae	MacB-like periplasmatic core domain	macrolide	efflux pump	different ARG
PLGZ0	PLGZ01000112.1_48	0.0	56.8	ARO:3000794	mdtC	aminocoumarin	efflux pump	204669.Acid345_2831	Acidobacteriia	mdtC	aminocoumarin	efflux pump	same
PLGZ0	PLGZ01000112.1_49	0.0	65.0	ARO:3004074	MuxB	tetracycline, macrolide	efflux pump	1121920.AUAU01000016_gene1356	Acidobacteria	mdtB	aminocoumarin	efflux pump	different ARG
PLGZ0	PLGZ01000153.1_17	7.7e-13	50.0	ARO:3003318	parY	aminocoumarin	antibiotic target alteration	1403819.BATR01000162_gene5342	Verrucomicrobiae	gyrB	aminocoumarin	antibiotic target alteration	different ARG
PLGZ0	PLGZ01000155.1_77	3.6e-108	56.8	ARO:3000377	MexA	peptide antibiotic, penam, diaminopyrimidine antibiotic, sulfonamide antibiotic, tetracycline antibiotic, cephalosporin, monobactam, carbapenem, aminocoumarin antibiotic, phenicol antibiotic, fluoroquinolone antibiotic, macrolide antibiotic, penem, cephamycin, lactam	efflux pump	335543.Sfum_3680	Syntrophobacterales	acrA	tetracycline antibiotic, rifamycin antibiotic, phenicol antibiotic, glycylcycline, penam, cephalosporin, triclosan, fluoroquinolone antibiotic, lactam	efflux pump	different ARG
PLGZ0	PLGZ01000155.1_78	0.0	58.5	ARO:3000216	acrB	tetracycline antibiotic, penam, cephalosporin, glycylcycline, rifamycin antibiotic, phenicol antibiotic, triclosan, fluoroquinolone antibiotic, lactam	efflux pump	56780.SYN_02074	Syntrophobacterales	acrB	tetracycline antibiotic, penam, cephalosporin, glycylcycline, rifamycin antibiotic, phenicol antibiotic, triclosan, fluoroquinolone antibiotic, lactam	efflux pump	same
PLGZ0	PLGZ01000156.1_38	3.2e-70	55.0	ARO:3003841	kdpE	aminoglycoside	efflux pump	1254432.SCE1572_09230	Myxococcales	kdpE	aminoglycoside	efflux pump	same
PLHB0	PLHB01000023.1_1	6.9e-34	50.8	ARO:3002818	msrB	macrolide	efflux pump	386456.JQKN01000004_gene198	Euryarchaeota	msrB	macrolide	efflux pump	same
PLHC0	PLHC01000027.1_9	1.3e-301	56.1	ARO:3000794	mdtC	aminocoumarin	efflux pump	1267534.KB906760_gene1616	Acidobacteriia	mdtC	aminocoumarin	efflux pump	same
PLHC0	PLHC01000027.1_10	0.0	57.1	ARO:3004074	MuxB	tetracycline, macrolide	efflux pump	682795.AciX8_0392	Acidobacteriia	mdtB	aminocoumarin	efflux pump	different ARG
PLHC0	PLHC01000093.1_37	5.6e-42	55.9	ARO:3002818	msrB	macrolide	efflux pump	682795.AciX8_0505	Acidobacteriia	msrB	macrolide	efflux pump	same
PLHD0	PLHD01000051.1_13	1e-20	50.5	ARO:3002522	novA	aminocoumarin	efflux pump	1386089.N865_18405	Intrasporangiaceae	strV (ABC transporter)	multi-drug	efflux pump	different ARG
PLHE0	PLHE01000041.1_2	3.8e-68	53.6	ARO:3000828	baeR	aminocoumarin, aminoglycoside	efflux pump	338966.Ppro_2228	Desulfuromonadales	bae	aminocoumarin, aminoglycoside	efflux pump	different ARG
PLHE0	PLHE01000080.1_6	4.2e-67	52.7	ARO:3000828	baeR	aminocoumarin, aminoglycoside	efflux pump	338966.Ppro_2228	Desulfuromonadales	bae	aminocoumarin, aminoglycoside	efflux pump	different ARG
PLHE0	PLHE01000114.1_24	0.0	62.7	ARO:3000794	mdtC	aminocoumarin	efflux pump	1120999.JONM01000007_gene1769	Neisseriales	mdtC	aminocoumarin	efflux pump	same
PLHE0	PLHE01000114.1_25	0.0	68.5	ARO:3004074	MuxB	tetracycline, macrolide	efflux pump	864073.HFRIS_006258	Oxalobacteraceae	mdtB	aminocoumarin	efflux pump	different ARG
PLHE0	PLHE01000114.1_30	4.6e-101	53.1	ARO:3000377	MexA	peptide antibiotic, penam, diaminopyrimidine antibiotic, sulfonamide antibiotic, tetracycline antibiotic, cephalosporin, monobactam, carbapenem, aminocoumarin antibiotic, phenicol antibiotic, fluoroquinolone antibiotic, macrolide antibiotic, penem, cephamycin, lactam	efflux pump	335543.Sfum_3680	Syntrophobacterales	acrA	tetracycline antibiotic, rifamycin antibiotic, phenicol antibiotic, glycylcycline, penam, cephalosporin, triclosan, fluoroquinolone antibiotic, lactam	efflux pump	different ARG
PLHE0	PLHE01000114.1_31	0.0	56.3	ARO:3000216	acrB	tetracycline antibiotic, penam, cephalosporin, glycylcycline, rifamycin antibiotic, phenicol antibiotic, triclosan, fluoroquinolone antibiotic, lactam	efflux pump	335543.Sfum_3679	Syntrophobacterales	acrB	tetracycline antibiotic, penam, cephalosporin, glycylcycline, rifamycin antibiotic, phenicol antibiotic, triclosan, fluoroquinolone antibiotic, lactam	efflux pump	same
PLHE0	PLHE01000114.1_32	3e-115	50.7	ARO:3000379	OprM	peptide antibiotic, sulfonamide antibiotic, penam, diaminopyrimidine antibiotic, monobactam, fluoroquinolone antibiotic, tetracycline antibiotic, cephalosporin, carbapenem, phenicol antibiotic, aminocoumarin antibiotic, macrolide antibiotic, penem, aminoglycoside antibiotic, cephamycin, acridine dye, lactam	efflux pump	56780.SYN_02073	Syntrophobacterales	oprM	peptide antibiotic, sulfonamide antibiotic, penam, diaminopyrimidine antibiotic, monobactam, fluoroquinolone antibiotic, tetracycline antibiotic, cephalosporin, carbapenem, phenicol antibiotic, aminocoumarin antibiotic, macrolide antibiotic, penem, aminoglycoside antibiotic, cephamycin, acridine dye, lactam	efflux pump	same
PLHE0	PLHE01000147.1_3	1e-112	57.6	ARO:3002985	arnA	peptides	antibiotic target alteration	694431.DESACE_07055	Deltaproteobacteria	arnA	peptides	antibiotic target alteration	same
PLHE0	PLHE01000147.1_5	2.5e-86	51.0	ARO:3003578	PmrF	peptides	antibiotic target alteration	694431.DESACE_07045	Desulfurellales	arnC	peptides	antibiotic target alteration	same	(arnC and PmrF are synonyms)
PLHF0	PLHF01000058.1_29	4.1e-60	52.3	ARO:3003841	kdpE	aminoglycoside	efflux pump	105422.BBPM01000004_gene5420	Streptacidiphilus	kdpE	aminoglycoside	efflux pump	same
PLHF0	PLHF01000080.1_68	3.6e-58	50.9	ARO:3000816	mtrA	macrolide, lactam	efflux pump	1313172.YM304_19260	Acidimicrobiia	mtrA	macrolide, lactam	efflux pump	same
PLHF0	PLHF01000120.1_2	2.9e-60	53.9	ARO:3002930	vanRO	glycopeptides	antibiotic target alteration	1246995.AFR_30780	Micromonosporales	cutR	---	---	no resistance gene
PLHF0	PLHF01000128.1_54	1.1e-93	57.4	ARO:3003980	tetA(48)	tetracycline	efflux pump	1283287.KB822576_gene3447	Propionibacteriales	drrA	---	---	no resistance gene
PLHG0	PLHG01000009.1_8	2.2e-35	52.3	ARO:3002818	msrB	macrolide	efflux pump	1283300.ATXB01000001_gene771	Gammaproteobacteria	msrB	macrolide	efflux pump	same
PLHG0	PLHG01000016.1_5	7.3e-13	54.4	ARO:3002675	catB2	phenicol antibiotics	antibiotic inactivation	521011.Mpal_0131	Archaea	no protein sequence/domain assigned	---	---	no resistance gene
PLHJ0	PLHJ01000002.1_3	4.1e-29	51.3	ARO:3002818	msrB	macrolide	efflux pump	258052.JNYV01000002_gene1133	Kitasatospora	msrB	macrolide	efflux pump	same
PLHK0	PLHK01000065.1_2	1.9e-58	67.5	ARO:3002875	dfrE	diaminopyrimidines	antibiotic target replacement	497964.CfE428DRAFT_3384	Verrucomicrobia	thyA	para-aminosalicylic acid	antibiotic target alteration	different ARG
PLHK0	PLHK01000107.1_19	0.0	68.9	ARO:3000804	MexF	phenicol, diaminopyrimidine, fluoroquinolone	efflux pump	1396141.BATP01000039_gene1360	Verrucomicrobiae	mexF	phenicol, diaminopyrimidine, fluoroquinolone	efflux pump	same
PLHK0	PLHK01000126.1_14	1.4e-57	51.6	ARO:3003841	kdpE	aminoglycoside	efflux pump	1121012.AUKX01000070_gene1856	Arenibacter	kdpE	aminoglycoside	efflux pump	same
PLHK0	PLHK01000160.1_18	1.8e-120	50.4	ARO:3000379	OprM	peptide antibiotic, sulfonamide antibiotic, penam, diaminopyrimidine antibiotic, monobactam, fluoroquinolone antibiotic, tetracycline antibiotic, cephalosporin, carbapenem, phenicol antibiotic, aminocoumarin antibiotic, macrolide antibiotic, penem, aminoglycoside antibiotic, cephamycin, acridine dye, lactam	efflux pump	290397.Adeh_0516	Deltaproteobacteria	oprM	peptide antibiotic, sulfonamide antibiotic, penam, diaminopyrimidine antibiotic, monobactam, fluoroquinolone antibiotic, tetracycline antibiotic, cephalosporin, carbapenem, phenicol antibiotic, aminocoumarin antibiotic, macrolide antibiotic, penem, aminoglycoside antibiotic, cephamycin, acridine dye, lactam	efflux pump	same
PLHK0	PLHK01000160.1_19	3.1e-128	69.1	ARO:3000502	acrF	fluoroquinolone antibiotic, penam, cephamycin, cephalosporin, lactam	efflux pump	748280.NH8B_2356	Neisseriales	acrD	aminoglycoside	efflux pump	different ARG
PLHP0	PLHP01000108.1_25	6.8e-23	76.6	ARO:3004074	MuxB	tetracycline, macrolide	efflux pump	204669.Acid345_2830	Acidobacteriia	mdtB	aminocoumarin	efflux pump	different ARG
PLHP0	PLHP01000109.1_1	7.4e-14	50.0	ARO:3002819	msrC	macrolide antibiotic, streptogramin antibiotic	efflux pump	204669.Acid345_2008	Acidobacteriia	yheS (ABC transporter)	multi-drug	efflux pump	same
PLHP0	PLHP01000133.1_7	2.5e-33	50.4	ARO:3003748	oleC	macrolide	efflux pump	1382359.JIAL01000001_gene2624	Acidobacteriia	no protein sequence/domain assigned	---	---	no resistance gene
PLHP0	PLHP01000147.1_4	0.0	57.9	ARO:3000794	mdtC	aminocoumarin	efflux pump	204669.Acid345_2831	Acidobacteriia	mdtC	aminocoumarin	efflux pump	same
PLHP0	PLHP01000147.1_5	1.4e-217	57.6	ARO:3004074	MuxB	tetracycline, macrolide	efflux pump	204669.Acid345_2830	Acidobacteriia	mdtB	aminocoumarin	efflux pump	different ARG
PLHP0	PLHP01000163.1_11	1.2e-37	55.9	ARO:3002818	msrB	macrolide	efflux pump	204669.Acid345_2786	Acidobacteriia	msrB	macrolide	efflux pump	same
PLHP0	PLHP01000253.1_2	4.8e-241	54.2	ARO:3000794	mdtC	aminocoumarin	efflux pump	1267534.KB906760_gene1616	Acidobacteriia	mdtC	aminocoumarin	efflux pump	same
PLHP0	PLHP01000292.1_1	1.8e-34	73.2	ARO:3000793	mdtB	aminocoumarin	efflux pump	682795.AciX8_0391	Acidobacteriia	mdtC	aminocoumarin	efflux pump	different ARG
PLHP0	PLHP01000356.1_10	1.9e-164	66.2	ARO:3004074	MuxB	tetracycline, macrolide	efflux pump	682795.AciX8_0392	Acidobacteriia	mdtB	aminocoumarin	efflux pump	different ARG
PLHP0	PLHP01000358.1_14	5e-23	50.0	ARO:3000535	macB	macrolide	efflux pump	204669.Acid345_1867	Acidobacteriia	nagC	---	---	no resistance gene
PLHP0	PLHP01000415.1_44	2.7e-147	50.1	ARO:3003844	mfd	fluoroquinolone	antibiotic target protection	204669.Acid345_4549	Acidobacteriia	mfd	fluoroquinolone	antibiotic target protection	same
PLHQ0	PLHQ01000075.1_9	9.6e-25	73.3	ARO:3000793	mdtB	aminocoumarin	efflux pump	682795.AciX8_0391	Acidobacteriia	mdtC	aminocoumarin	efflux pump	different ARG
PLHQ0	PLHQ01000075.1_10	3.4e-261	55.4	ARO:3000794	mdtC	aminocoumarin	efflux pump	1267534.KB906760_gene1616	Acidobacteriia	mdtC	aminocoumarin	efflux pump	same
PLHQ0	PLHQ01000075.1_11	9.1e-179	53.3	ARO:3004074	MuxB	tetracycline, macrolide	efflux pump	682795.AciX8_0392	Acidobacteriia	mdtB	aminocoumarin	efflux pump	different ARG
PLHQ0	PLHQ01000078.1_54	9.8e-11	50.8	ARO:3003318	parY	aminocoumarin	antibiotic target alteration	204669.Acid345_0008	Acidobacteriia	gyrB	aminocoumarin	antibiotic target alteration	different ARG
PLHQ0	PLHQ01000088.1_19	2.9e-35	52.8	ARO:3002818	msrB	macrolide	efflux pump	682795.AciX8_1703	Acidobacteriia	msrB	macrolide	efflux pump	same
PLHQ0	PLHQ01000099.1_8	5.5e-38	56.3	ARO:3002818	msrB	macrolide	efflux pump	204669.Acid345_2786	Acidobacteriia	msrB	macrolide	efflux pump	same
PLHQ0	PLHQ01000106.1_16	2.5e-139	63.5	ARO:3004074	MuxB	tetracycline, macrolide	efflux pump	682795.AciX8_0392	Acidobacteriia	mdtB	aminocoumarin	efflux pump	different ARG
PLHQ0	PLHQ01000209.1_15	3.5e-315	56.7	ARO:3004075	MuxC	aminocoumarin, tetracycline, macrolide, lactam	efflux pump	1382359.JIAL01000001_gene829	Acidobacteriia	mdtC	aminocoumarin	efflux pump	different ARG
PLHQ0	PLHQ01000209.1_16	0.0	61.7	ARO:3004074	MuxB	tetracycline, macrolide	efflux pump	1267535.KB906767_gene4195	Acidobacteriia	mdtB	aminocoumarin	efflux pump	different ARG
PLHT0	PLHT01000021.1_14	0.0	57.3	ARO:3000804	MexF	phenicol, diaminopyrimidine, fluoroquinolone	efflux pump	1121904.ARBP01000021_gene3565	Cytophagia	mexF2	phenicol, diaminopyrimidine, fluoroquinolone	efflux pump	same
PLHT0	PLHT01000050.1_33	1.3e-127	53.0	ARO:3000024	patA	fluoroquinolone	efflux pump	525897.Dbac_2006	Desulfovibrionales	patA	fluoroquinolone	efflux pump	same
PLHT0	PLHT01000050.1_35	1.7e-21	52.7	ARO:3000535	macB	macrolide	efflux pump	452637.Oter_3645	Opitutae	salY	multi-drug	efflux pump	different ARG
PLHT0	PLHT01000054.1_3	5.5e-14	50.0	ARO:3003318	parY	aminocoumarin	antibiotic target alteration	452637.Oter_0657	Opitutae	gyrB	aminocoumarin	antibiotic target alteration	different ARG
PLHT0	PLHT01000061.1_22	5.3e-109	51.3	ARO:3000379	OprM	peptide antibiotic, sulfonamide antibiotic, penam, diaminopyrimidine antibiotic, monobactam, fluoroquinolone antibiotic, tetracycline antibiotic, cephalosporin, carbapenem, phenicol antibiotic, aminocoumarin antibiotic, macrolide antibiotic, penem, aminoglycoside antibiotic, cephamycin, acridine dye, lactam	efflux pump	794903.OPIT5_18690	Opitutae	oprM	peptide antibiotic, sulfonamide antibiotic, penam, diaminopyrimidine antibiotic, monobactam, fluoroquinolone antibiotic, tetracycline antibiotic, cephalosporin, carbapenem, phenicol antibiotic, aminocoumarin antibiotic, macrolide antibiotic, penem, aminoglycoside antibiotic, cephamycin, acridine dye, lactam	efflux pump	same
PLHT0	PLHT01000104.1_24	1.7e-248	51.0	ARO:3004074	MuxB	tetracycline, macrolide	efflux pump	497964.CfE428DRAFT_1936	Verrucomicrobia	mdtC	aminocoumarin	efflux pump	different ARG
PLHT0	PLHT01000104.1_25	1e-35	65.5	ARO:3004074	MuxB	tetracycline, macrolide	efflux pump	497964.CfE428DRAFT_1937	Verrucomicrobia	mdtB	aminocoumarin	efflux pump	different ARG
PLHT0	PLHT01000108.1_1	2.2e-132	59.5	ARO:3000502	acrF	fluoroquinolone antibiotic, penam, cephamycin, cephalosporin, lactam	efflux pump	335543.Sfum_3679	Syntrophobacterales	acrB	tetracycline antibiotic, penam, cephalosporin, glycylcycline, rifamycin antibiotic, phenicol antibiotic, triclosan, fluoroquinolone antibiotic, lactam	efflux pump	different ARG
PLHT0	PLHT01000108.1_2	1e-103	52.6	ARO:3004042	acrA	tetracycline antibiotic, rifamycin antibiotic, phenicol antibiotic, glycylcycline, penam, cephalosporin, triclosan, fluoroquinolone antibiotic, lactam	efflux pump	335543.Sfum_3680	Syntrophobacterales	acrA	tetracycline antibiotic, rifamycin antibiotic, phenicol antibiotic, glycylcycline, penam, cephalosporin, triclosan, fluoroquinolone antibiotic, lactam	efflux pump	same
PLHT0	PLHT01000109.1_4	1.6e-58	51.6	ARO:3003841	kdpE	aminoglycoside	efflux pump	1403819.BATR01000007_gene215	Verrucomicrobiae	kdpE	aminoglycoside	efflux pump	same
PLHT0	PLHT01000118.1_1	1.1e-28	57.9	ARO:3000535	macB	macrolide	efflux pump	335543.Sfum_2810	Syntrophobacterales	macB	macrolide	efflux pump	same
PLHT0	PLHT01000139.1_11	4.9e-209	57.2	ARO:3000216	acrB	tetracycline antibiotic, penam, cephalosporin, glycylcycline, rifamycin antibiotic, phenicol antibiotic, triclosan, fluoroquinolone antibiotic, lactam	efflux pump	933262.AXAM01000002_gene573	Desulfobacterales	acrB	tetracycline antibiotic, penam, cephalosporin, glycylcycline, rifamycin antibiotic, phenicol antibiotic, triclosan, fluoroquinolone antibiotic, lactam	efflux pump	same
PLHT0	PLHT01000167.1_11	6.2e-295	58.8	ARO:3004074	MuxB	tetracycline, macrolide	efflux pump	497964.CfE428DRAFT_1937	Verrucomicrobia	mdtB	aminocoumarin	efflux pump	different ARG
PLHW0	PLHW01000008.1_76	2e-38	53.6	ARO:3002818	msrB	macrolide	efflux pump	204669.Acid345_2786	Acidobacteriia	msrB	macrolide	efflux pump	same
PLHW0	PLHW01000053.1_78	5.1e-34	52.9	ARO:3002818	msrB	macrolide	efflux pump	682795.AciX8_1703	Acidobacteriia	msrB	macrolide	efflux pump	same
PLHW0	PLHW01000063.1_96	1.3e-301	55.5	ARO:3000794	mdtC	aminocoumarin	efflux pump	682795.AciX8_0391	Acidobacteriia	mdtC	aminocoumarin	efflux pump	same
PLHW0	PLHW01000063.1_97	0.0	58.6	ARO:3004074	MuxB	tetracycline, macrolide	efflux pump	682795.AciX8_0392	Acidobacteriia	mdtB	aminocoumarin	efflux pump	different ARG
PLHW0	PLHW01000063.1_99	7.8e-67	68.5	ARO:3000793	mdtB	aminocoumarin	efflux pump	682795.AciX8_0392	Acidobacteriia	mdtB	aminocoumarin	efflux pump	same
PLHX0	PLHX01000037.1_11	1e-20	50.5	ARO:3002522	novA	aminocoumarin	efflux pump	1386089.N865_18405	Intrasporangiaceae	strV (ABC transporter)	multi-drug	efflux pump	different ARG
PLHY0	PLHY01000044.1_5	3e-115	50.7	ARO:3000379	OprM	peptide antibiotic, sulfonamide antibiotic, penam, diaminopyrimidine antibiotic, monobactam, fluoroquinolone antibiotic, tetracycline antibiotic, cephalosporin, carbapenem, phenicol antibiotic, aminocoumarin antibiotic, macrolide antibiotic, penem, aminoglycoside antibiotic, cephamycin, acridine dye, lactam	efflux pump	56780.SYN_02073	Syntrophobacterales	oprM	peptide antibiotic, sulfonamide antibiotic, penam, diaminopyrimidine antibiotic, monobactam, fluoroquinolone antibiotic, tetracycline antibiotic, cephalosporin, carbapenem, phenicol antibiotic, aminocoumarin antibiotic, macrolide antibiotic, penem, aminoglycoside antibiotic, cephamycin, acridine dye, lactam	efflux pump	same
PLHY0	PLHY01000044.1_6	0.0	56.3	ARO:3000216	acrB	tetracycline antibiotic, penam, cephalosporin, glycylcycline, rifamycin antibiotic, phenicol antibiotic, triclosan, fluoroquinolone antibiotic, lactam	efflux pump	335543.Sfum_3679	Syntrophobacterales	acrB	tetracycline antibiotic, penam, cephalosporin, glycylcycline, rifamycin antibiotic, phenicol antibiotic, triclosan, fluoroquinolone antibiotic, lactam	efflux pump	same
PLHY0	PLHY01000044.1_7	4.6e-101	53.1	ARO:3000377	MexA	peptide antibiotic, penam, diaminopyrimidine antibiotic, sulfonamide antibiotic, tetracycline antibiotic, cephalosporin, monobactam, carbapenem, aminocoumarin antibiotic, phenicol antibiotic, fluoroquinolone antibiotic, macrolide antibiotic, penem, cephamycin, lactam	efflux pump	335543.Sfum_3680	Syntrophobacterales	acrA	tetracycline antibiotic, rifamycin antibiotic, phenicol antibiotic, glycylcycline, penam, cephalosporin, triclosan, fluoroquinolone antibiotic, lactam	efflux pump	different ARG
PLHY0	PLHY01000044.1_12	0.0	65.8	ARO:3004074	MuxB	tetracycline, macrolide	efflux pump	864073.HFRIS_006258	Oxalobacteraceae	mdtB	aminocoumarin	efflux pump	different ARG
PLHY0	PLHY01000044.1_13	0.0	62.7	ARO:3000794	mdtC	aminocoumarin	efflux pump	1120999.JONM01000007_gene1769	Neisseriales	mdtC	aminocoumarin	efflux pump	same
PLHY0	PLHY01000171.1_12	4.2e-67	52.7	ARO:3000828	baeR	aminocoumarin, aminoglycoside	efflux pump	338966.Ppro_2228	Desulfuromonadales	bae	aminocoumarin, aminoglycoside	efflux pump	different ARG
PLHY0	PLHY01000177.1_6	3.8e-68	53.6	ARO:3000828	baeR	aminocoumarin, aminoglycoside	efflux pump	338966.Ppro_2228	Desulfuromonadales	bae	aminocoumarin, aminoglycoside	efflux pump	different ARG
PLHY0	PLHY01000181.1_3	1e-112	57.6	ARO:3002985	arnA	peptides	antibiotic target alteration	694431.DESACE_07055	Deltaproteobacteria	arnA	peptides	antibiotic target alteration	same
PLHY0	PLHY01000181.1_5	2.5e-86	51.0	ARO:3003578	PmrF	peptides	antibiotic target alteration	694431.DESACE_07045	Desulfurellales	arnC	peptides	antibiotic target alteration	same	(arnC and PmrF are synonyms)
PLIC0	PLIC01000067.1_29	1.8e-36	54.2	ARO:3002818	msrB	macrolide	efflux pump	204669.Acid345_2786	Acidobacteriia	msrB	macrolide	efflux pump	same
PLIC0	PLIC01000151.1_1	2.4e-20	54.3	ARO:3004074	MuxB	tetracycline, macrolide	efflux pump	682795.AciX8_0392	Acidobacteriia	mdtB	aminocoumarin	efflux pump	different ARG
PLIC0	PLIC01000151.1_2	6.5e-164	57.4	ARO:3004074	MuxB	tetracycline, macrolide	efflux pump	682795.AciX8_0392	Acidobacteriia	mdtB	aminocoumarin	efflux pump	different ARG
PLIC0	PLIC01000196.1_2	6.4e-312	56.7	ARO:3000794	mdtC	aminocoumarin	efflux pump	1267534.KB906760_gene1616	Acidobacteriia	mdtC	aminocoumarin	efflux pump	same
PLIC0	PLIC01000274.1_23	7.2e-11	50.8	ARO:3003318	parY	aminocoumarin	antibiotic target alteration	204669.Acid345_0008	Acidobacteriia	gyrB	aminocoumarin	antibiotic target alteration	different ARG
PLIC0	PLIC01000279.1_12	0.0	62.2	ARO:3004074	MuxB	tetracycline, macrolide	efflux pump	204669.Acid345_2830	Acidobacteriia	mdtB	aminocoumarin	efflux pump	different ARG
PLIC0	PLIC01000279.1_13	0.0	57.6	ARO:3000794	mdtC	aminocoumarin	efflux pump	204669.Acid345_2831	Acidobacteriia	mdtC	aminocoumarin	efflux pump	same
PLIE0	PLIE01000056.1_18	1.3e-13	50.0	ARO:3000816	mtrA	macrolide, lactam	efflux pump	1313172.YM304_38350	Acidimicrobiia	no protein sequence/domain assigned	---	---	no resistance gene
PLIE0	PLIE01000078.1_30	4.1e-60	52.3	ARO:3003841	kdpE	aminoglycoside	efflux pump	105422.BBPM01000004_gene5420	Streptacidiphilus	kdpE	aminoglycoside	efflux pump	same
PLIE0	PLIE01000081.1_20	6.6e-34	50.0	ARO:3002818	msrB	macrolide	efflux pump	240015.ACP_1806	Acidobacteriia	msrB	macrolide	efflux pump	same
PLIE0	PLIE01000156.1_13	1.1e-93	57.4	ARO:3003980	tetA(48)	tetracycline	efflux pump	1283287.KB822576_gene3447	Propionibacteriales	drrA	---	---	no resistance gene
PLIF0	PLIF01000048.1_2	4.3e-13	55.8	ARO:3002987	bcrA	peptide	efflux pump	1123371.ATXH01000003_gene1919	Thermodesulfobacteria	no protein sequence/domain assigned	---	---	no resistance gene
PLIF0	PLIF01000137.1_8	1e-35	52.3	ARO:3002818	msrB	macrolide	efflux pump	1283300.ATXB01000001_gene771	Gammaproteobacteria	msrB	macrolide	efflux pump	same
PLIG0	PLIG01000083.1_5	3.4e-79	50.3	ARO:3003980	tetA(48)	tetracycline	efflux pump	1283283.ATXA01000021_gene2882	Frankiales	drrA	---	---	no resistance gene
PLIG0	PLIG01000086.1_1	2.2e-66	54.8	ARO:3003844	mfd	fluoroquinolone	antibiotic target protection	1229780.BN381_20106	unclassified Actinobacteria (class)	mfd	fluoroquinolone	antibiotic target protection	same
PLIG0	PLIG01000105.1_2	5.7e-147	53.9	ARO:3003554	tcmA	tetracenomycin	efflux pump	105422.BBPM01000003_gene5551	Streptacidiphilus	tcmA	tetracenomycin	efflux pump	same
PLIG0	PLIG01000234.1_4	1.4e-33	56.8	ARO:3002846	arr-1	rifamycin antibiotic	antibiotic inactivation	99598.Cal7507_5987	Cyanobacteria	arr	rifamycin	antibiotic inactivation	same
PLIL0	PLIL01000043.1_19	6.4e-312	56.7	ARO:3000794	mdtC	aminocoumarin	efflux pump	1267534.KB906760_gene1616	Acidobacteriia	mdtC	aminocoumarin	efflux pump	same
PLIL0	PLIL01000043.1_20	1.1e-16	64.4	ARO:3000794	mdtC	aminocoumarin	efflux pump	240015.ACP_3341	Acidobacteriia	mdtB	aminocoumarin	efflux pump	different ARG
PLIL0	PLIL01000086.1_11	0.0	59.6	ARO:3004074	MuxB	tetracycline, macrolide	efflux pump	204669.Acid345_2830	Acidobacteriia	mdtB	aminocoumarin	efflux pump	different ARG
PLIL0	PLIL01000086.1_12	0.0	57.6	ARO:3000794	mdtC	aminocoumarin	efflux pump	204669.Acid345_2831	Acidobacteriia	mdtC	aminocoumarin	efflux pump	same
PLIL0	PLIL01000180.1_36	7.6e-11	50.8	ARO:3003318	parY	aminocoumarin	antibiotic target alteration	204669.Acid345_0008	Acidobacteriia	gyrB	aminocoumarin	antibiotic target alteration	different ARG
PLIL0	PLIL01000187.1_29	1.8e-36	54.2	ARO:3002818	msrB	macrolide	efflux pump	204669.Acid345_2786	Acidobacteriia	msrB	macrolide	efflux pump	same
PLIL0	PLIL01000198.1_14	1.2e-147	64.2	ARO:3004074	MuxB	tetracycline, macrolide	efflux pump	682795.AciX8_0392	Acidobacteriia	mdtB	aminocoumarin	efflux pump	different ARG
PLIM0	PLIM01000005.1_19	3.6e-107	51.8	ARO:3003554	tcmA	tetracenomycin	efflux pump	1157638.KB892206_gene7174	Actinobacteria	tcmA	tetracenomycin	efflux pump	same
PLIM0	PLIM01000005.1_20	1.3e-33	66.0	ARO:3003554	tcmA	tetracenomycin	efflux pump	436229.JOEH01000021_gene7578	Streptacidiphilus	tcmA	tetracenomycin	efflux pump	same
PLIM0	PLIM01000040.1_1	6.5e-88	64.0	ARO:3002883	rgt1438	rifamycin antibiotic	antibiotic inactivation	479432.Sros_5179	Streptosporangiales	glycosyltransferase	---	---	no resistance gene
PLIM0	PLIM01000087.1_41	4.6e-12	51.6	ARO:3003748	oleC	macrolide	efflux pump	1150864.MILUP08_45901	Micromonosporales	no protein sequence/domain assigned	---	---	no resistance gene
PLIM0	PLIM01000151.1_5	1.5e-95	58.6	ARO:3003980	tetA(48)	tetracycline	efflux pump	298654.FraEuI1c_0465	Frankiales	drrA	---	---	no resistance gene
PLIM0	PLIM01000152.1_1	2.4e-82	52.4	ARO:3003748	oleC	macrolide	efflux pump	710111.FraQA3DRAFT_1486	Frankiales	ABC transporter	multi-drug	efflux pump	different ARG
PLIN0	PLIN01000047.1_54	1.1e-93	57.4	ARO:3003980	tetA(48)	tetracycline	efflux pump	1283287.KB822576_gene3447	Propionibacteriales	drrA	---	---	no resistance gene
PLIN0	PLIN01000079.1_20	6.6e-34	50.0	ARO:3002818	msrB	macrolide	efflux pump	240015.ACP_1806	Acidobacteriia	msrB	macrolide	efflux pump	same
PLIN0	PLIN01000080.1_28	3.6e-58	50.9	ARO:3000816	mtrA	macrolide, lactam	efflux pump	1313172.YM304_19260	Acidimicrobiia	mtrA	macrolide, lactam	efflux pump	same
PLIN0	PLIN01000093.1_21	4.1e-60	52.3	ARO:3003841	kdpE	aminoglycoside	efflux pump	105422.BBPM01000004_gene5420	Streptacidiphilus	kdpE	aminoglycoside	efflux pump	same
PLIN0	PLIN01000132.1_22	1.3e-13	50.0	ARO:3000816	mtrA	macrolide, lactam	efflux pump	1313172.YM304_38350	Acidimicrobiia	no protein sequence/domain assigned	---	---	no resistance gene
PLJY0	PLJY01000018.1_12	1e-20	50.5	ARO:3002522	novA	aminocoumarin	efflux pump	1386089.N865_18405	Intrasporangiaceae	strV (ABC transporter)	multi-drug	efflux pump	different ARG
PLJY0	PLJY01000061.1_1	0.000000000000000003	52.6	ARO:3003986	TaeA	pleuromutilin	efflux pump	1121877.JQKF01000012_gene332	Acidimicrobiia	yjjK (ABC transporter)	multi-drug	efflux pump	different ARG
PLKD0	PLKD01000072.1_15	1.4e-79	50.6	ARO:3003748	oleC	macrolide	efflux pump	1120948.KB903220_gene30	Pseudonocardiales	drrA3	---	---	no resistance gene
PLKE0	PLKE01000071.1_19	5e-37	55.1	ARO:3002818	msrB	macrolide	efflux pump	204669.Acid345_2786	Acidobacteriia	msrB	macrolide	efflux pump	same
PLKE0	PLKE01000072.1_4	1.4e-295	57.3	ARO:3004074	MuxB	tetracycline, macrolide	efflux pump	682795.AciX8_0392	Acidobacteriia	mdtB	aminocoumarin	efflux pump	different ARG
PLKE0	PLKE01000072.1_5	2.5e-308	56.3	ARO:3000794	mdtC	aminocoumarin	efflux pump	234267.Acid_6950	Acidobacteria	mdtC	aminocoumarin	efflux pump	same
PLKE0	PLKE01000117.1_46	2.1e-35	56.7	ARO:3002818	msrB	macrolide	efflux pump	682795.AciX8_1703	Acidobacteriia	msrB	macrolide	efflux pump	same
PLKG0	PLKG01000021.1_6	7.1e-307	63.2	ARO:3000444	rphA	rifamycin antibiotic	antibiotic inactivation	479432.Sros_4939	Streptosporangiales	pps	---	---	no resistance gene
PLKG0	PLKG01000038.1_14	2.3e-93	57.5	ARO:3003980	tetA(48)	tetracycline	efflux pump	1283287.KB822576_gene3447	Propionibacteriales	drrA	---	---	no resistance gene
PLKG0	PLKG01000086.1_11	4.2e-121	59.6	ARO:3002883	rgt1438	rifamycin antibiotic	antibiotic inactivation	479432.Sros_5179	Streptosporangiales	glycosyltransferase	---	---	no resistance gene
PLKG0	PLKG01000093.1_15	1.5e-33	51.3	ARO:3002818	msrB	macrolide	efflux pump	326424.FRAAL3773	Frankiales	msrB	macrolide	efflux pump	same
PLKG0	PLKG01000167.1_4	1.5e-78	51.8	ARO:3003980	tetA(48)	tetracycline	efflux pump	479433.Caci_4655	Actinobacteria	drrA	---	---	no resistance gene
PLKG0	PLKG01000171.1_45	8.9e-90	50.5	ARO:3003784	murA	fosfomycin	antibiotic target alteration	1313172.YM304_10760	Acidimicrobiia	murA	fosfomycin	antibiotic target alteration	same
PLKI0	PLKI01000020.1_2	6.9e-37	50.8	ARO:3002818	msrB	macrolide	efflux pump	877455.Metbo_2359	Euryarchaeota	msrB	macrolide	efflux pump	same
PLKK0	PLKK01000153.1_26	3.6e-206	51.3	ARO:3003031	mexW	tetracycline antibiotic, macrolide antibiotic, phenicol antibiotic, acridine dye, fluoroquinolone antibiotic	efflux pump	1230343.CANP01000023_gene1516	Legionellales	ACR tran	multi-drug	efflux pump	different ARG
PLKK0	PLKK01000222.1_3	1e-112	57.6	ARO:3002985	arnA	peptides	antibiotic target alteration	694431.DESACE_07055	Deltaproteobacteria	arnA	peptides	antibiotic target alteration	same
PLKK0	PLKK01000222.1_5	2.5e-86	51.0	ARO:3003578	PmrF	peptides	antibiotic target alteration	694431.DESACE_07045	Desulfurellales	arnC	peptides	antibiotic target alteration	same	(arnC and PmrF are synonyms)
PLKK0	PLKK01000226.1_9	1e-68	53.6	ARO:3000828	baeR	aminocoumarin, aminoglycoside	efflux pump	338966.Ppro_2228	Desulfuromonadales	bae	aminocoumarin, aminoglycoside	efflux pump	different ARG
PLKK0	PLKK01000235.1_4	0.0	62.2	ARO:3000794	mdtC	aminocoumarin	efflux pump	1120999.JONM01000007_gene1769	Neisseriales	mdtC	aminocoumarin	efflux pump	same
PLKK0	PLKK01000235.1_5	9.8e-306	67.8	ARO:3004074	MuxB	tetracycline, macrolide	efflux pump	864073.HFRIS_006258	Oxalobacteraceae	mdtB	aminocoumarin	efflux pump	different ARG
PLKK0	PLKK01000235.1_6	3.1e-28	80.3	ARO:3000793	mdtB	aminocoumarin	efflux pump	1286093.C266_16640	Burkholderiaceae	mdtB	aminocoumarin	efflux pump	same
PLKK0	PLKK01000235.1_12	1.4e-100	53.1	ARO:3000377	MexA	peptide antibiotic, penam, diaminopyrimidine antibiotic, sulfonamide antibiotic, tetracycline antibiotic, cephalosporin, monobactam, carbapenem, aminocoumarin antibiotic, phenicol antibiotic, fluoroquinolone antibiotic, macrolide antibiotic, penem, cephamycin, lactam	efflux pump	335543.Sfum_3680	Syntrophobacterales	acrA	tetracycline antibiotic, rifamycin antibiotic, phenicol antibiotic, glycylcycline, penam, cephalosporin, triclosan, fluoroquinolone antibiotic, lactam	efflux pump	different ARG
PLKK0	PLKK01000235.1_13	0.0	56.1	ARO:3000216	acrB	tetracycline antibiotic, penam, cephalosporin, glycylcycline, rifamycin antibiotic, phenicol antibiotic, triclosan, fluoroquinolone antibiotic, lactam	efflux pump	335543.Sfum_3679	Syntrophobacterales	acrB	tetracycline antibiotic, penam, cephalosporin, glycylcycline, rifamycin antibiotic, phenicol antibiotic, triclosan, fluoroquinolone antibiotic, lactam	efflux pump	same
PLKK0	PLKK01000235.1_14	1.9e-113	55.3	ARO:3000379	OprM	peptide antibiotic, sulfonamide antibiotic, penam, diaminopyrimidine antibiotic, monobactam, fluoroquinolone antibiotic, tetracycline antibiotic, cephalosporin, carbapenem, phenicol antibiotic, aminocoumarin antibiotic, macrolide antibiotic, penem, aminoglycoside antibiotic, cephamycin, acridine dye, lactam	efflux pump	56780.SYN_02073	Syntrophobacterales	oprM	peptide antibiotic, sulfonamide antibiotic, penam, diaminopyrimidine antibiotic, monobactam, fluoroquinolone antibiotic, tetracycline antibiotic, cephalosporin, carbapenem, phenicol antibiotic, aminocoumarin antibiotic, macrolide antibiotic, penem, aminoglycoside antibiotic, cephamycin, acridine dye, lactam	efflux pump	same
PLKL0	PLKL01000023.1_9	7.3e-13	54.4	ARO:3002675	catB2	phenicol antibiotics	antibiotic inactivation	521011.Mpal_0131	Archaea	no protein sequence/domain assigned	---	---	no resistance gene
PLKL0	PLKL01000106.1_9	1.7e-35	52.3	ARO:3002818	msrB	macrolide	efflux pump	1283300.ATXB01000001_gene771	Gammaproteobacteria	msrB	macrolide	efflux pump	same
PLKM0	PLKM01000017.1_8	1.1e-79	51.1	ARO:3003748	oleC	macrolide	efflux pump	1120948.KB903220_gene30	Pseudonocardiales	drrA3	---	---	no resistance gene
PLKM0	PLKM01000026.1_13	7.9e-60	54.8	ARO:3003748	oleC	macrolide	efflux pump	479432.Sros_8858	Streptosporangiales	drrA_1	---	---	no resistance gene
PLKM0	PLKM01000069.1_32	2e-30	53.5	ARO:3002522	novA	aminocoumarin	efflux pump	298655.KI912266_gene2207	Frankiales	ABC transmembrane	multi-drug	efflux pump	different ARG
PLOK0	PLOK01000047.1_5	4.2e-58	66.7	ARO:3002875	dfrE	diaminopyrimidines	antibiotic target replacement	497964.CfE428DRAFT_3384	Verrucomicrobia	thyA	para-aminosalicylic acid	antibiotic target alteration	different ARG
PLOK0	PLOK01000082.1_38	3.2e-70	55.0	ARO:3003841	kdpE	aminoglycoside	efflux pump	1254432.SCE1572_09230	Myxococcales	kdpE	aminoglycoside	efflux pump	same
PLOK0	PLOK01000151.1_17	7.7e-13	50.0	ARO:3003318	parY	aminocoumarin	antibiotic target alteration	1403819.BATR01000162_gene5342	Verrucomicrobiae	gyrB	aminocoumarin	antibiotic target alteration	different ARG
PLOK0	PLOK01000159.1_5	0.0	58.5	ARO:3000216	acrB	tetracycline antibiotic, penam, cephalosporin, glycylcycline, rifamycin antibiotic, phenicol antibiotic, triclosan, fluoroquinolone antibiotic, lactam	efflux pump	56780.SYN_02074	Syntrophobacterales	acrB	tetracycline antibiotic, penam, cephalosporin, glycylcycline, rifamycin antibiotic, phenicol antibiotic, triclosan, fluoroquinolone antibiotic, lactam	efflux pump	same
PLOK0	PLOK01000159.1_6	3.6e-108	56.8	ARO:3000377	MexA	peptide antibiotic, penam, diaminopyrimidine antibiotic, sulfonamide antibiotic, tetracycline antibiotic, cephalosporin, monobactam, carbapenem, aminocoumarin antibiotic, phenicol antibiotic, fluoroquinolone antibiotic, macrolide antibiotic, penem, cephamycin, lactam	efflux pump	335543.Sfum_3680	Syntrophobacterales	acrA	tetracycline antibiotic, rifamycin antibiotic, phenicol antibiotic, glycylcycline, penam, cephalosporin, triclosan, fluoroquinolone antibiotic, lactam	efflux pump	different ARG
PLOK0	PLOK01000195.1_7	0.0	65.0	ARO:3004074	MuxB	tetracycline, macrolide	efflux pump	1121920.AUAU01000016_gene1356	Acidobacteria	mdtB	aminocoumarin	efflux pump	different ARG
PLOK0	PLOK01000195.1_8	0.0	56.8	ARO:3000794	mdtC	aminocoumarin	efflux pump	204669.Acid345_2831	Acidobacteriia	mdtC	aminocoumarin	efflux pump	same
PLOM0	PLOM01000075.1_47	3.4e-11	50.8	ARO:3003950	msbA	nitroimidazole antibiotic	efflux pump	1382359.JIAL01000001_gene2783	Acidobacteriia	msbA	nitroimidazole antibiotic	efflux pump	same
PLOM0	PLOM01000113.1_2	6.6e-35	52.5	ARO:3002818	msrB	macrolide	efflux pump	240015.ACP_1806	Acidobacteriia	msrB	macrolide	efflux pump	same
PLOM0	PLOM01000156.1_62	0.0	63.6	ARO:3004074	MuxB	tetracycline, macrolide	efflux pump	1267533.KB906740_gene209	Acidobacteria	mdtB	aminocoumarin	efflux pump	different ARG
PLOM0	PLOM01000156.1_63	1.3e-304	54.0	ARO:3004075	MuxC	aminocoumarin, tetracycline, macrolide, lactam	efflux pump	1382359.JIAL01000001_gene829	Acidobacteriia	mdtC	aminocoumarin	efflux pump	different ARG
PLOM0	PLOM01000172.1_5	5.4e-29	62.4	ARO:3003950	msbA	nitroimidazole antibiotic	efflux pump	240015.ACP_0308	Acidobacteriia	ABC transmembrane	multi-drug	efflux pump	different ARG
PLOM0	PLOM01000178.1_18	1.9e-292	55.8	ARO:3000794	mdtC	aminocoumarin	efflux pump	234267.Acid_6950	Acidobacteria	mdtC	aminocoumarin	efflux pump	same
PLOM0	PLOM01000178.1_19	0.0	59.2	ARO:3004074	MuxB	tetracycline, macrolide	efflux pump	682795.AciX8_0392	Acidobacteriia	mdtB	aminocoumarin	efflux pump	different ARG
PLON0	PLON01000022.1_15	2.4e-32	50.0	ARO:3002818	msrB	macrolide	efflux pump	1267535.KB906767_gene1993	Acidobacteriia	msrB	macrolide	efflux pump	same
PLON0	PLON01000073.1_50	2.3e-72	50.0	ARO:3003748	oleC	macrolide	efflux pump	298655.KI912266_gene5716	Frankiales	no protein sequence/domain assigned	---	---	no resistance gene
PLON0	PLON01000074.1_1	1.2e-28	52.7	ARO:3000195	tetB(P)	tetracyclines	antibiotic target protection	1121877.JQKF01000009_gene551	Acidimicrobiia	fusA	fusidic acid	antibiotic target alteration	different ARG
PLOO0	PLOO01000068.1_8	2.1e-25	51.9	ARO:3001330	mdtD	macrolides, lincosamides, streptogramins, and tetracyclines	efflux pump	1449353.JQMQ01000005_gene5257	Streptacidiphilus	MFS	multi-drug	efflux pump	different ARG
PLOO0	PLOO01000071.1_1	4.2e-121	59.6	ARO:3002883	rgt1438	rifamycin antibiotic	antibiotic inactivation	479432.Sros_5179	Streptosporangiales	glycosyltransferase	---	---	no resistance gene
PLOO0	PLOO01000127.1_10	1.9e-95	57.6	ARO:3003980	tetA(48)	tetracycline	efflux pump	479433.Caci_4655	Actinobacteria	drrA	---	---	no resistance gene
PLOO0	PLOO01000128.1_4	1.5e-33	51.3	ARO:3002818	msrB	macrolide	efflux pump	326424.FRAAL3773	Frankiales	msrB	macrolide	efflux pump	same
PLOO0	PLOO01000132.1_38	7.1e-307	63.2	ARO:3000444	rphA	rifamycin antibiotic	antibiotic inactivation	479432.Sros_4939	Streptosporangiales	pps	---	---	no resistance gene
PLOP0	PLOP01000049.1_26	4.8e-112	65.2	ARO:3003980	tetA(48)	tetracycline	efflux pump	1121372.AULK01000012_gene694	Microbacteriaceae	drrA	---	---	no resistance gene
PLOP0	PLOP01000095.1_10	1.7e-37	54.5	ARO:3002818	msrB	macrolide	efflux pump	926549.KI421517_gene2598	Cytophagia	msrB	macrolide	efflux pump	same
PLOP0	PLOP01000123.1_26	7.9e-13	50.7	ARO:3003318	parY	aminocoumarin	antibiotic target alteration	338963.Pcar_0004	Desulfuromonadales	gyrB	aminocoumarin	antibiotic target alteration	different ARG
PLOR0	PLOR01000023.1_46	6.8e-306	55.3	ARO:3000794	mdtC	aminocoumarin	efflux pump	1267534.KB906760_gene1616	Acidobacteriia	mdtC	aminocoumarin	efflux pump	same
PLOR0	PLOR01000023.1_47	0.0	57.3	ARO:3004074	MuxB	tetracycline, macrolide	efflux pump	682795.AciX8_0392	Acidobacteriia	mdtB	aminocoumarin	efflux pump	different ARG
PLOR0	PLOR01000029.1_18	0.0	57.2	ARO:3004075	MuxC	aminocoumarin, tetracycline, macrolide, lactam	efflux pump	234267.Acid_1579	Acidobacteria	mdtC	aminocoumarin	efflux pump	different ARG
PLOR0	PLOR01000029.1_19	0.0	60.4	ARO:3004074	MuxB	tetracycline, macrolide	efflux pump	1267535.KB906767_gene1137	Acidobacteriia	mdtB	aminocoumarin	efflux pump	different ARG
PLPC0	PLPC01000126.1_7	5.7e-36	51.5	ARO:3002818	msrB	macrolide	efflux pump	56780.SYN_01261	Deltaproteobacteria	msrB	macrolide	efflux pump	same
PLPD0	PLPD01000109.1_2	1.5e-88	57.6	ARO:3000606	FEZ-1	lactam	antibiotic inactivation	278963.ATWD01000001_gene2891	Acidobacteriia	lactamase B	lactam	antibiotic inactivation	different ARG
PLPD0	PLPD01000111.1_2	6.6e-35	52.5	ARO:3002818	msrB	macrolide	efflux pump	240015.ACP_1806	Acidobacteriia	msrB	macrolide	efflux pump	same
PLPD0	PLPD01000140.1_4	0.0	59.2	ARO:3004074	MuxB	tetracycline, macrolide	efflux pump	682795.AciX8_0392	Acidobacteriia	mdtB	aminocoumarin	efflux pump	different ARG
PLPD0	PLPD01000140.1_5	1.9e-292	55.8	ARO:3000794	mdtC	aminocoumarin	efflux pump	234267.Acid_6950	Acidobacteria	mdtC	aminocoumarin	efflux pump	same
PLPD0	PLPD01000173.1_31	3.4e-11	50.8	ARO:3003950	msbA	nitroimidazole antibiotic	efflux pump	1382359.JIAL01000001_gene2783	Acidobacteriia	msbA	nitroimidazole antibiotic	efflux pump	same
PLPD0	PLPD01000225.1_28	5.2e-61	66.7	ARO:3004074	MuxB	tetracycline, macrolide	efflux pump	639030.JHVA01000001_gene3064	Acidobacteriia	mdtB	aminocoumarin	efflux pump	different ARG
PLPD0	PLPD01000225.1_31	2.4e-69	73.0	ARO:3004074	MuxB	tetracycline, macrolide	efflux pump	1267535.KB906767_gene4195	Acidobacteriia	mdtB	aminocoumarin	efflux pump	different ARG
PLPD0	PLPD01000225.1_32	1.3e-304	54.0	ARO:3004075	MuxC	aminocoumarin, tetracycline, macrolide, lactam	efflux pump	1382359.JIAL01000001_gene829	Acidobacteriia	mdtC	aminocoumarin	efflux pump	different ARG
PLPG0	PLPG01000013.1_83	2.3e-72	50.0	ARO:3003748	oleC	macrolide	efflux pump	298655.KI912266_gene5716	Frankiales	no protein sequence/domain assigned	---	---	no resistance gene
PLPG0	PLPG01000025.1_14	2.4e-32	50.0	ARO:3002818	msrB	macrolide	efflux pump	1267535.KB906767_gene1993	Acidobacteriia	msrB	macrolide	efflux pump	same
PLPI0	PLPI01000027.1_19	4.2e-96	62.8	ARO:3003980	tetA(48)	tetracycline	efflux pump	101510.RHA1_ro02013	Nocardiaceae	drrA	---	---	no resistance gene
PLPI0	PLPI01000090.1_25	7.9e-13	50.7	ARO:3003318	parY	aminocoumarin	antibiotic target alteration	338963.Pcar_0004	Desulfuromonadales	gyrB	aminocoumarin	antibiotic target alteration	different ARG
PLPI0	PLPI01000108.1_28	1.7e-37	54.5	ARO:3002818	msrB	macrolide	efflux pump	926549.KI421517_gene2598	Cytophagia	msrB	macrolide	efflux pump	same
PLPJ0	PLPJ01000003.1_4	6.8e-306	55.3	ARO:3000794	mdtC	aminocoumarin	efflux pump	1267534.KB906760_gene1616	Acidobacteriia	mdtC	aminocoumarin	efflux pump	same
PLPJ0	PLPJ01000003.1_5	0.0	57.3	ARO:3004074	MuxB	tetracycline, macrolide	efflux pump	682795.AciX8_0392	Acidobacteriia	mdtB	aminocoumarin	efflux pump	different ARG
PLPJ0	PLPJ01000027.1_110	0.0	60.4	ARO:3004074	MuxB	tetracycline, macrolide	efflux pump	1267535.KB906767_gene1137	Acidobacteriia	mdtB	aminocoumarin	efflux pump	different ARG
PLPJ0	PLPJ01000027.1_111	0.0	57.2	ARO:3004075	MuxC	aminocoumarin, tetracycline, macrolide, lactam	efflux pump	234267.Acid_1579	Acidobacteria	mdtC	aminocoumarin	efflux pump	different ARG
PLPL0	PLPL01000038.1_9	1.7e-144	61.0	ARO:3002522	novA	aminocoumarin	efflux pump	469383.Cwoe_1313	Rubrobacteria	ABC transmembrane	multi-drug	efflux pump	different ARG
PLPL0	PLPL01000046.1_5	6.1e-45	52.0	ARO:3002524	AAC(227)-Ib	aminoglycosides	antibiotic inactivation	68570.DC74_5946	Actinobacteria	aac	aminoglycoside	antibiotic inactivation	same
PLPL0	PLPL01000070.1_7	2.7e-34	51.2	ARO:3002818	msrB	macrolide	efflux pump	469383.Cwoe_5431	Rubrobacteria	msrB	macrolide	efflux pump	same
PLPL0	PLPL01000099.1_30	8.5e-18	55.3	ARO:3000489	sav1866	---	efflux pump	469383.Cwoe_2922	Rubrobacteria	iroC	---	---	no resistance gene
PLPL0	PLPL01000116.1_9	8.8e-54	52.1	ARO:3002930	vanRO	glycopeptides	antibiotic target alteration	35754.JNYJ01000031_gene7039	Micromonosporales	cheY-homologous receiver domain	---	---	no resistance gene
PLPL0	PLPL01000121.1_4	1.9e-32	57.4	ARO:3003748	oleC	macrolide	efflux pump	469383.Cwoe_0919	Rubrobacteria	no protein sequence/domain assigned	---	---	no resistance gene
PLPR0	PLPR01000063.1_11	1e-20	50.5	ARO:3002522	novA	aminocoumarin	efflux pump	1386089.N865_18405	Intrasporangiaceae	strV (ABC transporter)	multi-drug	efflux pump	different ARG
PLPS0	PLPS01000170.1_8	3.5e-20	58.2	ARO:3003950	msbA	nitroimidazole antibiotic	efflux pump	682795.AciX8_1908	Acidobacteriia	msbA	nitroimidazole antibiotic	efflux pump	same
PLPS0	PLPS01000220.1_17	1.3e-301	56.1	ARO:3000794	mdtC	aminocoumarin	efflux pump	1267534.KB906760_gene1616	Acidobacteriia	mdtC	aminocoumarin	efflux pump	same
PLPS0	PLPS01000220.1_18	0.0	57.1	ARO:3004074	MuxB	tetracycline, macrolide	efflux pump	682795.AciX8_0392	Acidobacteriia	mdtB	aminocoumarin	efflux pump	different ARG
PLPS0	PLPS01000226.1_23	5.6e-42	55.9	ARO:3002818	msrB	macrolide	efflux pump	682795.AciX8_0505	Acidobacteriia	msrB	macrolide	efflux pump	same
PLPW0	PLPW01000040.1_21	4.1e-60	52.3	ARO:3003841	kdpE	aminoglycoside	efflux pump	105422.BBPM01000004_gene5420	Streptacidiphilus	kdpE	aminoglycoside	efflux pump	same
PLPW0	PLPW01000047.1_20	6.6e-34	50.0	ARO:3002818	msrB	macrolide	efflux pump	240015.ACP_1806	Acidobacteriia	msrB	macrolide	efflux pump	same
PLPW0	PLPW01000056.1_67	4.3e-32	54.0	ARO:3000816	mtrA	macrolide, lactam	efflux pump	1313172.YM304_19260	Acidimicrobiia	mtrA	macrolide, lactam	efflux pump	same
PLPW0	PLPW01000071.1_53	1.1e-93	57.4	ARO:3003980	tetA(48)	tetracycline	efflux pump	1283287.KB822576_gene3447	Propionibacteriales	drrA	---	---	no resistance gene
PLPW0	PLPW01000096.1_1	8.9e-21	55.6	ARO:3002893	tcr3	tetracycline	efflux pump	862751.SACTE_5671	Actinobacteria	MFS	multi-drug	efflux pump	different ARG
PLPW0	PLPW01000121.1_2	2.9e-60	53.9	ARO:3002930	vanRO	glycopeptides	antibiotic target alteration	1246995.AFR_30780	Micromonosporales	cutR	---	---	no resistance gene
PLPX0	PLPX01000030.1_22	7.6e-12	56.0	ARO:3002987	bcrA	peptide	efflux pump	1121918.ARWE01000001_gene2820	Desulfuromonadales	no protein sequence/domain assigned	---	---	no resistance gene
PLPX0	PLPX01000060.1_10	1e-35	52.3	ARO:3002818	msrB	macrolide	efflux pump	1283300.ATXB01000001_gene771	Gammaproteobacteria	msrB	macrolide	efflux pump	same
PLPY0	PLPY01000015.1_5	0.0	58.5	ARO:3000216	acrB	tetracycline antibiotic, penam, cephalosporin, glycylcycline, rifamycin antibiotic, phenicol antibiotic, triclosan, fluoroquinolone antibiotic, lactam	efflux pump	56780.SYN_02074	Syntrophobacterales	acrB	tetracycline antibiotic, penam, cephalosporin, glycylcycline, rifamycin antibiotic, phenicol antibiotic, triclosan, fluoroquinolone antibiotic, lactam	efflux pump	same
PLPY0	PLPY01000015.1_6	3.6e-108	56.8	ARO:3000377	MexA	peptide antibiotic, penam, diaminopyrimidine antibiotic, sulfonamide antibiotic, tetracycline antibiotic, cephalosporin, monobactam, carbapenem, aminocoumarin antibiotic, phenicol antibiotic, fluoroquinolone antibiotic, macrolide antibiotic, penem, cephamycin, lactam	efflux pump	335543.Sfum_3680	Syntrophobacterales	acrA	tetracycline antibiotic, rifamycin antibiotic, phenicol antibiotic, glycylcycline, penam, cephalosporin, triclosan, fluoroquinolone antibiotic, lactam	efflux pump	different ARG
PLPY0	PLPY01000036.1_7	0.0	65.0	ARO:3004074	MuxB	tetracycline, macrolide	efflux pump	1121920.AUAU01000016_gene1356	Acidobacteria	mdtB	aminocoumarin	efflux pump	different ARG
PLPY0	PLPY01000036.1_8	0.0	56.8	ARO:3000794	mdtC	aminocoumarin	efflux pump	204669.Acid345_2831	Acidobacteriia	mdtC	aminocoumarin	efflux pump	same
PLPY0	PLPY01000064.1_40	7.7e-13	50.0	ARO:3003318	parY	aminocoumarin	antibiotic target alteration	1403819.BATR01000162_gene5342	Verrucomicrobiae	gyrB	aminocoumarin	antibiotic target alteration	different ARG
PLPY0	PLPY01000163.1_5	4.2e-58	66.7	ARO:3002875	dfrE	diaminopyrimidines	antibiotic target replacement	497964.CfE428DRAFT_3384	Verrucomicrobia	thyA	para-aminosalicylic acid	antibiotic target alteration	different ARG
PLPY0	PLPY01000169.1_9	3.2e-70	55.0	ARO:3003841	kdpE	aminoglycoside	efflux pump	1254432.SCE1572_09230	Myxococcales	kdpE	aminoglycoside	efflux pump	same
PLPZ0	PLPZ01000012.1_8	1e-35	52.3	ARO:3002818	msrB	macrolide	efflux pump	1283300.ATXB01000001_gene771	Gammaproteobacteria	msrB	macrolide	efflux pump	same
PLPZ0	PLPZ01000059.1_1	7.6e-19	54.5	ARO:3003748	oleC	macrolide	efflux pump	429009.Adeg_0560	Thermoanaerobacterales	no protein sequence/domain assigned	---	---	no resistance gene
PLQA0	PLQA01000087.1_30	1.3e-304	54.0	ARO:3004075	MuxC	aminocoumarin, tetracycline, macrolide, lactam	efflux pump	1382359.JIAL01000001_gene829	Acidobacteriia	mdtC	aminocoumarin	efflux pump	different ARG
PLQA0	PLQA01000087.1_31	4.3e-282	62.1	ARO:3004074	MuxB	tetracycline, macrolide	efflux pump	1267533.KB906740_gene209	Acidobacteria	mdtB	aminocoumarin	efflux pump	different ARG
PLQA0	PLQA01000087.1_32	5.2e-61	66.7	ARO:3004074	MuxB	tetracycline, macrolide	efflux pump	639030.JHVA01000001_gene3064	Acidobacteriia	mdtB	aminocoumarin	efflux pump	different ARG
PLQA0	PLQA01000090.1_20	0.0	59.2	ARO:3004074	MuxB	tetracycline, macrolide	efflux pump	682795.AciX8_0392	Acidobacteriia	mdtB	aminocoumarin	efflux pump	different ARG
PLQA0	PLQA01000090.1_21	5.1e-293	55.9	ARO:3000794	mdtC	aminocoumarin	efflux pump	234267.Acid_6950	Acidobacteria	mdtC	aminocoumarin	efflux pump	same
PLQA0	PLQA01000232.1_9	1.5e-68	56.3	ARO:3000489	sav1866	---	efflux pump	1382359.JIAL01000001_gene2783	Acidobacteriia	msbA	nitroimidazole antibiotic	efflux pump	different ARG
PLQC0	PLQC01000021.1_30	4.6e-302	53.9	ARO:3004074	MuxB	tetracycline, macrolide	efflux pump	497964.CfE428DRAFT_1936	Verrucomicrobia	mdtC	aminocoumarin	efflux pump	different ARG
PLQC0	PLQC01000021.1_31	0.0	59.4	ARO:3004074	MuxB	tetracycline, macrolide	efflux pump	497964.CfE428DRAFT_1937	Verrucomicrobia	mdtB	aminocoumarin	efflux pump	different ARG
PLQC0	PLQC01000043.1_10	2.4e-35	51.9	ARO:3002818	msrB	macrolide	efflux pump	351160.LRC347	Methanomicrobia	msrB	macrolide	efflux pump	same
PLQC0	PLQC01000066.1_6	4.2e-279	51.7	ARO:3004074	MuxB	tetracycline, macrolide	efflux pump	335543.Sfum_0451	Syntrophobacterales	ACR tran	multi-drug	efflux pump	different ARG
PLQC0	PLQC01000081.1_10	4.8e-66	54.1	ARO:3003841	kdpE	aminoglycoside	efflux pump	1156937.MFUM_230012	unclassified Verrucomicrobia	kdpE	aminoglycoside	efflux pump	same
PLQC0	PLQC01000143.1_1	7.6e-52	63.3	ARO:3002875	dfrE	diaminopyrimidines	antibiotic target replacement	497964.CfE428DRAFT_3384	Verrucomicrobia	thyA	para-aminosalicylic acid	antibiotic target alteration	different ARG
PLQD0	PLQD01000048.1_6	1.7e-43	50.6	ARO:3003010	ceoB	aminoglycoside, fluoroquinolone	efflux pump	234267.Acid_7835	Acidobacteria	bepE	multi-drug	efflux pump	different ARG
PLQD0	PLQD01000071.1_4	2.2e-24	75.3	ARO:3000794	mdtC	aminocoumarin	efflux pump	682795.AciX8_0391	Acidobacteriia	mdtC	aminocoumarin	efflux pump	same
PLQD0	PLQD01000151.1_18	4.6e-188	55.7	ARO:3004075	MuxC	aminocoumarin, tetracycline, macrolide, lactam	efflux pump	234267.Acid_1579	Acidobacteria	mdtC	aminocoumarin	efflux pump	different ARG
PLQD0	PLQD01000151.1_19	1.3e-138	61.9	ARO:3000794	mdtC	aminocoumarin	efflux pump	1267535.KB906767_gene1138	Acidobacteria	mdtC	aminocoumarin	efflux pump	same
PLQD0	PLQD01000151.1_20	0.0	57.4	ARO:3004074	MuxB	tetracycline, macrolide	efflux pump	1267535.KB906767_gene1137	Acidobacteriia	mdtB	aminocoumarin	efflux pump	different ARG
PLQD0	PLQD01000175.1_1	1.1e-119	50.2	ARO:3000794	mdtC	aminocoumarin	efflux pump	682795.AciX8_0391	Acidobacteriia	mdtC	aminocoumarin	efflux pump	same
PLQD0	PLQD01000175.1_2	0.0	57.5	ARO:3004074	MuxB	tetracycline, macrolide	efflux pump	682795.AciX8_0392	Acidobacteriia	mdtB	aminocoumarin	efflux pump	different ARG
PLQF0	PLQF01000046.1_31	6.8e-298	55.0	ARO:3000794	mdtC	aminocoumarin	efflux pump	234267.Acid_6950	Acidobacteria	mdtC	aminocoumarin	efflux pump	same
PLQF0	PLQF01000046.1_32	0.0	58.6	ARO:3004074	MuxB	tetracycline, macrolide	efflux pump	682795.AciX8_0392	Acidobacteriia	mdtB	aminocoumarin	efflux pump	different ARG
PLQF0	PLQF01000056.1_1	1.4e-31	53.5	ARO:3002818	msrB	macrolide	efflux pump	682795.AciX8_0505	Acidobacteriia	msrB	macrolide	efflux pump	same
PLQG0	PLQG01000048.1_1	2.4e-82	52.4	ARO:3003748	oleC	macrolide	efflux pump	710111.FraQA3DRAFT_1486	Frankiales	ABC transporter	multi-drug	efflux pump	different ARG
PLQG0	PLQG01000062.1_2	1.5e-95	58.6	ARO:3003980	tetA(48)	tetracycline	efflux pump	298654.FraEuI1c_0465	Frankiales	drrA	---	---	no resistance gene
PLQG0	PLQG01000079.1_5	5.6e-145	54.3	ARO:3003554	tcmA	tetracenomycin	efflux pump	66377.JOBH01000001_gene1178	Actinobacteria	tcmA	tetracenomycin	efflux pump	same
PLQG0	PLQG01000150.1_20	4.6e-12	51.6	ARO:3003748	oleC	macrolide	efflux pump	1150864.MILUP08_45901	Micromonosporales	no protein sequence/domain assigned	---	---	no resistance gene
PLQM0	PLQM01000063.1_8	0.0	58.7	ARO:3004074	MuxB	tetracycline, macrolide	efflux pump	682795.AciX8_0392	Acidobacteriia	mdtB	aminocoumarin	efflux pump	different ARG
PLQM0	PLQM01000063.1_9	2.5e-308	56.3	ARO:3000794	mdtC	aminocoumarin	efflux pump	234267.Acid_6950	Acidobacteria	mdtC	aminocoumarin	efflux pump	same
PLQM0	PLQM01000151.1_4	2.1e-35	56.7	ARO:3002818	msrB	macrolide	efflux pump	682795.AciX8_1703	Acidobacteriia	msrB	macrolide	efflux pump	same
PLQM0	PLQM01000169.1_82	5e-37	55.1	ARO:3002818	msrB	macrolide	efflux pump	204669.Acid345_2786	Acidobacteriia	msrB	macrolide	efflux pump	same
PLQN0	PLQN01000021.1_9	2.3e-85	50.2	ARO:3003980	tetA(48)	tetracycline	efflux pump	710111.FraQA3DRAFT_1486	Frankiales	ABC transporter	multi-drug	efflux pump	different ARG
PLQO0	PLQO01000188.1_11	2.2e-25	56.2	ARO:3003981	tetB(48)	tetracycline	efflux pump	1122609.AUGT01000002_gene4046	Propionibacteriales	drrB	---	---	no resistance gene
PLQO0	PLQO01000188.1_12	1.3e-45	54.1	ARO:3003980	tetA(48)	tetracycline	efflux pump	1283287.KB822576_gene3447	Propionibacteriales	drrA	---	---	no resistance gene
PLQO0	PLQO01000188.1_13	7.9e-34	64.2	ARO:3003980	tetA(48)	tetracycline	efflux pump	298654.FraEuI1c_0465	Frankiales	drrA	---	---	no resistance gene
PLQO0	PLQO01000195.1_1	4.2e-121	59.6	ARO:3002883	rgt1438	rifamycin antibiotic	antibiotic inactivation	479432.Sros_5179	Streptosporangiales	glycosyltransferase	---	---	no resistance gene
PLQO0	PLQO01000196.1_44	7.1e-307	63.2	ARO:3000444	rphA	rifamycin antibiotic	antibiotic inactivation	479432.Sros_4939	Streptosporangiales	pps	---	---	no resistance gene
PLQO0	PLQO01000211.1_49	1.3e-31	51.9	ARO:3000816	mtrA	macrolide, lactam	efflux pump	1313172.YM304_19260	Acidimicrobiia	mtrA	macrolide, lactam	efflux pump	same
PLQO0	PLQO01000234.1_5	9.9e-31	61.8	ARO:3002522	novA	aminocoumarin	efflux pump	1463936.JOJI01000012_gene6228	Actinobacteria	msbA9	nitroimidazole antibiotic	efflux pump	different ARG
PLQO0	PLQO01000234.1_10	1.5e-33	51.3	ARO:3002818	msrB	macrolide	efflux pump	326424.FRAAL3773	Frankiales	msrB	macrolide	efflux pump	same
PLQQ0	PLQQ01000003.1_1	2.5e-15	50.7	ARO:3003748	oleC	macrolide	efflux pump	2002.JOEQ01000001_gene4873	Streptosporangiales	drrA_1	---	---	no resistance gene
PLQQ0	PLQQ01000072.1_44	6.3e-12	51.9	ARO:3000838	arlR	fluoroquinolone	efflux pump	1056816.JAFQ01000004_gene5986	Nocardiaceae	prrA	---	---	no resistance gene
PLQR0	PLQR01000067.1_14	1e-20	50.5	ARO:3002522	novA	aminocoumarin	efflux pump	1386089.N865_18405	Intrasporangiaceae	strV (ABC transporter)	multi-drug	efflux pump	different ARG
PLQS0	PLQS01000070.1_7	5.4e-46	53.1	ARO:3000816	mtrA	macrolide, lactam	efflux pump	1313172.YM304_19260	Acidimicrobiia	mtrA	macrolide, lactam	efflux pump	same
PLQS0	PLQS01000088.1_29	1.3e-80	50.6	ARO:3003748	oleC	macrolide	efflux pump	1120948.KB903220_gene30	Pseudonocardiales	drrA3	---	---	no resistance gene
PLQS0	PLQS01000095.1_1	1.4e-44	60.2	ARO:3002846	arr-1	rifamycin antibiotic	antibiotic inactivation	240016.ABIZ01000001_gene5188	Bacteria	arr	rifamycin	antibiotic inactivation	same
PLQT0	PLQT01000050.1_27	3.6e-108	56.8	ARO:3000377	MexA	peptide antibiotic, penam, diaminopyrimidine antibiotic, sulfonamide antibiotic, tetracycline antibiotic, cephalosporin, monobactam, carbapenem, aminocoumarin antibiotic, phenicol antibiotic, fluoroquinolone antibiotic, macrolide antibiotic, penem, cephamycin, lactam	efflux pump	335543.Sfum_3680	Syntrophobacterales	acrA	tetracycline antibiotic, rifamycin antibiotic, phenicol antibiotic, glycylcycline, penam, cephalosporin, triclosan, fluoroquinolone antibiotic, lactam	efflux pump	different ARG
PLQT0	PLQT01000050.1_28	0.0	58.5	ARO:3000216	acrB	tetracycline antibiotic, penam, cephalosporin, glycylcycline, rifamycin antibiotic, phenicol antibiotic, triclosan, fluoroquinolone antibiotic, lactam	efflux pump	56780.SYN_02074	Syntrophobacterales	acrB	tetracycline antibiotic, penam, cephalosporin, glycylcycline, rifamycin antibiotic, phenicol antibiotic, triclosan, fluoroquinolone antibiotic, lactam	efflux pump	same
PLQT0	PLQT01000078.1_38	3.2e-70	55.0	ARO:3003841	kdpE	aminoglycoside	efflux pump	1254432.SCE1572_09230	Myxococcales	kdpE	aminoglycoside	efflux pump	same
PLQT0	PLQT01000080.1_24	4.2e-58	66.7	ARO:3002875	dfrE	diaminopyrimidines	antibiotic target replacement	497964.CfE428DRAFT_3384	Verrucomicrobia	thyA	para-aminosalicylic acid	antibiotic target alteration	different ARG
PLQT0	PLQT01000107.1_7	0.0	65.0	ARO:3004074	MuxB	tetracycline, macrolide	efflux pump	1121920.AUAU01000016_gene1356	Acidobacteria	mdtB	aminocoumarin	efflux pump	different ARG
PLQT0	PLQT01000107.1_8	0.0	56.8	ARO:3000794	mdtC	aminocoumarin	efflux pump	204669.Acid345_2831	Acidobacteriia	mdtC	aminocoumarin	efflux pump	same
PLQT0	PLQT01000204.1_2	7.7e-13	50.0	ARO:3003318	parY	aminocoumarin	antibiotic target alteration	1403819.BATR01000162_gene5342	Verrucomicrobiae	gyrB	aminocoumarin	antibiotic target alteration	different ARG
PLQU0	PLQU01000045.1_6	0.0	58.8	ARO:3004074	MuxB	tetracycline, macrolide	efflux pump	682795.AciX8_0392	Acidobacteriia	mdtB	aminocoumarin	efflux pump	different ARG
PLQU0	PLQU01000045.1_7	2.5e-308	56.3	ARO:3000794	mdtC	aminocoumarin	efflux pump	234267.Acid_6950	Acidobacteria	mdtC	aminocoumarin	efflux pump	same
PLQU0	PLQU01000134.1_28	2.1e-35	56.7	ARO:3002818	msrB	macrolide	efflux pump	682795.AciX8_1703	Acidobacteriia	msrB	macrolide	efflux pump	same
PLQU0	PLQU01000151.1_18	5e-37	55.1	ARO:3002818	msrB	macrolide	efflux pump	204669.Acid345_2786	Acidobacteriia	msrB	macrolide	efflux pump	same
PLQW0	PLQW01000272.1_26	2.6e-34	50.4	ARO:3002818	msrB	macrolide	efflux pump	682795.AciX8_1703	Acidobacteriia	msrB	macrolide	efflux pump	same
PLQW0	PLQW01000272.1_35	1.2e-312	61.3	ARO:3004074	MuxB	tetracycline, macrolide	efflux pump	1267535.KB906767_gene4195	Acidobacteriia	mdtB	aminocoumarin	efflux pump	different ARG
PLQW0	PLQW01000272.1_36	0.0	58.5	ARO:3000794	mdtC	aminocoumarin	efflux pump	1382359.JIAL01000001_gene829	Acidobacteriia	mdtC	aminocoumarin	efflux pump	same
PLRE0	PLRE01000010.1_2	1e-29	53.5	ARO:3001293	desR	macrolide	self-resistance; antibiotic activation	479433.Caci_4099	Actinobacteria	bglB	---	---	no resistance gene
PLRE0	PLRE01000111.1_12	1e-20	50.5	ARO:3002522	novA	aminocoumarin	efflux pump	1386089.N865_18405	Intrasporangiaceae	strV (ABC transporter)	multi-drug	efflux pump	different ARG
PLRF0	PLRF01000037.1_1	3.4e-33	74.2	ARO:3004074	MuxB	tetracycline, macrolide	efflux pump	682795.AciX8_0391	Acidobacteriia	mdtC	aminocoumarin	efflux pump	different ARG
PLRF0	PLRF01000075.1_12	1.8e-36	54.2	ARO:3002818	msrB	macrolide	efflux pump	204669.Acid345_2786	Acidobacteriia	msrB	macrolide	efflux pump	same
PLRF0	PLRF01000113.1_20	7.6e-11	50.8	ARO:3003318	parY	aminocoumarin	antibiotic target alteration	204669.Acid345_0008	Acidobacteriia	gyrB	aminocoumarin	antibiotic target alteration	different ARG
PLRF0	PLRF01000215.1_1	6.6e-276	55.9	ARO:3000794	mdtC	aminocoumarin	efflux pump	1267534.KB906760_gene1616	Acidobacteriia	mdtC	aminocoumarin	efflux pump	same
PLRF0	PLRF01000215.1_3	0.0	57.5	ARO:3004074	MuxB	tetracycline, macrolide	efflux pump	682795.AciX8_0392	Acidobacteriia	mdtB	aminocoumarin	efflux pump	different ARG
PLRF0	PLRF01000243.1_6	0.0	57.6	ARO:3000794	mdtC	aminocoumarin	efflux pump	204669.Acid345_2831	Acidobacteriia	mdtC	aminocoumarin	efflux pump	same
PLRF0	PLRF01000243.1_7	7.7e-21	73.4	ARO:3004074	MuxB	tetracycline, macrolide	efflux pump	204669.Acid345_2830	Acidobacteriia	mdtB	aminocoumarin	efflux pump	different ARG
PLRF0	PLRF01000243.1_8	0.0	61.1	ARO:3004074	MuxB	tetracycline, macrolide	efflux pump	204669.Acid345_2830	Acidobacteriia	mdtB	aminocoumarin	efflux pump	different ARG
PLRG0	PLRG01000054.1_3	1.1e-89	60.6	ARO:3002883	rgt1438	rifamycin antibiotic	antibiotic inactivation	479432.Sros_5179	Streptosporangiales	glycosyltransferase	---	---	no resistance gene
PLRG0	PLRG01000103.1_6	5.6e-145	54.3	ARO:3003554	tcmA	tetracenomycin	efflux pump	66377.JOBH01000001_gene1178	Actinobacteria	tcmA	tetracenomycin	efflux pump	same
PLRG0	PLRG01000104.1_22	2.8e-47	53.5	ARO:3003981	tetB(48)	tetracycline	efflux pump	1122609.AUGT01000002_gene4046	Propionibacteriales	drrB	---	---	no resistance gene
PLRG0	PLRG01000112.1_20	4.6e-12	51.6	ARO:3003748	oleC	macrolide	efflux pump	1150864.MILUP08_45901	Micromonosporales	no protein sequence/domain assigned	---	---	no resistance gene
PLRG0	PLRG01000130.1_50	2.4e-82	52.4	ARO:3003748	oleC	macrolide	efflux pump	710111.FraQA3DRAFT_1486	Frankiales	ABC transporter	multi-drug	efflux pump	different ARG
PLRG0	PLRG01000194.1_1	7.5e-58	59.7	ARO:3003948	efrA	rifamycin antibiotic, macrolide antibiotic, fluoroquinolone antibiotic	efflux pump	1122611.KB903985_gene3782	Streptosporangiales	ycfI (ABC transporter)	multi-drug	efflux pump	different ARG
PLRH0	PLRH01000046.1_54	1.1e-93	57.4	ARO:3003980	tetA(48)	tetracycline	efflux pump	1283287.KB822576_gene3447	Propionibacteriales	drrA	---	---	no resistance gene
PLRH0	PLRH01000118.1_36	4.1e-60	52.3	ARO:3003841	kdpE	aminoglycoside	efflux pump	105422.BBPM01000004_gene5420	Streptacidiphilus	kdpE	aminoglycoside	efflux pump	same
PLRH0	PLRH01000118.1_76	6.6e-34	50.0	ARO:3002818	msrB	macrolide	efflux pump	240015.ACP_1806	Acidobacteriia	msrB	macrolide	efflux pump	same
PLRH0	PLRH01000141.1_58	3.6e-58	50.9	ARO:3000816	mtrA	macrolide, lactam	efflux pump	1313172.YM304_19260	Acidimicrobiia	mtrA	macrolide, lactam	efflux pump	same
PLRH0	PLRH01000170.1_13	6.3e-13	55.1	ARO:3002893	tcr3	tetracycline	efflux pump	1449355.JQNR01000005_gene2505	Actinobacteria	MFS	multi-drug	efflux pump	different ARG
PLRJ0	PLRJ01000012.1_1	2.2e-56	53.2	ARO:3004042	acrA	tetracycline antibiotic, rifamycin antibiotic, phenicol antibiotic, glycylcycline, penam, cephalosporin, triclosan, fluoroquinolone antibiotic, lactam	efflux pump	1408419.JHYG01000002_gene896	Rhodospirillales	ttgA	toluene	efflux pump	different ARG
PLRJ0	PLRJ01000068.1_73	1e-116	59.2	ARO:3003048	rosA	peptide	efflux pump	1267534.KB906755_gene4017	Acidobacteriia	fsr	fosmidomycin	efflux pump	different ARG
PLRJ0	PLRJ01000077.1_1	9.7e-163	60.0	ARO:3004074	MuxB	tetracycline, macrolide	efflux pump	1267535.KB906767_gene1137	Acidobacteriia	mdtB	aminocoumarin	efflux pump	different ARG
PLRJ0	PLRJ01000077.1_2	1.9e-311	57.5	ARO:3000794	mdtC	aminocoumarin	efflux pump	234267.Acid_1579	Acidobacteria	mdtC	aminocoumarin	efflux pump	same
PLRJ0	PLRJ01000122.1_25	3.7e-18	55.2	ARO:3002819	msrC	macrolide antibiotic, streptogramin antibiotic	efflux pump	1267535.KB906767_gene929	Acidobacteriia	yheS (ABC transporter)	multi-drug	efflux pump	same
PLRJ0	PLRJ01000123.1_1	1.7e-137	63.1	ARO:3004074	MuxB	tetracycline, macrolide	efflux pump	204669.Acid345_2830	Acidobacteriia	mdtB	aminocoumarin	efflux pump	different ARG
PLRJ0	PLRJ01000133.1_4	4.5e-25	53.5	ARO:3000811	mtrD	macrolide antibiotic, penam, lactam	efflux pump	1340493.JNIF01000003_gene3973	Acidobacteria	no protein sequence/domain assigned	---	---	no resistance gene
PLRJ0	PLRJ01000144.1_5	0.0	63.5	ARO:3004074	MuxB	tetracycline, macrolide	efflux pump	1267535.KB906767_gene4195	Acidobacteriia	mdtB	aminocoumarin	efflux pump	different ARG
PLRJ0	PLRJ01000144.1_6	2e-22	78.5	ARO:3000794	mdtC	aminocoumarin	efflux pump	1267535.KB906767_gene4195	Acidobacteriia	mdtB	aminocoumarin	efflux pump	different ARG
PLRJ0	PLRJ01000144.1_7	0.0	58.1	ARO:3000794	mdtC	aminocoumarin	efflux pump	1267535.KB906767_gene4194	Acidobacteria	mdtC	aminocoumarin	efflux pump	same
PLRJ0	PLRJ01000164.1_1	5.4e-17	83.0	ARO:3004074	MuxB	tetracycline, macrolide	efflux pump	1267535.KB906767_gene3995	Acidobacteriia	ccmB	---	---	no resistance gene
PLRJ0	PLRJ01000194.1_85	4.8e-37	55.5	ARO:3002818	msrB	macrolide	efflux pump	1267535.KB906767_gene4272	Acidobacteriia	msrB	macrolide	efflux pump	same
PLRJ0	PLRJ01000231.1_14	3.7e-81	55.7	ARO:3000606	FEZ-1	lactam	antibiotic inactivation	1340493.JNIF01000003_gene3859	Acidobacteria	lactamase B	lactam	antibiotic inactivation	different ARG
PLRN0	PLRN01000017.1_3	4.1e-29	51.3	ARO:3002818	msrB	macrolide	efflux pump	258052.JNYV01000002_gene1133	Kitasatospora	msrB	macrolide	efflux pump	same
PLRN0	PLRN01000025.1_1	5.9e-36	58.5	ARO:3000392	Erm(37)	MSLb	antibiotic target alteration	479435.Kfla_5998	Propionibacteriales	ksgA	aminoglycoside	antibiotic target alteration	different ARG	10.1016/j.ijantimicag.2008.08.030
PLRN0	PLRN01000045.1_2	2.1e-26	54.6	ARO:3000556	tet44	tetracyclines	antibiotic target protection	941824.TCEL_01112	Clostridiaceae	fusA	fusidic acid	antibiotic target alteration	different ARG	10.1016/j.ijantimicag.2008.08.030
PLRP0	PLRP01000012.1_37	1.8e-79	51.1	ARO:3003748	oleC	macrolide	efflux pump	1206737.BAGF01000087_gene5614	Nocardiaceae	drrA3	---	---	no resistance gene
PLRQ0	PLRQ01000054.1_4	0.0000000000000001	51.5	ARO:3000191	tetQ	tetracyclines	antibiotic target protection	1274402.JQAJ01000003_gene805	Rickettsiales	fusA	fusidic acid	antibiotic target alteration	different ARG
PLRQ0	PLRQ01000083.1_20	5e-37	55.1	ARO:3002818	msrB	macrolide	efflux pump	204669.Acid345_2786	Acidobacteriia	msrB	macrolide	efflux pump	same
PLRQ0	PLRQ01000146.1_5	0.0	58.8	ARO:3004074	MuxB	tetracycline, macrolide	efflux pump	682795.AciX8_0392	Acidobacteriia	mdtB	aminocoumarin	efflux pump	different ARG
PLRQ0	PLRQ01000146.1_6	2.5e-308	56.3	ARO:3000794	mdtC	aminocoumarin	efflux pump	234267.Acid_6950	Acidobacteria	mdtC	aminocoumarin	efflux pump	same
PLRQ0	PLRQ01000155.1_22	2.1e-35	56.7	ARO:3002818	msrB	macrolide	efflux pump	682795.AciX8_1703	Acidobacteriia	msrB	macrolide	efflux pump	same
PLRQ0	PLRQ01000204.1_26	1.1e-42	52.4	ARO:3003748	oleC	macrolide	efflux pump	204669.Acid345_2220	Acidobacteriia	no protein sequence/domain assigned	---	---	no resistance gene
PLRR0	PLRR01000018.1_40	2.3e-85	50.2	ARO:3003980	tetA(48)	tetracycline	efflux pump	710111.FraQA3DRAFT_1486	Frankiales	ABC transporter	multi-drug	efflux pump	different ARG
PLRS0	PLRS01000017.1_61	3.4e-35	53.7	ARO:3002818	msrB	macrolide	efflux pump	234267.Acid_0169	Acidobacteria	msrB	macrolide	efflux pump	same
PLRS0	PLRS01000044.1_1	2.1e-202	57.0	ARO:3004074	MuxB	tetracycline, macrolide	efflux pump	1267535.KB906767_gene1137	Acidobacteriia	mdtB	aminocoumarin	efflux pump	different ARG
PLRS0	PLRS01000044.1_2	1e-314	55.8	ARO:3004075	MuxC	aminocoumarin, tetracycline, macrolide, lactam	efflux pump	234267.Acid_1579	Acidobacteria	mdtC	aminocoumarin	efflux pump	different ARG
PLRS0	PLRS01000052.1_16	7.8e-309	59.9	ARO:3004074	MuxB	tetracycline, macrolide	efflux pump	1267535.KB906767_gene4195	Acidobacteriia	mdtB	aminocoumarin	efflux pump	different ARG
PLRS0	PLRS01000052.1_17	1.6e-18	66.2	ARO:3000793	mdtB	aminocoumarin	efflux pump	1005999.GLGR_1221	Gammaproteobacteria	mdtC	aminocoumarin	efflux pump	different ARG
PLRS0	PLRS01000052.1_18	1.3e-293	53.1	ARO:3000794	mdtC	aminocoumarin	efflux pump	234267.Acid_1579	Acidobacteria	mdtC	aminocoumarin	efflux pump	same
PLRS0	PLRS01000086.1_11	0.0	57.3	ARO:3004074	MuxB	tetracycline, macrolide	efflux pump	682795.AciX8_0392	Acidobacteriia	mdtB	aminocoumarin	efflux pump	different ARG
PLRS0	PLRS01000086.1_12	5.6e-308	56.5	ARO:3000794	mdtC	aminocoumarin	efflux pump	1267534.KB906760_gene1616	Acidobacteriia	mdtC	aminocoumarin	efflux pump	same
PLRS0	PLRS01000109.1_1	1.4e-159	68.0	ARO:3004074	MuxB	tetracycline, macrolide	efflux pump	1267535.KB906767_gene1137	Acidobacteriia	mdtB	aminocoumarin	efflux pump	different ARG
PLRS0	PLRS01000122.1_62	7.3e-113	56.7	ARO:3003048	rosA	peptide	efflux pump	234267.Acid_6582	Acidobacteria	fsr	fosmidomycin	efflux pump	different ARG
PLRS0	PLRS01000144.1_21	1.9e-78	51.2	ARO:3003894	Rm3	lactam	antibiotic inactivation	861299.J421_1088	Gemmatimonadetes	esterase/lactamase B	---	---	no resistance gene
PLRU0	PLRU01000027.1_32	1.5e-77	53.0	ARO:3001973	CTX-M-113	cephalosporin	antibiotic inactivation	1122604.JONR01000003_gene1527	Xanthomonadales	bla	lactam	antibiotic inactivation	different ARG
PLRU0	PLRU01000032.1_35	1.2e-58	50.0	ARO:3000838	arlR	fluoroquinolone	efflux pump	913865.DOT_0403	Peptococcaceae	cheY-homologous receiver domain	---	---	no resistance gene
PLRU0	PLRU01000034.1_321	7.5e-107	54.9	ARO:3003048	rosA	peptide	efflux pump	1096930.L284_22660	Sphingomonadales	fsr	fosmidomycin	efflux pump	different ARG
PLRU0	PLRU01000051.1_75	6.4e-39	51.6	ARO:3002818	msrB	macrolide	efflux pump	326424.FRAAL3773	Frankiales	msrB	macrolide	efflux pump	same
PLRV0	PLRV01000010.1_6	1.6e-55	63.9	ARO:3002875	dfrE	diaminopyrimidines	antibiotic target replacement	450851.PHZ_c0819	Caulobacterales	thyA	para-aminosalicylic acid	antibiotic target alteration	different ARG
PLRV0	PLRV01000012.1_95	2.9e-58	50.2	ARO:3003841	kdpE	aminoglycoside	efflux pump	395963.Bind_1100	Beijerinckiaceae	kdpE	aminoglycoside	efflux pump	same
PLRV0	PLRV01000017.1_11	1.6e-299	52.7	ARO:3000216	acrB	tetracycline antibiotic, penam, cephalosporin, glycylcycline, rifamycin antibiotic, phenicol antibiotic, triclosan, fluoroquinolone antibiotic, lactam	efflux pump	685778.AORL01000021_gene978	Sphingomonadales	mexB	peptide, sulfonamipeptide antibiotic, sulfonamide antibiotic, diaminopyrimidine antibiotic, penam, cephalosporin, tetracycline antibiotic, carbapenem, monobactam, phenicol antibiotic, aminocoumarin antibiotic, fluoroquinolone antibiotic, macrolide antibiotic, penem, cephamycin, lactam	efflux pump	different ARG
PLRV0	PLRV01000045.1_132	0.0	62.1	ARO:3004074	MuxB	tetracycline, macrolide	efflux pump	595537.Varpa_4152	Comamonadaceae	mdtB	aminocoumarin	efflux pump	different ARG
PLRV0	PLRV01000045.1_133	8e-297	51.8	ARO:3000794	mdtC	aminocoumarin	efflux pump	59538.XP_005973560.1	Bilateria	mdtC	aminocoumarin	efflux pump	same
PLRV0	PLRV01000052.1_12	9.4e-40	56.4	ARO:3002818	msrB	macrolide	efflux pump	1449049.JONW01000012_gene115	Caulobacterales	msrB	macrolide	efflux pump	same
PLRV0	PLRV01000077.1_25	3.4e-107	56.6	ARO:3003048	rosA	peptide	efflux pump	13690.CP98_02410	Sphingomonadales	fsr	fosmidomycin	efflux pump	different ARG
PLRV0	PLRV01000100.1_32	7.7e-90	51.6	ARO:3000377	MexA	peptide antibiotic, penam, diaminopyrimidine antibiotic, sulfonamide antibiotic, tetracycline antibiotic, cephalosporin, monobactam, carbapenem, aminocoumarin antibiotic, phenicol antibiotic, fluoroquinolone antibiotic, macrolide antibiotic, penem, cephamycin, lactam	efflux pump	509190.Cseg_3566	Caulobacterales	acrA	tetracycline antibiotic, phenicol antibiotic, penam, glycylcycline, cephalosporin, rifamycin antibiotic, triclosan, fluoroquinolone antibiotic	efflux pump	different ARG
PLRV0	PLRV01000100.1_33	0.0	58.4	ARO:3000216	acrB	tetracycline antibiotic, penam, cephalosporin, glycylcycline, rifamycin antibiotic, phenicol antibiotic, triclosan, fluoroquinolone antibiotic, lactam	efflux pump	366602.Caul_4026	Caulobacterales	acrB	tetracycline antibiotic, penam, cephalosporin, glycylcycline, rifamycin antibiotic, phenicol antibiotic, triclosan, fluoroquinolone antibiotic, lactam	efflux pump	same
PLRW0	PLRW01000036.1_9	4e-50	56.8	ARO:3001300	myrA	M(S)Lb	antibiotic target alteration	500153.JOEK01000007_gene4403	Actinobacteria	rrmA	peptide antibiotic	antibiotic target alteration	different ARG	10.1128/JB.180.2.359-365.1998
PLRW0	PLRW01000039.1_40	2.3e-178	57.3	ARO:3002522	novA	aminocoumarin	efflux pump	675635.Psed_2630	Pseudonocardiales	ABC transmembrane	multi-drug	efflux pump	different ARG
PLRW0	PLRW01000063.1_13	1.2e-31	56.1	ARO:3000245	RbpA	rifamycin antibiotic	antibiotic target protection	2002.JOEQ01000002_gene4357	Streptosporangiales	rbpA	rifamycin antibiotic	antibiotic target protection	same
PLRW0	PLRW01000072.1_4	2e-63	57.1	ARO:3003748	oleC	macrolide	efflux pump	479432.Sros_8858	Streptosporangiales	drrA_1	---	---	no resistance gene
PLRW0	PLRW01000147.1_1	0.0	65.8	ARO:3000444	rphA	rifamycin antibiotic	antibiotic inactivation	298655.KI912266_gene2945	Frankiales	pps	---	---	no resistance gene
PLRW0	PLRW01000147.1_26	9.4e-64	54.4	ARO:3002930	vanRO	glycopeptides	antibiotic target alteration	1123322.KB904654_gene881	Actinobacteria	cutR	---	---	no resistance gene
PLRW0	PLRW01000154.1_42	1.2e-81	52.3	ARO:3003748	oleC	macrolide	efflux pump	351607.Acel_0339	Frankiales	no protein sequence/domain assigned	---	---	no resistance gene
PLRW0	PLRW01000174.1_11	8.6e-79	50.8	ARO:3003980	tetA(48)	tetracycline	efflux pump	298655.KI912266_gene5716	Frankiales	no protein sequence/domain assigned	---	---	no resistance gene
PLRW0	PLRW01000191.1_14	1.5e-89	58.2	ARO:3003748	oleC	macrolide	efflux pump	1283283.ATXA01000001_gene582	Frankiales	no protein sequence/domain assigned	---	---	no resistance gene
PLRW0	PLRW01000214.1_10	2.8e-16	50.6	ARO:3003981	tetB(48)	tetracycline	efflux pump	1123024.AUII01000025_gene2107	Pseudonocardiales	drrB	---	---	no resistance gene
PLRW0	PLRW01000243.1_10	5.3e-12	52.1	ARO:3002941	vanSO	glycopeptides	antibiotic target alteration	35754.JNYJ01000031_gene7038	Micromonosporales	cutS	---	---	no resistance gene
PLRW0	PLRW01000275.1_4	3.2e-15	55.4	ARO:3002841	vatB	streptogramin antibiotic	antibiotic inactivation	1184607.AUCHE_08_04110	Bacteria	no protein sequence/domain assigned	---	---	no resistance gene
PLRW0	PLRW01000285.1_10	1.9e-161	58.9	ARO:3003554	tcmA	tetracenomycin	efflux pump	436229.JOEH01000021_gene7578	Streptacidiphilus	tcmA	tetracenomycin	efflux pump	same
PLRW0	PLRW01000287.1_8	3.5e-98	76.3	ARO:3000816	mtrA	macrolide, lactam	efflux pump	479432.Sros_1412	Streptosporangiales	mtrA	macrolide, lactam	efflux pump	same
PLRW0	PLRW01000321.1_36	2.8e-266	66.4	ARO:3003318	parY	aminocoumarin	antibiotic target alteration	471852.Tcur_1611	Streptosporangiales	gyrB2	aminocoumarin	antibiotic target alteration	different ARG
PLRW0	PLRW01000324.1_15	2.3e-77	50.0	ARO:3003980	tetA(48)	tetracycline	efflux pump	1449976.KALB_1660	Pseudonocardiales	no protein sequence/domain assigned	---	---	no resistance gene
PLRX0	PLRX01000024.1_2	1.4e-82	51.6	ARO:3003748	oleC	macrolide	efflux pump	1206737.BAGF01000087_gene5614	Nocardiaceae	drrA3	---	---	no resistance gene
PLRX0	PLRX01000064.1_7	1.7e-24	60.2	ARO:3000489	sav1866	---	efflux pump	1394178.AWOO02000004_gene2442	Streptosporangiales	exsA	---	---	no resistance gene
PLRX0	PLRX01000128.1_26	1.5e-32	54.8	ARO:3002846	arr-1	rifamycin antibiotic	antibiotic inactivation	99598.Cal7507_5987	Cyanobacteria	arr	rifamycin	antibiotic inactivation	same
PLRX0	PLRX01000131.1_1	1.4e-12	65.1	ARO:3000816	mtrA	macrolide, lactam	efflux pump	1313172.YM304_19260	Acidimicrobiia	mtrA	macrolide, lactam	efflux pump	same
PLRY0	PLRY01000014.1_88	8.8e-27	54.5	ARO:3003992	rphB	rifamycin antibiotic	antibiotic inactivation	627192.SLG_06540	Alphaproteobacteria	yvkC	---	---	no resistance gene
PLRY0	PLRY01000014.1_128	0.0	73.6	ARO:3000804	MexF	phenicol, diaminopyrimidine, fluoroquinolone	efflux pump	1122604.JONR01000036_gene3794	Xanthomonadales	mexF	phenicol, diaminopyrimidine, fluoroquinolone	efflux pump	same
PLRY0	PLRY01000014.1_129	2.2e-95	54.1	ARO:3000803	MexE	phenicol antibiotic, diaminopyrimidine antibiotic, fluoroquinolone antibiotic	efflux pump	1122604.JONR01000036_gene3795	Xanthomonadales	mexE	phenicol antibiotic, diaminopyrimidine antibiotic, fluoroquinolone antibiotic	efflux pump	same
PLRY0	PLRY01000014.1_192	2.1e-110	55.9	ARO:3002985	arnA	peptides	antibiotic target alteration	1454004.AW11_03260	unclassified Betaproteobacteria	arnA	peptides	antibiotic target alteration	same
PLRY0	PLRY01000023.1_5	5.3e-53	50.0	ARO:3000535	macB	macrolide	efflux pump	452637.Oter_3644	Opitutae	macB	macrolide	efflux pump	same
PLRY0	PLRY01000024.1_25	3.3e-313	57.9	ARO:3000216	acrB	tetracycline antibiotic, penam, cephalosporin, glycylcycline, rifamycin antibiotic, phenicol antibiotic, triclosan, fluoroquinolone antibiotic, lactam	efflux pump	579405.Dd703_2511	Gammaproteobacteria	mexB	peptide, sulfonamipeptide antibiotic, sulfonamide antibiotic, diaminopyrimidine antibiotic, penam, cephalosporin, tetracycline antibiotic, carbapenem, monobactam, phenicol antibiotic, aminocoumarin antibiotic, fluoroquinolone antibiotic, macrolide antibiotic, penem, cephamycin, lactam	efflux pump	different ARG
PLRY0	PLRY01000031.1_40	3.2e-70	56.1	ARO:3003841	kdpE	aminoglycoside	efflux pump	697282.Mettu_2106	Methylococcales	kdpE	aminoglycoside	efflux pump	same
PLRY0	PLRY01000063.1_88	7.3e-314	54.7	ARO:3000794	mdtC	aminocoumarin	efflux pump	1380394.JADL01000001_gene1962	Rhodospirillales	mdtC	aminocoumarin	efflux pump	same
PLRY0	PLRY01000063.1_89	1.8e-19	65.7	ARO:3003705	mexN	phenicol	efflux pump	663610.JQKO01000010_gene2202	Beijerinckiaceae	mdtB	aminocoumarin	efflux pump	different ARG
PLRY0	PLRY01000063.1_90	0.0	65.3	ARO:3004074	MuxB	tetracycline, macrolide	efflux pump	1380394.JADL01000001_gene1963	Rhodospirillales	mdtB	aminocoumarin	efflux pump	different ARG
PLRY0	PLRY01000063.1_127	0.0	63.6	ARO:3004074	MuxB	tetracycline, macrolide	efflux pump	1340493.JNIF01000003_gene2445	Acidobacteria	mdtB	aminocoumarin	efflux pump	different ARG
PLRY0	PLRY01000063.1_128	4.6e-302	54.6	ARO:3004075	MuxC	aminocoumarin, tetracycline, macrolide, lactam	efflux pump	1267535.KB906767_gene1138	Acidobacteria	mdtC	aminocoumarin	efflux pump	different ARG
PLRY0	PLRY01000065.1_17	6.1e-284	50.8	ARO:3000794	mdtC	aminocoumarin	efflux pump	1040983.AXAE01000009_gene5503	Phyllobacteriaceae	mdtC	aminocoumarin	efflux pump	same
PLRY0	PLRY01000065.1_18	0.0	63.9	ARO:3004074	MuxB	tetracycline, macrolide	efflux pump	1380394.JADL01000001_gene1963	Rhodospirillales	mdtB	aminocoumarin	efflux pump	different ARG
PLRY0	PLRY01000065.1_173	8.3e-98	50.8	ARO:3000803	MexE	phenicol antibiotic, diaminopyrimidine antibiotic, fluoroquinolone antibiotic	efflux pump	1123257.AUFV01000002_gene2551	Xanthomonadales	mexE	phenicol antibiotic, diaminopyrimidine antibiotic, fluoroquinolone antibiotic	efflux pump	same
PLRY0	PLRY01000065.1_174	0.0	61.2	ARO:3000804	MexF	phenicol, diaminopyrimidine, fluoroquinolone	efflux pump	666685.R2APBS1_0072	Xanthomonadales	mexF	phenicol, diaminopyrimidine, fluoroquinolone	efflux pump	same
PLRY0	PLRY01000070.1_92	2.4e-298	53.3	ARO:3004074	MuxB	tetracycline, macrolide	efflux pump	1122604.JONR01000043_gene3160	Xanthomonadales	no protein sequence/domain assigned	---	---	no resistance gene
PLRY0	PLRY01000072.1_143	1.2e-313	58.0	ARO:3000794	mdtC	aminocoumarin	efflux pump	1267535.KB906767_gene1138	Acidobacteria	mdtC	aminocoumarin	efflux pump	same
PLRY0	PLRY01000072.1_144	0.0	62.0	ARO:3004074	MuxB	tetracycline, macrolide	efflux pump	1267535.KB906767_gene1137	Acidobacteriia	mdtB	aminocoumarin	efflux pump	different ARG
PLRY0	PLRY01000076.1_75	4.3e-13	50.0	ARO:3003318	parY	aminocoumarin	antibiotic target alteration	765914.ThisiDRAFT_2315	Chromatiales	gyrB	aminocoumarin	antibiotic target alteration	different ARG
PLRY0	PLRY01000081.1_27	0.0	51.3	ARO:3003844	mfd	fluoroquinolone	antibiotic target protection	1249627.D779_0584	Chromatiales	mfd	fluoroquinolone	antibiotic target protection	same
PLRY0	PLRY01000081.1_139	6.6e-79	63.1	ARO:3003841	kdpE	aminoglycoside	efflux pump	365044.Pnap_3600	Comamonadaceae	kdpE	aminoglycoside	efflux pump	same
PLRY0	PLRY01000087.1_61	1.2e-49	58.2	ARO:3002875	dfrE	diaminopyrimidines	antibiotic target replacement	272624.lpg2868	Legionellales	thyA	para-aminosalicylic acid	antibiotic target alteration	different ARG
PLRY0	PLRY01000087.1_77	3.9e-35	53.8	ARO:3002818	msrB	macrolide	efflux pump	1134912.AJTV01000018_gene3262	Methylocystaceae	msrB	macrolide	efflux pump	same
PLRY0	PLRY01000087.1_103	7.1e-63	53.2	ARO:3000518	CRP	penam, fluoroquinolone antibiotic, macrolide antibiotic, lactam	efflux pump	523791.Kkor_0153	Oceanospirillales	crp	penam, fluoroquinolone antibiotic, macrolide antibiotic, lactam	efflux pump	same
PLRY0	PLRY01000087.1_192	4.3e-37	58.3	ARO:3002818	msrB	macrolide	efflux pump	1234364.AMSF01000015_gene3340	Xanthomonadales	msrB	macrolide	efflux pump	same
PLRY0	PLRY01000089.1_59	5.3e-124	62.5	ARO:3003048	rosA	peptide	efflux pump	1005048.CFU_0771	Oxalobacteraceae	fsr	fosmidomycin	efflux pump	different ARG
PLSC0	PLSC01000007.1_21	3.8e-58	53.5	ARO:3002930	vanRO	glycopeptides	antibiotic target alteration	390989.JOEG01000001_gene4859	Micromonosporales	cutR	---	---	no resistance gene
PLSC0	PLSC01000025.1_11	4.2e-121	59.6	ARO:3002883	rgt1438	rifamycin antibiotic	antibiotic inactivation	479432.Sros_5179	Streptosporangiales	glycosyltransferase	---	---	no resistance gene
PLSC0	PLSC01000053.1_2	1.5e-33	51.3	ARO:3002818	msrB	macrolide	efflux pump	326424.FRAAL3773	Frankiales	msrB	macrolide	efflux pump	same
PLSC0	PLSC01000069.1_40	7.1e-307	63.2	ARO:3000444	rphA	rifamycin antibiotic	antibiotic inactivation	479432.Sros_4939	Streptosporangiales	pps	---	---	no resistance gene
PLSC0	PLSC01000111.1_5	5.2e-60	53.3	ARO:3003980	tetA(48)	tetracycline	efflux pump	469383.Cwoe_1188	Actinobacteria	no protein sequence/domain assigned	---	---	no resistance gene
PLSC0	PLSC01000162.1_9	1.9e-95	57.6	ARO:3003980	tetA(48)	tetracycline	efflux pump	479433.Caci_4655	Actinobacteria	drrA	---	---	no resistance gene
PLSD0	PLSD01000028.1_61	8.6e-299	53.7	ARO:3000794	mdtC	aminocoumarin	efflux pump	1408419.JHYG01000001_gene1575	Rhodospirillales	mdtC	aminocoumarin	efflux pump	same
PLSD0	PLSD01000028.1_62	0.0	61.2	ARO:3000793	mdtB	aminocoumarin	efflux pump	1408419.JHYG01000001_gene1574	Rhodospirillales	mdtB	aminocoumarin	efflux pump	same
PLSD0	PLSD01000032.1_63	2.7e-33	51.3	ARO:3002818	msrB	macrolide	efflux pump	1408419.JHYG01000001_gene1994	Rhodospirillales	msrB	macrolide	efflux pump	same
PLSD0	PLSD01000048.1_108	1.7e-31	51.9	ARO:3000504	golS	phenicol antibiotic, penam, carbapenem, cephamycin, cephalosporin, monobactam, penem, lactam	efflux pump	1408419.JHYG01000007_gene2942	Rhodospirillales	cueR	---	---	no resistance gene
PLSE0	PLSE01000017.1_26	1.9e-56	74.5	ARO:3004074	MuxB	tetracycline, macrolide	efflux pump	682795.AciX8_0391	Acidobacteriia	mdtC	aminocoumarin	efflux pump	different ARG
PLSE0	PLSE01000042.1_8	2.5e-11	54.2	ARO:3002844	vatE	streptogramin antibiotic	antibiotic inactivation	395494.Galf_2840	Betaproteobacteria	no protein sequence/domain assigned	---	---	no resistance gene
PLSE0	PLSE01000066.1_1	7.7e-15	55.9	ARO:3000024	patA	fluoroquinolone	efflux pump	204669.Acid345_3098	Acidobacteriia	aminotransferase	---	---	no resistance gene
PLSE0	PLSE01000086.1_4	0.0	58.8	ARO:3004074	MuxB	tetracycline, macrolide	efflux pump	682795.AciX8_0392	Acidobacteriia	mdtB	aminocoumarin	efflux pump	different ARG
PLSE0	PLSE01000086.1_5	2.2e-233	52.0	ARO:3000794	mdtC	aminocoumarin	efflux pump	1267534.KB906760_gene1616	Acidobacteriia	mdtC	aminocoumarin	efflux pump	same
PLSE0	PLSE01000167.1_39	0.0	62.8	ARO:3004074	MuxB	tetracycline, macrolide	efflux pump	1267535.KB906767_gene4195	Acidobacteriia	mdtB	aminocoumarin	efflux pump	different ARG
PLSE0	PLSE01000167.1_40	0.0	57.5	ARO:3004075	MuxC	aminocoumarin, tetracycline, macrolide, lactam	efflux pump	1382359.JIAL01000001_gene829	Acidobacteriia	mdtC	aminocoumarin	efflux pump	different ARG
PLSF0	PLSF01000081.1_3	1e-112	57.6	ARO:3002985	arnA	peptides	antibiotic target alteration	694431.DESACE_07055	Deltaproteobacteria	arnA	peptides	antibiotic target alteration	same
PLSF0	PLSF01000081.1_5	2.5e-86	51.0	ARO:3003578	PmrF	peptides	antibiotic target alteration	694431.DESACE_07045	Desulfurellales	arnC	peptides	antibiotic target alteration	same	(arnC and PmrF are synonyms)
PLSF0	PLSF01000082.1_6	3e-115	50.7	ARO:3000379	OprM	peptide antibiotic, sulfonamide antibiotic, penam, diaminopyrimidine antibiotic, monobactam, fluoroquinolone antibiotic, tetracycline antibiotic, cephalosporin, carbapenem, phenicol antibiotic, aminocoumarin antibiotic, macrolide antibiotic, penem, aminoglycoside antibiotic, cephamycin, acridine dye, lactam	efflux pump	56780.SYN_02073	Syntrophobacterales	oprM	peptide antibiotic, sulfonamide antibiotic, penam, diaminopyrimidine antibiotic, monobactam, fluoroquinolone antibiotic, tetracycline antibiotic, cephalosporin, carbapenem, phenicol antibiotic, aminocoumarin antibiotic, macrolide antibiotic, penem, aminoglycoside antibiotic, cephamycin, acridine dye, lactam	efflux pump	same
PLSF0	PLSF01000082.1_7	0.0	56.3	ARO:3000216	acrB	tetracycline antibiotic, penam, cephalosporin, glycylcycline, rifamycin antibiotic, phenicol antibiotic, triclosan, fluoroquinolone antibiotic, lactam	efflux pump	335543.Sfum_3679	Syntrophobacterales	acrB	tetracycline antibiotic, penam, cephalosporin, glycylcycline, rifamycin antibiotic, phenicol antibiotic, triclosan, fluoroquinolone antibiotic, lactam	efflux pump	same
PLSF0	PLSF01000082.1_8	4.6e-101	53.1	ARO:3000377	MexA	peptide antibiotic, penam, diaminopyrimidine antibiotic, sulfonamide antibiotic, tetracycline antibiotic, cephalosporin, monobactam, carbapenem, aminocoumarin antibiotic, phenicol antibiotic, fluoroquinolone antibiotic, macrolide antibiotic, penem, cephamycin, lactam	efflux pump	335543.Sfum_3680	Syntrophobacterales	acrA	tetracycline antibiotic, rifamycin antibiotic, phenicol antibiotic, glycylcycline, penam, cephalosporin, triclosan, fluoroquinolone antibiotic, lactam	efflux pump	different ARG
PLSF0	PLSF01000082.1_13	0.0	71.1	ARO:3004074	MuxB	tetracycline, macrolide	efflux pump	1005048.CFU_1184	Oxalobacteraceae	mdtB	aminocoumarin	efflux pump	different ARG
PLSF0	PLSF01000082.1_14	0.0	62.7	ARO:3000794	mdtC	aminocoumarin	efflux pump	1120999.JONM01000007_gene1769	Neisseriales	mdtC	aminocoumarin	efflux pump	same
PLSF0	PLSF01000145.1_2	3.8e-68	53.6	ARO:3000828	baeR	aminocoumarin, aminoglycoside	efflux pump	338966.Ppro_2228	Desulfuromonadales	bae	aminocoumarin, aminoglycoside	efflux pump	different ARG
PLSF0	PLSF01000177.1_7	4.2e-67	52.7	ARO:3000828	baeR	aminocoumarin, aminoglycoside	efflux pump	338966.Ppro_2228	Desulfuromonadales	bae	aminocoumarin, aminoglycoside	efflux pump	different ARG
PLSI0	PLSI01000025.1_6	2.3e-85	50.2	ARO:3003980	tetA(48)	tetracycline	efflux pump	710111.FraQA3DRAFT_1486	Frankiales	ABC transporter	multi-drug	efflux pump	different ARG
PLSI0	PLSI01000066.1_5	6.6e-43	51.8	ARO:3003955	efpA	rifamycin antibiotic, isoniazid	efflux pump	258052.JNYV01000002_gene1292	Kitasatospora	MFS	multi-drug	efflux pump	different ARG
PLSK0	PLSK01000021.1_6	5.5e-259	88.1	ARO:3003955	efpA	rifamycin antibiotic, isoniazid	efflux pump	1408452.JAGZ01000003_gene4997	Mycobacteriaceae	efpA	rifamycin antibiotic, isoniazid	efflux pump	same
PLSK0	PLSK01000037.1_7	5.4e-89	85.1	ARO:3002525	AAC(227)-Ic	aminoglycosides	antibiotic inactivation	419947.MRA_0270	Mycobacteriaceae	aac	aminoglycoside	antibiotic inactivation	same
PLSK0	PLSK01000044.1_9	0.0	53.3	ARO:3003730	ileS	mupirocin	antibiotic target alteration	47839.CCAU010000009_gene1534	Mycobacteriaceae	ileS	mupirocin	antibiotic target alteration	same
PLSK0	PLSK01000079.1_3	1.6e-57	62.7	ARO:3002875	dfrE	diaminopyrimidines	antibiotic target replacement	487521.OCU_34820	Mycobacteriaceae	thyA	para-aminosalicylic acid	antibiotic target alteration	different ARG
PLSK0	PLSK01000121.1_19	3.6e-226	94.4	ARO:3003784	murA	fosfomycin	antibiotic target alteration	47839.CCAU010000013_gene4986	Mycobacteriaceae	murA	fosfomycin	antibiotic target alteration	same
PLSK0	PLSK01000154.1_2	1.9e-150	66.3	ARO:3000343	tap	tetracycline	efflux pump	525368.HMPREF0591_5199	Mycobacteriaceae	tap	tetracycline	efflux pump	same
PLSK0	PLSK01000216.1_7	1.9e-105	80.0	ARO:3003060	tsnr	peptides	antibiotic target alteration	487521.OCU_29520	Mycobacteriaceae	tsnR	peptides	antibiotic target alteration	same
PLSK0	PLSK01000277.1_3	4.8e-63	52.2	ARO:3003841	kdpE	aminoglycoside	efflux pump	47839.CCAU010000016_gene4642	Mycobacteriaceae	kdpE	aminoglycoside	efflux pump	same
PLSK0	PLSK01000284.1_15	1.9e-36	66.7	ARO:3003035	mfpA	fluoroquinolone antibiotic	antibiotic target protection	487521.OCU_41830	Mycobacteriaceae	mfpA	fluoroquinolone antibiotic	antibiotic target protection	same
PLSK0	PLSK01000291.1_27	6.4e-124	99.1	ARO:3000816	mtrA	macrolide, lactam	efflux pump	1041522.MCOL_V215394	Mycobacteriaceae	mtrA	macrolide, lactam	efflux pump	same
PLSM0	PLSM01000054.1_46	2.7e-90	60.2	ARO:3000606	FEZ-1	lactam	antibiotic inactivation	639030.JHVA01000001_gene1857	Acidobacteriia	lactamase B	lactam	antibiotic inactivation	different ARG
PLSM0	PLSM01000083.1_25	0.0	62.8	ARO:3004074	MuxB	tetracycline, macrolide	efflux pump	1267533.KB906740_gene209	Acidobacteria	mdtB	aminocoumarin	efflux pump	different ARG
PLSM0	PLSM01000111.1_4	3.1e-86	67.7	ARO:3004074	MuxB	tetracycline, macrolide	efflux pump	682795.AciX8_0392	Acidobacteriia	mdtB	aminocoumarin	efflux pump	different ARG
PLSM0	PLSM01000151.1_1	1.7e-274	51.7	ARO:3000794	mdtC	aminocoumarin	efflux pump	234267.Acid_6950	Acidobacteria	mdtC	aminocoumarin	efflux pump	same
PLSM0	PLSM01000166.1_68	1.5e-11	52.3	ARO:3003318	parY	aminocoumarin	antibiotic target alteration	1382359.JIAL01000001_gene1753	Acidobacteriia	gyrB	aminocoumarin	antibiotic target alteration	different ARG
PLSM0	PLSM01000178.1_30	4.3e-33	52.1	ARO:3002818	msrB	macrolide	efflux pump	240015.ACP_1806	Acidobacteriia	msrB	macrolide	efflux pump	same
PLSM0	PLSM01000188.1_48	0.0	58.2	ARO:3004074	MuxB	tetracycline, macrolide	efflux pump	682795.AciX8_0392	Acidobacteriia	mdtB	aminocoumarin	efflux pump	different ARG
PLSM0	PLSM01000188.1_49	1.4e-301	56.1	ARO:3000794	mdtC	aminocoumarin	efflux pump	234267.Acid_6950	Acidobacteria	mdtC	aminocoumarin	efflux pump	same
PLSQ0	PLSQ01000109.1_23	1.7e-34	50.0	ARO:3002818	msrB	macrolide	efflux pump	326424.FRAAL3773	Frankiales	msrB	macrolide	efflux pump	same
PLSQ0	PLSQ01000219.1_9	1.3e-57	51.6	ARO:3002930	vanRO	glycopeptides	antibiotic target alteration	106370.Francci3_2444	Frankiales	cheY-homologous receiver domain	---	---	no resistance gene
PLSQ0	PLSQ01000279.1_10	0.0	65.2	ARO:3000444	rphA	rifamycin antibiotic	antibiotic inactivation	1144275.COCOR_03165	Deltaproteobacteria	pps	---	---	no resistance gene
PLSV0	PLSV01000001.1_8	2.3e-196	54.3	ARO:3000216	acrB	tetracycline antibiotic, penam, cephalosporin, glycylcycline, rifamycin antibiotic, phenicol antibiotic, triclosan, fluoroquinolone antibiotic, lactam	efflux pump	880072.Desac_1527	Syntrophobacterales	acrB	tetracycline antibiotic, penam, cephalosporin, glycylcycline, rifamycin antibiotic, phenicol antibiotic, triclosan, fluoroquinolone antibiotic, lactam	efflux pump	same
PLSV0	PLSV01000075.1_6	8.4e-103	55.1	ARO:3000377	MexA	peptide antibiotic, penam, diaminopyrimidine antibiotic, sulfonamide antibiotic, tetracycline antibiotic, cephalosporin, monobactam, carbapenem, aminocoumarin antibiotic, phenicol antibiotic, fluoroquinolone antibiotic, macrolide antibiotic, penem, cephamycin, lactam	efflux pump	880072.Desac_1233	Syntrophobacterales	acrA	tetracycline antibiotic, rifamycin antibiotic, phenicol antibiotic, glycylcycline, penam, cephalosporin, triclosan, fluoroquinolone antibiotic, lactam	efflux pump	different ARG
PLSV0	PLSV01000075.1_7	9e-143	60.8	ARO:3000502	acrF	fluoroquinolone antibiotic, penam, cephamycin, cephalosporin, lactam	efflux pump	1121405.dsmv_1339	Desulfobacterales	acrB	tetracycline antibiotic, penam, cephalosporin, glycylcycline, rifamycin antibiotic, phenicol antibiotic, triclosan, fluoroquinolone antibiotic, lactam	efflux pump	different ARG
PLSV0	PLSV01000126.1_36	3.6e-34	50.4	ARO:3002818	msrB	macrolide	efflux pump	338963.Pcar_2611	Desulfuromonadales	msrB	macrolide	efflux pump	same
PLSV0	PLSV01000177.1_3	1.7e-66	54.1	ARO:3000828	baeR	aminocoumarin, aminoglycoside	efflux pump	243231.GSU3118	Desulfuromonadales	baeR	aminocoumarin, aminoglycoside	efflux pump	same
PLSV0	PLSV01000201.1_63	7.8e-30	50.0	ARO:3002675	catB2	phenicol antibiotics	antibiotic inactivation	1150621.SMUL_3186	Epsilonproteobacteria	cat	phenicol antibiotics	antibiotic inactivation	same
PLSV0	PLSV01000279.1_15	1.1e-110	56.5	ARO:3003048	rosA	peptide	efflux pump	1120999.JONM01000002_gene731	Neisseriales	fsr	fosmidomycin	efflux pump	different ARG
PLSV0	PLSV01000347.1_42	1e-314	57.8	ARO:3000794	mdtC	aminocoumarin	efflux pump	1304885.AUEY01000099_gene2597	Deltaproteobacteria	mdtC	aminocoumarin	efflux pump	same
PLSV0	PLSV01000347.1_43	0.0	63.8	ARO:3004074	MuxB	tetracycline, macrolide	efflux pump	1304885.AUEY01000099_gene2596	Deltaproteobacteria	mdtB	aminocoumarin	efflux pump	different ARG
PLSX0	PLSX01000083.1_5	1.5e-313	55.8	ARO:3004075	MuxC	aminocoumarin, tetracycline, macrolide, lactam	efflux pump	1267535.KB906767_gene1138	Acidobacteria	mdtC	aminocoumarin	efflux pump	different ARG
PLSX0	PLSX01000083.1_6	0.0	60.4	ARO:3004074	MuxB	tetracycline, macrolide	efflux pump	1267535.KB906767_gene1137	Acidobacteriia	mdtB	aminocoumarin	efflux pump	different ARG
PLSX0	PLSX01000109.1_4	5.7e-150	63.7	ARO:3004074	MuxB	tetracycline, macrolide	efflux pump	682795.AciX8_0392	Acidobacteriia	mdtB	aminocoumarin	efflux pump	different ARG
PLSX0	PLSX01000112.1_47	2.3e-37	51.6	ARO:3002818	msrB	macrolide	efflux pump	1123261.AXDW01000003_gene2009	Xanthomonadales	msrB	macrolide	efflux pump	same
PLSX0	PLSX01000151.1_1	1.1e-176	53.5	ARO:3004074	MuxB	tetracycline, macrolide	efflux pump	682795.AciX8_0392	Acidobacteriia	mdtB	aminocoumarin	efflux pump	different ARG
PLSX0	PLSX01000151.1_2	9e-129	60.0	ARO:3004075	MuxC	aminocoumarin, tetracycline, macrolide, lactam	efflux pump	1267534.KB906760_gene1616	Acidobacteriia	mdtC	aminocoumarin	efflux pump	different ARG
PLSX0	PLSX01000243.1_2	1e-20	74.6	ARO:3000794	mdtC	aminocoumarin	efflux pump	234267.Acid_1579	Acidobacteria	mdtC	aminocoumarin	efflux pump	same
PLTA0	PLTA01000022.1_37	9.6e-74	57.4	ARO:3003981	tetB(48)	tetracycline	efflux pump	1536774.H70357_22275	Paenibacillaceae	drrB	---	---	no resistance gene
PLTA0	PLTA01000022.1_38	2e-113	66.2	ARO:3003980	tetA(48)	tetracycline	efflux pump	1536774.H70357_22280	Paenibacillaceae	drrA	---	---	no resistance gene
PLTB0	PLTB01000028.1_4	1.8e-79	51.1	ARO:3003748	oleC	macrolide	efflux pump	1206737.BAGF01000087_gene5614	Nocardiaceae	drrA3	---	---	no resistance gene
PLTD0	PLTD01000030.1_19	1.8e-28	61.9	ARO:3003950	msbA	nitroimidazole antibiotic	efflux pump	414684.RC1_1837	Rhodospirillales	msbA	nitroimidazole antibiotic	efflux pump	same
PLTD0	PLTD01000038.1_58	5.9e-11	68.2	ARO:3004075	MuxC	aminocoumarin, tetracycline, macrolide, lactam	efflux pump	196367.JNFG01000202_gene2412	Burkholderiaceae	mdtC	aminocoumarin	efflux pump	different ARG
PLTD0	PLTD01000096.1_17	4.5e-257	50.3	ARO:3003031	mexW	tetracycline antibiotic, macrolide antibiotic, phenicol antibiotic, acridine dye, fluoroquinolone antibiotic	efflux pump	1116369.KB890024_gene2224	Phyllobacteriaceae	ACR tran	multi-drug	efflux pump	different ARG
PLTD0	PLTD01000127.1_61	9.6e-284	52.0	ARO:3000808	mexI	fluoroquinolone antibiotic, acridine dye, tetracycline antibiotic	efflux pump	1380394.JADL01000016_gene373	Rhodospirillales	ACR tran	multi-drug	efflux pump	different ARG
PLTD0	PLTD01000153.1_72	7.6e-305	55.4	ARO:3004074	MuxB	tetracycline, macrolide	efflux pump	1380394.JADL01000012_gene910	Rhodospirillales	ACR tran	multi-drug	efflux pump	different ARG
PLTD0	PLTD01000153.1_74	8.2e-291	54.1	ARO:3004074	MuxB	tetracycline, macrolide	efflux pump	1380394.JADL01000012_gene910	Rhodospirillales	ACR tran	multi-drug	efflux pump	different ARG
PLTD0	PLTD01000161.1_39	2.7e-117	59.0	ARO:3003048	rosA	peptide	efflux pump	999541.bgla_1g17480	Burkholderiaceae	fsr	fosmidomycin	efflux pump	different ARG
PLTD0	PLTD01000168.1_32	0.0	66.0	ARO:3004074	MuxB	tetracycline, macrolide	efflux pump	1297865.APJD01000001_gene5999	Bradyrhizobiaceae	mdtB	aminocoumarin	efflux pump	different ARG
PLTD0	PLTD01000168.1_33	1.4e-304	53.1	ARO:3004075	MuxC	aminocoumarin, tetracycline, macrolide, lactam	efflux pump	1380394.JADL01000001_gene1962	Rhodospirillales	mdtC	aminocoumarin	efflux pump	different ARG
PLTD0	PLTD01000221.1_21	2.6e-256	50.4	ARO:3004074	MuxB	tetracycline, macrolide	efflux pump	1380394.JADL01000010_gene4283	Rhodospirillales	ACR tran	multi-drug	efflux pump	different ARG
PLTF0	PLTF01000127.1_51	2e-294	55.1	ARO:3000794	mdtC	aminocoumarin	efflux pump	330214.NIDE3527	Nitrospirae	mdtC	aminocoumarin	efflux pump	same
PLTF0	PLTF01000127.1_52	0.0	59.4	ARO:3004074	MuxB	tetracycline, macrolide	efflux pump	1304885.AUEY01000099_gene2596	Deltaproteobacteria	mdtB	aminocoumarin	efflux pump	different ARG
PLTM0	PLTM01000036.1_6	2.5e-33	53.0	ARO:3002818	msrB	macrolide	efflux pump	383372.Rcas_3054	Chloroflexi	msrB	macrolide	efflux pump	same
PLTM0	PLTM01000147.1_8	7.3e-13	54.4	ARO:3002675	catB2	phenicol antibiotics	antibiotic inactivation	521011.Mpal_0131	Archaea	no protein sequence/domain assigned	---	---	no resistance gene
PLTS0	PLTS01000039.1_29	1.4e-79	50.6	ARO:3003748	oleC	macrolide	efflux pump	1120948.KB903220_gene30	Pseudonocardiales	drrA3	---	---	no resistance gene
PLTW0	PLTW01000001.1_1	1.5e-75	55.4	ARO:3003949	efrB	fluoroquinolone, macrolide, rifamycin	efflux pump	697281.Mahau_2191	Thermoanaerobacterales	yfiC (ABC transporter)	multi-drug	efflux pump	different ARG
PLTW0	PLTW01000050.1_14	6.9e-39	50.3	ARO:3002563	AAC(627)-Isa	aminoglycosides	antibiotic inactivation	644283.Micau_1675	Micromonosporales	no protein sequence/domain assigned	---	---	no resistance gene
PLTW0	PLTW01000057.1_15	9.4e-23	56.4	ARO:3001313	facT	elfamycin	efflux pump	710111.FraQA3DRAFT_2961	Actinobacteria	MFS	multi-drug	efflux pump	different ARG
PLTW0	PLTW01000075.1_34	3.7e-60	52.1	ARO:3002930	vanRO	glycopeptides	antibiotic target alteration	882083.SacmaDRAFT_2291	Pseudonocardiales	cutR	---	---	no resistance gene
PLTW0	PLTW01000082.1_13	7.1e-76	50.2	ARO:3003980	tetA(48)	tetracycline	efflux pump	298655.KI912266_gene5716	Frankiales	no protein sequence/domain assigned	---	---	no resistance gene
PLTW0	PLTW01000127.1_17	2e-43	63.6	ARO:3002846	arr-1	rifamycin antibiotic	antibiotic inactivation	99598.Cal7507_5987	Cyanobacteria	arr	rifamycin	antibiotic inactivation	same
PLTW0	PLTW01000133.1_47	9.9e-59	50.0	ARO:3003841	kdpE	aminoglycoside	efflux pump	404589.Anae109_3104	Myxococcales	kdpE	aminoglycoside	efflux pump	same
PLTW0	PLTW01000143.1_11	1.1e-56	53.9	ARO:3002930	vanRO	glycopeptides	antibiotic target alteration	1246995.AFR_15050	Micromonosporales	cutR	---	---	no resistance gene
PLTW0	PLTW01000162.1_6	1.5e-45	62.2	ARO:3002846	arr-1	rifamycin antibiotic	antibiotic inactivation	99598.Cal7507_5987	Cyanobacteria	arr	rifamycin	antibiotic inactivation	same
PLTW0	PLTW01000195.1_38	8.1e-91	50.9	ARO:3003949	efrB	fluoroquinolone, macrolide, rifamycin	efflux pump	697281.Mahau_2191	Thermoanaerobacterales	yfiC (ABC transporter)	multi-drug	efflux pump	different ARG
PLTW0	PLTW01000209.1_5	1.2e-53	50.7	ARO:3002930	vanRO	glycopeptides	antibiotic target alteration	285514.JNWO01000019_gene7725	Actinobacteria	cutR	---	---	no resistance gene
PLTW0	PLTW01000209.1_8	0.00000000004	62.8	ARO:3000444	rphA	rifamycin antibiotic	antibiotic inactivation	1079986.JH164838_gene4338	Actinobacteria	pps	---	---	no resistance gene
PLTX0	PLTX01000017.1_3	5.5e-14	50.0	ARO:3003318	parY	aminocoumarin	antibiotic target alteration	452637.Oter_0657	Opitutae	gyrB	aminocoumarin	antibiotic target alteration	different ARG
PLTX0	PLTX01000028.1_7	5.3e-109	51.3	ARO:3000379	OprM	peptide antibiotic, sulfonamide antibiotic, penam, diaminopyrimidine antibiotic, monobactam, fluoroquinolone antibiotic, tetracycline antibiotic, cephalosporin, carbapenem, phenicol antibiotic, aminocoumarin antibiotic, macrolide antibiotic, penem, aminoglycoside antibiotic, cephamycin, acridine dye, lactam	efflux pump	794903.OPIT5_18690	Opitutae	oprM	peptide antibiotic, sulfonamide antibiotic, penam, diaminopyrimidine antibiotic, monobactam, fluoroquinolone antibiotic, tetracycline antibiotic, cephalosporin, carbapenem, phenicol antibiotic, aminocoumarin antibiotic, macrolide antibiotic, penem, aminoglycoside antibiotic, cephamycin, acridine dye, lactam	efflux pump	same
PLTX0	PLTX01000028.1_12	1.3e-127	53.0	ARO:3000024	patA	fluoroquinolone	efflux pump	525897.Dbac_2006	Desulfovibrionales	patA	fluoroquinolone	efflux pump	same
PLTX0	PLTX01000046.1_11	1.2e-298	57.6	ARO:3004074	MuxB	tetracycline, macrolide	efflux pump	497964.CfE428DRAFT_1937	Verrucomicrobia	mdtB	aminocoumarin	efflux pump	different ARG
PLTX0	PLTX01000051.1_15	1e-103	52.6	ARO:3004042	acrA	tetracycline antibiotic, rifamycin antibiotic, phenicol antibiotic, glycylcycline, penam, cephalosporin, triclosan, fluoroquinolone antibiotic, lactam	efflux pump	335543.Sfum_3680	Syntrophobacterales	acrA	tetracycline antibiotic, rifamycin antibiotic, phenicol antibiotic, glycylcycline, penam, cephalosporin, triclosan, fluoroquinolone antibiotic, lactam	efflux pump	same
PLTX0	PLTX01000051.1_16	6e-138	60.4	ARO:3000502	acrF	fluoroquinolone antibiotic, penam, cephamycin, cephalosporin, lactam	efflux pump	335543.Sfum_3679	Syntrophobacterales	acrB	tetracycline antibiotic, penam, cephalosporin, glycylcycline, rifamycin antibiotic, phenicol antibiotic, triclosan, fluoroquinolone antibiotic, lactam	efflux pump	different ARG
PLTX0	PLTX01000051.1_17	2.5e-166	54.6	ARO:3000216	acrB	tetracycline antibiotic, penam, cephalosporin, glycylcycline, rifamycin antibiotic, phenicol antibiotic, triclosan, fluoroquinolone antibiotic, lactam	efflux pump	909663.KI867150_gene1589	Syntrophobacterales	acrB	tetracycline antibiotic, penam, cephalosporin, glycylcycline, rifamycin antibiotic, phenicol antibiotic, triclosan, fluoroquinolone antibiotic, lactam	efflux pump	same
PLTX0	PLTX01000077.1_24	0.0	57.3	ARO:3000804	MexF	phenicol, diaminopyrimidine, fluoroquinolone	efflux pump	1121904.ARBP01000021_gene3565	Cytophagia	mexF2	phenicol, diaminopyrimidine, fluoroquinolone	efflux pump	same
PLTX0	PLTX01000089.1_2	2.2e-218	51.1	ARO:3004074	MuxB	tetracycline, macrolide	efflux pump	497964.CfE428DRAFT_1936	Verrucomicrobia	mdtC	aminocoumarin	efflux pump	different ARG
PLTX0	PLTX01000122.1_6	1.6e-58	51.6	ARO:3003841	kdpE	aminoglycoside	efflux pump	1403819.BATR01000007_gene215	Verrucomicrobiae	kdpE	aminoglycoside	efflux pump	same
PLTZ0	PLTZ01000005.1_82	2.9e-112	55.0	ARO:3002985	arnA	peptides	antibiotic target alteration	452637.Oter_1413	Verrucomicrobia	arnA	peptides	antibiotic target alteration	same
PLTZ0	PLTZ01000005.1_108	3e-60	50.5	ARO:3003841	kdpE	aminoglycoside	efflux pump	278957.ABEA03000060_gene3102	Opitutae	kdpE	aminoglycoside	efflux pump	same
PLTZ0	PLTZ01000021.1_67	3.3e-67	53.8	ARO:3003841	kdpE	aminoglycoside	efflux pump	278957.ABEA03000060_gene3102	Opitutae	kdpE	aminoglycoside	efflux pump	same
PLTZ0	PLTZ01000044.1_3	4.8e-109	54.3	ARO:3003048	rosA	peptide	efflux pump	452637.Oter_3837	Opitutae	fsr	fosmidomycin	efflux pump	different ARG
PLTZ0	PLTZ01000044.1_9	5.4e-102	58.4	ARO:3003982	LlmA	lincosamide antibiotic	antibiotic target alteration	452637.Oter_0841	Opitutae	rlmI	---	---	no resistance gene
PLTZ0	PLTZ01000079.1_4	0.0	67.1	ARO:3004074	MuxB	tetracycline, macrolide	efflux pump	323097.Nham_3603	Bradyrhizobiaceae	mdtB	aminocoumarin	efflux pump	different ARG
PLTZ0	PLTZ01000079.1_5	7.3e-315	55.6	ARO:3000794	mdtC	aminocoumarin	efflux pump	1380394.JADL01000001_gene1962	Rhodospirillales	mdtC	aminocoumarin	efflux pump	same
PLTZ0	PLTZ01000088.1_12	1.1e-28	50.4	ARO:3002818	msrB	macrolide	efflux pump	452637.Oter_1778	Opitutae	msrB	macrolide	efflux pump	same
PLUA0	PLUA01000016.1_49	0.0	56.8	ARO:3000794	mdtC	aminocoumarin	efflux pump	204669.Acid345_2831	Acidobacteriia	mdtC	aminocoumarin	efflux pump	same
PLUA0	PLUA01000016.1_50	0.0	65.0	ARO:3004074	MuxB	tetracycline, macrolide	efflux pump	1121920.AUAU01000016_gene1356	Acidobacteria	mdtB	aminocoumarin	efflux pump	different ARG
PLUA0	PLUA01000097.1_8	3.2e-70	55.0	ARO:3003841	kdpE	aminoglycoside	efflux pump	1254432.SCE1572_09230	Myxococcales	kdpE	aminoglycoside	efflux pump	same
PLUA0	PLUA01000103.1_17	7.7e-13	50.0	ARO:3003318	parY	aminocoumarin	antibiotic target alteration	1403819.BATR01000162_gene5342	Verrucomicrobiae	gyrB	aminocoumarin	antibiotic target alteration	different ARG
PLUA0	PLUA01000134.1_5	4.2e-58	66.7	ARO:3002875	dfrE	diaminopyrimidines	antibiotic target replacement	497964.CfE428DRAFT_3384	Verrucomicrobia	thyA	para-aminosalicylic acid	antibiotic target alteration	different ARG
PLUA0	PLUA01000186.1_76	3.6e-108	56.8	ARO:3000377	MexA	peptide antibiotic, penam, diaminopyrimidine antibiotic, sulfonamide antibiotic, tetracycline antibiotic, cephalosporin, monobactam, carbapenem, aminocoumarin antibiotic, phenicol antibiotic, fluoroquinolone antibiotic, macrolide antibiotic, penem, cephamycin, lactam	efflux pump	335543.Sfum_3680	Syntrophobacterales	acrA	tetracycline antibiotic, rifamycin antibiotic, phenicol antibiotic, glycylcycline, penam, cephalosporin, triclosan, fluoroquinolone antibiotic, lactam	efflux pump	different ARG
PLUA0	PLUA01000186.1_77	0.0	58.5	ARO:3000216	acrB	tetracycline antibiotic, penam, cephalosporin, glycylcycline, rifamycin antibiotic, phenicol antibiotic, triclosan, fluoroquinolone antibiotic, lactam	efflux pump	56780.SYN_02074	Syntrophobacterales	acrB	tetracycline antibiotic, penam, cephalosporin, glycylcycline, rifamycin antibiotic, phenicol antibiotic, triclosan, fluoroquinolone antibiotic, lactam	efflux pump	same
PLUB0	PLUB01000023.1_25	1.6e-16	69.8	ARO:3002675	catB2	phenicol antibiotics	antibiotic inactivation	203119.Cthe_2691	Ruminococcaceae	no protein sequence/domain assigned	---	---	no resistance gene
PLUB0	PLUB01000061.1_10	3e-31	54.6	ARO:3002818	msrB	macrolide	efflux pump	269797.Mbar_A0743	Methanomicrobia	msrB	macrolide	efflux pump	same
PLUC0	PLUC01000040.1_51	0.00000000000009	54.1	ARO:3003318	parY	aminocoumarin	antibiotic target alteration	903818.KI912268_gene2751	Acidobacteria	gyrB	aminocoumarin	antibiotic target alteration	different ARG
PLUC0	PLUC01000045.1_29	3.4e-137	64.8	ARO:3004074	MuxB	tetracycline, macrolide	efflux pump	1121920.AUAU01000016_gene1356	Acidobacteria	mdtB	aminocoumarin	efflux pump	different ARG
PLUC0	PLUC01000045.1_30	6.4e-140	58.2	ARO:3004074	MuxB	tetracycline, macrolide	efflux pump	1121920.AUAU01000016_gene1356	Acidobacteria	mdtB	aminocoumarin	efflux pump	different ARG
PLUC0	PLUC01000045.1_31	6.9e-315	55.8	ARO:3004075	MuxC	aminocoumarin, tetracycline, macrolide, lactam	efflux pump	1121920.AUAU01000016_gene1357	Acidobacteria	mdtC	aminocoumarin	efflux pump	different ARG
PLUC0	PLUC01000085.1_15	7.4e-59	50.9	ARO:3003841	kdpE	aminoglycoside	efflux pump	404589.Anae109_3104	Myxococcales	kdpE	aminoglycoside	efflux pump	same
PLUC0	PLUC01000087.1_19	4.2e-122	59.7	ARO:3002985	arnA	peptides	antibiotic target alteration	903818.KI912268_gene1424	Acidobacteria	arnA	peptides	antibiotic target alteration	same
PLUC0	PLUC01000122.1_2	8.6e-60	50.2	ARO:3003841	kdpE	aminoglycoside	efflux pump	1121920.AUAU01000004_gene652	Acidobacteria	kdpE	aminoglycoside	efflux pump	same
PLUC0	PLUC01000125.1_20	4.3e-34	50.4	ARO:3002818	msrB	macrolide	efflux pump	1121920.AUAU01000005_gene1032	Acidobacteria	msrA	streptogramin antibiotic, macrolide antibiotic	efflux pump	different ARG
PLUC0	PLUC01000135.1_5	4.9e-63	54.8	ARO:3003841	kdpE	aminoglycoside	efflux pump	1121920.AUAU01000004_gene652	Acidobacteria	kdpE	aminoglycoside	efflux pump	same
PLUC0	PLUC01000170.1_19	9.4e-40	76.4	ARO:3000793	mdtB	aminocoumarin	efflux pump	682795.AciX8_0391	Acidobacteriia	mdtC	aminocoumarin	efflux pump	different ARG
PLUC0	PLUC01000187.1_14	5.8e-59	52.7	ARO:3003841	kdpE	aminoglycoside	efflux pump	404589.Anae109_3104	Myxococcales	kdpE	aminoglycoside	efflux pump	same
PLUC0	PLUC01000190.1_4	1e-63	53.4	ARO:3003841	kdpE	aminoglycoside	efflux pump	1121920.AUAU01000004_gene652	Acidobacteria	kdpE	aminoglycoside	efflux pump	same
PLUC0	PLUC01000194.1_5	5.7e-86	51.6	ARO:3003578	PmrF	peptides	antibiotic target alteration	903818.KI912268_gene2832	Acidobacteria	arnC	peptides	antibiotic target alteration	same	(arnC and PmrF are synonyms)
PLUC0	PLUC01000202.1_1	2e-106	65.1	ARO:3004074	MuxB	tetracycline, macrolide	efflux pump	682795.AciX8_0392	Acidobacteriia	mdtB	aminocoumarin	efflux pump	different ARG
PLUC0	PLUC01000231.1_30	8.4e-120	61.9	ARO:3003048	rosA	peptide	efflux pump	234267.Acid_6582	Acidobacteria	fsr	fosmidomycin	efflux pump	different ARG
PLUD0	PLUD01000054.1_21	6.9e-37	50.8	ARO:3002818	msrB	macrolide	efflux pump	877455.Metbo_2359	Euryarchaeota	msrB	macrolide	efflux pump	same
PLUE0	PLUE01000011.1_6	4.6e-69	56.3	ARO:3003841	kdpE	aminoglycoside	efflux pump	697282.Mettu_2106	Methylococcales	kdpE	aminoglycoside	efflux pump	same
PLUE0	PLUE01000015.1_5	2.2e-43	64.6	ARO:3002985	arnA	peptides	antibiotic target alteration	522306.CAP2UW1_3293	unclassified Betaproteobacteria	arnA	peptides	antibiotic target alteration	same
PLUE0	PLUE01000021.1_46	1.3e-35	54.8	ARO:3002818	msrB	macrolide	efflux pump	1234364.AMSF01000015_gene3340	Xanthomonadales	msrB	macrolide	efflux pump	same
PLUE0	PLUE01000022.1_258	3.5e-149	50.5	ARO:3000793	mdtB	aminocoumarin	efflux pump	1122604.JONR01000043_gene3160	Xanthomonadales	no protein sequence/domain assigned	---	---	no resistance gene
PLUE0	PLUE01000022.1_259	7.1e-104	59.9	ARO:3003705	mexN	phenicol	efflux pump	1122604.JONR01000043_gene3160	Xanthomonadales	no protein sequence/domain assigned	---	---	no resistance gene
PLUE0	PLUE01000022.1_288	2.6e-279	50.3	ARO:3000794	mdtC	aminocoumarin	efflux pump	196367.JNFG01000003_gene5703	Burkholderiaceae	mdtC	aminocoumarin	efflux pump	same
PLUE0	PLUE01000022.1_289	0.0	57.7	ARO:3004074	MuxB	tetracycline, macrolide	efflux pump	266265.Bxe_B2009	Burkholderiaceae	mdtB	aminocoumarin	efflux pump	different ARG
PLUE0	PLUE01000028.1_14	0.0	50.8	ARO:3003844	mfd	fluoroquinolone	antibiotic target protection	1249627.D779_0584	Chromatiales	mfd	fluoroquinolone	antibiotic target protection	same
PLUE0	PLUE01000028.1_177	3.4e-80	62.2	ARO:3003841	kdpE	aminoglycoside	efflux pump	1005048.CFU_1321	Oxalobacteraceae	kdpE	aminoglycoside	efflux pump	same
PLUE0	PLUE01000032.1_65	5.6e-63	53.2	ARO:3000518	CRP	penam, fluoroquinolone antibiotic, macrolide antibiotic, lactam	efflux pump	523791.Kkor_0153	Oceanospirillales	crp	penam, fluoroquinolone antibiotic, macrolide antibiotic, lactam	efflux pump	same
PLUE0	PLUE01000032.1_101	6.5e-51	58.2	ARO:3002875	dfrE	diaminopyrimidines	antibiotic target replacement	272624.lpg2868	Legionellales	thyA	para-aminosalicylic acid	antibiotic target alteration	different ARG
PLUE0	PLUE01000034.1_21	4.5e-40	63.2	ARO:3003841	kdpE	aminoglycoside	efflux pump	420662.Mpe_A2502	unclassified Burkholderiales	kdpE	aminoglycoside	efflux pump	same
PLUE0	PLUE01000037.1_143	6.9e-110	57.8	ARO:3000377	MexA	peptide antibiotic, penam, diaminopyrimidine antibiotic, sulfonamide antibiotic, tetracycline antibiotic, cephalosporin, monobactam, carbapenem, aminocoumarin antibiotic, phenicol antibiotic, fluoroquinolone antibiotic, macrolide antibiotic, penem, cephamycin, lactam	efflux pump	1123256.KB907925_gene1485	Xanthomonadales	acrA	tetracycline antibiotic, rifamycin antibiotic, phenicol antibiotic, glycylcycline, penam, cephalosporin, triclosan, fluoroquinolone antibiotic, lactam	efflux pump	different ARG
PLUE0	PLUE01000037.1_144	0.0	69.1	ARO:3000378	MexB	peptide, sulfonamipeptide antibiotic, sulfonamide antibiotic, diaminopyrimidine antibiotic, penam, cephalosporin, tetracycline antibiotic, carbapenem, monobactam, phenicol antibiotic, aminocoumarin antibiotic, fluoroquinolone antibiotic, macrolide antibiotic, penem, cephamycin, lactam	efflux pump	1122604.JONR01000006_gene2624	Xanthomonadales	acrB	tetracycline antibiotic, penam, cephalosporin, glycylcycline, rifamycin antibiotic, phenicol antibiotic, triclosan, fluoroquinolone antibiotic, lactam	efflux pump	different ARG
PLUE0	PLUE01000039.1_11	0.0	58.3	ARO:3000216	acrB	tetracycline antibiotic, penam, cephalosporin, glycylcycline, rifamycin antibiotic, phenicol antibiotic, triclosan, fluoroquinolone antibiotic, lactam	efflux pump	579405.Dd703_2511	Gammaproteobacteria	mexB	peptide, sulfonamipeptide antibiotic, sulfonamide antibiotic, diaminopyrimidine antibiotic, penam, cephalosporin, tetracycline antibiotic, carbapenem, monobactam, phenicol antibiotic, aminocoumarin antibiotic, fluoroquinolone antibiotic, macrolide antibiotic, penem, cephamycin, lactam	efflux pump	different ARG
PLUE0	PLUE01000053.1_68	8.5e-286	51.4	ARO:3000794	mdtC	aminocoumarin	efflux pump	1040983.AXAE01000009_gene5503	Phyllobacteriaceae	mdtC	aminocoumarin	efflux pump	same
PLUE0	PLUE01000053.1_69	6.7e-175	59.3	ARO:3004074	MuxB	tetracycline, macrolide	efflux pump	1297865.APJD01000001_gene5999	Bradyrhizobiaceae	mdtB	aminocoumarin	efflux pump	different ARG
PLUE0	PLUE01000053.1_70	2.9e-153	67.7	ARO:3004074	MuxB	tetracycline, macrolide	efflux pump	391038.Bphy_1772	Burkholderiaceae	mdtB	aminocoumarin	efflux pump	different ARG
PLUE0	PLUE01000069.1_406	3.7e-143	50.6	ARO:3000074	emrB	fluoroquinolone	efflux pump	1122604.JONR01000022_gene627	Xanthomonadales	ermB	MSLb	antibiotic target alteration	different ARG
PLUE0	PLUE01000073.1_1	8.6e-158	60.7	ARO:3000794	mdtC	aminocoumarin	efflux pump	1267534.KB906760_gene1616	Acidobacteriia	mdtC	aminocoumarin	efflux pump	same
PLUE0	PLUE01000073.1_2	0.0	57.3	ARO:3004074	MuxB	tetracycline, macrolide	efflux pump	682795.AciX8_0392	Acidobacteriia	mdtB	aminocoumarin	efflux pump	different ARG
PLUF0	PLUF01000009.1_3	0.00000000003	51.9	ARO:3002841	vatB	streptogramin antibiotic	antibiotic inactivation	679199.HMPREF9332_01352	Bacteroidia	no protein sequence/domain assigned	---	---	no resistance gene
PLUF0	PLUF01000041.1_49	1.2e-37	52.5	ARO:3002818	msrB	macrolide	efflux pump	398767.Glov_1981	Desulfuromonadales	msrB	macrolide	efflux pump	same
PLUF0	PLUF01000045.1_18	0.00000000003	51.9	ARO:3002841	vatB	streptogramin antibiotic	antibiotic inactivation	679199.HMPREF9332_01352	Bacteroidia	no protein sequence/domain assigned	---	---	no resistance gene
PLUF0	PLUF01000110.1_19	7.1e-111	64.9	ARO:3003980	tetA(48)	tetracycline	efflux pump	1451261.AS96_03495	Microbacteriaceae	drrA	---	---	no resistance gene
PLUF0	PLUF01000110.1_20	1.4e-72	55.8	ARO:3003981	tetB(48)	tetracycline	efflux pump	189426.PODO_17745	Paenibacillaceae	drrB	---	---	no resistance gene
PLUN0	PLUN01000079.1_12	3.9e-26	67.1	ARO:3003980	tetA(48)	tetracycline	efflux pump	1298863.AUEP01000012_gene3690	Propionibacteriales	drrA	---	---	no resistance gene
PLUN0	PLUN01000079.1_13	2.2e-45	54.1	ARO:3003980	tetA(48)	tetracycline	efflux pump	2045.KR76_12470	Propionibacteriales	drrA	---	---	no resistance gene
PLUN0	PLUN01000090.1_4	1.5e-33	51.3	ARO:3002818	msrB	macrolide	efflux pump	326424.FRAAL3773	Frankiales	msrB	macrolide	efflux pump	same
PLUN0	PLUN01000143.1_40	7.1e-307	63.2	ARO:3000444	rphA	rifamycin antibiotic	antibiotic inactivation	479432.Sros_4939	Streptosporangiales	pps	---	---	no resistance gene
PLUN0	PLUN01000169.1_9	4.2e-121	59.6	ARO:3002883	rgt1438	rifamycin antibiotic	antibiotic inactivation	479432.Sros_5179	Streptosporangiales	glycosyltransferase	---	---	no resistance gene
PLUP0	PLUP01000039.1_5	0.0	57.3	ARO:3004074	MuxB	tetracycline, macrolide	efflux pump	682795.AciX8_0392	Acidobacteriia	mdtB	aminocoumarin	efflux pump	different ARG
PLUP0	PLUP01000039.1_6	6.8e-306	55.3	ARO:3000794	mdtC	aminocoumarin	efflux pump	1267534.KB906760_gene1616	Acidobacteriia	mdtC	aminocoumarin	efflux pump	same
PLUP0	PLUP01000050.1_17	0.0	60.4	ARO:3004074	MuxB	tetracycline, macrolide	efflux pump	1267535.KB906767_gene1137	Acidobacteriia	mdtB	aminocoumarin	efflux pump	different ARG
PLUP0	PLUP01000050.1_18	0.0	57.2	ARO:3004075	MuxC	aminocoumarin, tetracycline, macrolide, lactam	efflux pump	234267.Acid_1579	Acidobacteria	mdtC	aminocoumarin	efflux pump	different ARG
PLUS0	PLUS01000055.1_8	1.3e-301	56.1	ARO:3000794	mdtC	aminocoumarin	efflux pump	1267534.KB906760_gene1616	Acidobacteriia	mdtC	aminocoumarin	efflux pump	same
PLUS0	PLUS01000055.1_9	0.0	57.1	ARO:3004074	MuxB	tetracycline, macrolide	efflux pump	682795.AciX8_0392	Acidobacteriia	mdtB	aminocoumarin	efflux pump	different ARG
PLUS0	PLUS01000060.1_1	2.3e-39	55.4	ARO:3003844	mfd	fluoroquinolone	antibiotic target protection	682795.AciX8_0440	Acidobacteriia	mfd	fluoroquinolone	antibiotic target protection	same
PLUS0	PLUS01000063.1_18	2.8e-33	62.7	ARO:3003950	msbA	nitroimidazole antibiotic	efflux pump	682795.AciX8_1908	Acidobacteriia	msbA	nitroimidazole antibiotic	efflux pump	same
PLUS0	PLUS01000086.1_20	5.6e-42	55.9	ARO:3002818	msrB	macrolide	efflux pump	682795.AciX8_0505	Acidobacteriia	msrB	macrolide	efflux pump	same
PLUU0	PLUU01000143.1_22	4.5e-16	55.6	ARO:3003318	parY	aminocoumarin	antibiotic target alteration	1382359.JIAL01000001_gene1753	Acidobacteriia	gyrB	aminocoumarin	antibiotic target alteration	different ARG
PLUU0	PLUU01000246.1_53	1.4e-290	53.8	ARO:3000794	mdtC	aminocoumarin	efflux pump	234267.Acid_6950	Acidobacteria	mdtC	aminocoumarin	efflux pump	same
PLUU0	PLUU01000246.1_54	0.0	58.5	ARO:3004074	MuxB	tetracycline, macrolide	efflux pump	682795.AciX8_0392	Acidobacteriia	mdtB	aminocoumarin	efflux pump	different ARG
PLUU0	PLUU01000340.1_1	0.000000000003	50.9	ARO:3000606	FEZ-1	lactam	antibiotic inactivation	401053.AciPR4_4017	Acidobacteriia	lactamase B	lactam	antibiotic inactivation	different ARG
PLUU0	PLUU01000341.1_1	5.2e-19	50.0	ARO:3003950	msbA	nitroimidazole antibiotic	efflux pump	1382359.JIAL01000001_gene699	Acidobacteriia	MdlB	---	---	no resistance gene
PLUU0	PLUU01000378.1_7	6.1e-82	55.6	ARO:3000606	FEZ-1	lactam	antibiotic inactivation	639030.JHVA01000001_gene1857	Acidobacteriia	lactamase B	lactam	antibiotic inactivation	different ARG
PLUU0	PLUU01000451.1_17	4.9e-34	51.7	ARO:3002818	msrB	macrolide	efflux pump	682795.AciX8_0505	Acidobacteriia	msrB	macrolide	efflux pump	same
PLUY0	PLUY01000017.1_9	2.3e-85	50.2	ARO:3003980	tetA(48)	tetracycline	efflux pump	710111.FraQA3DRAFT_1486	Frankiales	ABC transporter	multi-drug	efflux pump	different ARG
PLUY0	PLUY01000023.1_364	6.1e-55	50.7	ARO:3002930	vanRO	glycopeptides	antibiotic target alteration	345341.KUTG_07157	Pseudonocardiales	cutR	---	---	no resistance gene
PLVB0	PLVB01000021.1_4	1.4e-44	60.2	ARO:3002846	arr-1	rifamycin antibiotic	antibiotic inactivation	240016.ABIZ01000001_gene5188	Bacteria	arr	rifamycin	antibiotic inactivation	same
PLVB0	PLVB01000058.1_49	1.4e-79	50.6	ARO:3003748	oleC	macrolide	efflux pump	1120948.KB903220_gene30	Pseudonocardiales	drrA3	---	---	no resistance gene
PLVC0	PLVC01000014.1_3	3.8e-58	53.5	ARO:3002930	vanRO	glycopeptides	antibiotic target alteration	390989.JOEG01000001_gene4859	Micromonosporales	cutR	---	---	no resistance gene
PLVC0	PLVC01000114.1_1	4.2e-121	59.6	ARO:3002883	rgt1438	rifamycin antibiotic	antibiotic inactivation	479432.Sros_5179	Streptosporangiales	glycosyltransferase	---	---	no resistance gene
PLVC0	PLVC01000138.1_4	1.5e-33	51.3	ARO:3002818	msrB	macrolide	efflux pump	326424.FRAAL3773	Frankiales	msrB	macrolide	efflux pump	same
PLVC0	PLVC01000152.1_38	7.1e-307	63.2	ARO:3000444	rphA	rifamycin antibiotic	antibiotic inactivation	479432.Sros_4939	Streptosporangiales	pps	---	---	no resistance gene
PLVC0	PLVC01000174.1_4	1.9e-95	57.6	ARO:3003980	tetA(48)	tetracycline	efflux pump	479433.Caci_4655	Actinobacteria	drrA	---	---	no resistance gene
PLVC0	PLVC01000174.1_5	4.4e-54	56.8	ARO:3003981	tetB(48)	tetracycline	efflux pump	469371.Tbis_3103	Pseudonocardiales	drrB	---	---	no resistance gene
PLVD0	PLVD01000106.1_18	0.0	57.2	ARO:3004075	MuxC	aminocoumarin, tetracycline, macrolide, lactam	efflux pump	234267.Acid_1579	Acidobacteria	mdtC	aminocoumarin	efflux pump	different ARG
PLVD0	PLVD01000106.1_19	7.5e-288	58.8	ARO:3004074	MuxB	tetracycline, macrolide	efflux pump	1267535.KB906767_gene1137	Acidobacteriia	mdtB	aminocoumarin	efflux pump	different ARG
PLVD0	PLVD01000145.1_1	2.7e-175	52.4	ARO:3004074	MuxB	tetracycline, macrolide	efflux pump	682795.AciX8_0392	Acidobacteriia	mdtB	aminocoumarin	efflux pump	different ARG
PLVD0	PLVD01000145.1_2	6.8e-306	55.3	ARO:3000794	mdtC	aminocoumarin	efflux pump	1267534.KB906760_gene1616	Acidobacteriia	mdtC	aminocoumarin	efflux pump	same
PLVD0	PLVD01000213.1_47	5.5e-83	67.3	ARO:3004074	MuxB	tetracycline, macrolide	efflux pump	1267535.KB906767_gene1137	Acidobacteriia	mdtB	aminocoumarin	efflux pump	different ARG
PLVE0	PLVE01000065.1_12	1e-20	50.5	ARO:3002522	novA	aminocoumarin	efflux pump	1386089.N865_18405	Intrasporangiaceae	strV (ABC transporter)	multi-drug	efflux pump	different ARG
PLVG0	PLVG01000009.1_29	1.4e-79	50.6	ARO:3003748	oleC	macrolide	efflux pump	1120948.KB903220_gene30	Pseudonocardiales	drrA3	---	---	no resistance gene
PLVH0	PLVH01000084.1_1	2.2e-25	51.5	ARO:3000535	macB	macrolide	efflux pump	497964.CfE428DRAFT_6511	Verrucomicrobia	macB	macrolide	efflux pump	same
PLVH0	PLVH01000161.1_4	3.2e-70	55.0	ARO:3003841	kdpE	aminoglycoside	efflux pump	1254432.SCE1572_09230	Myxococcales	kdpE	aminoglycoside	efflux pump	same
PLVH0	PLVH01000166.1_5	4.2e-58	66.7	ARO:3002875	dfrE	diaminopyrimidines	antibiotic target replacement	497964.CfE428DRAFT_3384	Verrucomicrobia	thyA	para-aminosalicylic acid	antibiotic target alteration	different ARG
PLVH0	PLVH01000183.1_4	3.6e-108	56.8	ARO:3000377	MexA	peptide antibiotic, penam, diaminopyrimidine antibiotic, sulfonamide antibiotic, tetracycline antibiotic, cephalosporin, monobactam, carbapenem, aminocoumarin antibiotic, phenicol antibiotic, fluoroquinolone antibiotic, macrolide antibiotic, penem, cephamycin, lactam	efflux pump	335543.Sfum_3680	Syntrophobacterales	acrA	tetracycline antibiotic, rifamycin antibiotic, phenicol antibiotic, glycylcycline, penam, cephalosporin, triclosan, fluoroquinolone antibiotic, lactam	efflux pump	different ARG
PLVH0	PLVH01000183.1_5	0.0	58.5	ARO:3000216	acrB	tetracycline antibiotic, penam, cephalosporin, glycylcycline, rifamycin antibiotic, phenicol antibiotic, triclosan, fluoroquinolone antibiotic, lactam	efflux pump	56780.SYN_02074	Syntrophobacterales	acrB	tetracycline antibiotic, penam, cephalosporin, glycylcycline, rifamycin antibiotic, phenicol antibiotic, triclosan, fluoroquinolone antibiotic, lactam	efflux pump	same
PLVH0	PLVH01000200.1_3	1.2e-15	50.0	ARO:3002827	tlrC	macrolide antibiotic	efflux pump	278957.ABEA03000039_gene3483	Opitutae	no protein sequence/domain assigned	---	---	no resistance gene
PLVH0	PLVH01000240.1_2	7.7e-13	50.0	ARO:3003318	parY	aminocoumarin	antibiotic target alteration	1403819.BATR01000162_gene5342	Verrucomicrobiae	gyrB	aminocoumarin	antibiotic target alteration	different ARG
PLVH0	PLVH01000319.1_8	0.0	64.9	ARO:3004074	MuxB	tetracycline, macrolide	efflux pump	1121920.AUAU01000016_gene1356	Acidobacteria	mdtB	aminocoumarin	efflux pump	different ARG
PLVH0	PLVH01000319.1_9	4.8e-304	55.2	ARO:3000794	mdtC	aminocoumarin	efflux pump	204669.Acid345_2831	Acidobacteriia	mdtC	aminocoumarin	efflux pump	same
PLVI0	PLVI01000060.1_11	3.1e-64	70.8	ARO:3004074	MuxB	tetracycline, macrolide	efflux pump	682795.AciX8_0392	Acidobacteriia	mdtB	aminocoumarin	efflux pump	different ARG
PLVI0	PLVI01000060.1_12	4.9e-141	62.7	ARO:3004074	MuxB	tetracycline, macrolide	efflux pump	682795.AciX8_0392	Acidobacteriia	mdtB	aminocoumarin	efflux pump	different ARG
PLVI0	PLVI01000229.1_3	9.5e-27	53.4	ARO:3002818	msrB	macrolide	efflux pump	682795.AciX8_1703	Acidobacteriia	msrB	macrolide	efflux pump	same
PLVI0	PLVI01000266.1_4	5e-37	55.1	ARO:3002818	msrB	macrolide	efflux pump	204669.Acid345_2786	Acidobacteriia	msrB	macrolide	efflux pump	same
PLVJ0	PLVJ01000076.1_8	1.7e-35	52.3	ARO:3002818	msrB	macrolide	efflux pump	1283300.ATXB01000001_gene771	Gammaproteobacteria	msrB	macrolide	efflux pump	same
PLVQ0	PLVQ01000033.1_54	1.1e-93	57.4	ARO:3003980	tetA(48)	tetracycline	efflux pump	1283287.KB822576_gene3447	Propionibacteriales	drrA	---	---	no resistance gene
PLVQ0	PLVQ01000055.1_6	3.6e-58	50.9	ARO:3000816	mtrA	macrolide, lactam	efflux pump	1313172.YM304_19260	Acidimicrobiia	mtrA	macrolide, lactam	efflux pump	same
PLVQ0	PLVQ01000101.1_30	4.1e-60	52.3	ARO:3003841	kdpE	aminoglycoside	efflux pump	105422.BBPM01000004_gene5420	Streptacidiphilus	kdpE	aminoglycoside	efflux pump	same
PLVQ0	PLVQ01000136.1_2	2.9e-60	53.9	ARO:3002930	vanRO	glycopeptides	antibiotic target alteration	1246995.AFR_30780	Micromonosporales	cutR	---	---	no resistance gene
PLVS0	PLVS01000042.1_104	2.2e-15	50.0	ARO:3000839	arlS	fluoroquinolone antibiotic, acridine dye	efflux pump	452637.Oter_0317	Opitutae	cpxA	aminocoumarin antibiotic, aminoglycoside antibiotic	efflux pump	different ARG
PLVS0	PLVS01000051.1_20	1.2e-64	52.7	ARO:3003841	kdpE	aminoglycoside	efflux pump	671143.DAMO_0415	unclassified Bacteria	kdpE	aminoglycoside	efflux pump	same
PLVS0	PLVS01000082.1_117	2e-34	52.1	ARO:3002818	msrB	macrolide	efflux pump	1237149.C900_01352	Cytophagia	msrB	macrolide	efflux pump	same
PLVS0	PLVS01000094.1_206	8.4e-15	58.1	ARO:3003318	parY	aminocoumarin	antibiotic target alteration	398767.Glov_0004	Desulfuromonadales	gyrB	aminocoumarin	antibiotic target alteration	different ARG
PLVU0	PLVU01000011.1_8	3.7e-18	50.5	ARO:3000535	macB	macrolide	efflux pump	643648.Slip_0226	Syntrophomonadaceae	MacB-like periplasmatic core domain	macrolide	efflux pump	different ARG
PLVU0	PLVU01000101.1_9	3.6e-108	56.8	ARO:3000377	MexA	peptide antibiotic, penam, diaminopyrimidine antibiotic, sulfonamide antibiotic, tetracycline antibiotic, cephalosporin, monobactam, carbapenem, aminocoumarin antibiotic, phenicol antibiotic, fluoroquinolone antibiotic, macrolide antibiotic, penem, cephamycin, lactam	efflux pump	335543.Sfum_3680	Syntrophobacterales	acrA	tetracycline antibiotic, rifamycin antibiotic, phenicol antibiotic, glycylcycline, penam, cephalosporin, triclosan, fluoroquinolone antibiotic, lactam	efflux pump	different ARG
PLVU0	PLVU01000101.1_10	0.0	58.5	ARO:3000216	acrB	tetracycline antibiotic, penam, cephalosporin, glycylcycline, rifamycin antibiotic, phenicol antibiotic, triclosan, fluoroquinolone antibiotic, lactam	efflux pump	56780.SYN_02074	Syntrophobacterales	acrB	tetracycline antibiotic, penam, cephalosporin, glycylcycline, rifamycin antibiotic, phenicol antibiotic, triclosan, fluoroquinolone antibiotic, lactam	efflux pump	same
PLVU0	PLVU01000130.1_5	4.2e-58	66.7	ARO:3002875	dfrE	diaminopyrimidines	antibiotic target replacement	497964.CfE428DRAFT_3384	Verrucomicrobia	thyA	para-aminosalicylic acid	antibiotic target alteration	different ARG
PLVU0	PLVU01000289.1_15	3.2e-70	55.0	ARO:3003841	kdpE	aminoglycoside	efflux pump	1254432.SCE1572_09230	Myxococcales	kdpE	aminoglycoside	efflux pump	same
PLVU0	PLVU01000296.1_22	3.4e-125	50.2	ARO:3004074	MuxB	tetracycline, macrolide	efflux pump	1173023.KE650771_gene3661	Stigonemataceae	no protein sequence/domain assigned	---	---	no resistance gene
PLVU0	PLVU01000305.1_7	0.0	65.0	ARO:3004074	MuxB	tetracycline, macrolide	efflux pump	1121920.AUAU01000016_gene1356	Acidobacteria	mdtB	aminocoumarin	efflux pump	different ARG
PLVU0	PLVU01000305.1_8	0.0	56.8	ARO:3000794	mdtC	aminocoumarin	efflux pump	204669.Acid345_2831	Acidobacteriia	mdtC	aminocoumarin	efflux pump	same
PLVY0	PLVY01000094.1_3	1.9e-95	57.6	ARO:3003980	tetA(48)	tetracycline	efflux pump	479433.Caci_4655	Actinobacteria	drrA	---	---	no resistance gene
PLVY0	PLVY01000105.1_1	4.2e-121	59.6	ARO:3002883	rgt1438	rifamycin antibiotic	antibiotic inactivation	479432.Sros_5179	Streptosporangiales	glycosyltransferase	---	---	no resistance gene
PLVY0	PLVY01000148.1_35	1.8e-22	51.5	ARO:3000816	mtrA	macrolide, lactam	efflux pump	1313172.YM304_19260	Acidimicrobiia	mtrA	macrolide, lactam	efflux pump	same
PLVY0	PLVY01000167.1_7	1.5e-33	51.3	ARO:3002818	msrB	macrolide	efflux pump	326424.FRAAL3773	Frankiales	msrB	macrolide	efflux pump	same
PLVY0	PLVY01000207.1_1	7.1e-307	63.2	ARO:3000444	rphA	rifamycin antibiotic	antibiotic inactivation	479432.Sros_4939	Streptosporangiales	pps	---	---	no resistance gene
PLVZ0	PLVZ01000029.1_74	2.3e-85	50.2	ARO:3003980	tetA(48)	tetracycline	efflux pump	710111.FraQA3DRAFT_1486	Frankiales	ABC transporter	multi-drug	efflux pump	different ARG
PLWG0	PLWG01000076.1_9	2.5e-86	51.0	ARO:3003578	PmrF	peptides	antibiotic target alteration	694431.DESACE_07045	Desulfurellales	arnC	peptides	antibiotic target alteration	same	(arnC and PmrF are synonyms)
PLWG0	PLWG01000076.1_11	1e-112	57.6	ARO:3002985	arnA	peptides	antibiotic target alteration	694431.DESACE_07055	Deltaproteobacteria	arnA	peptides	antibiotic target alteration	same
PLWG0	PLWG01000144.1_5	3e-115	50.7	ARO:3000379	OprM	peptide antibiotic, sulfonamide antibiotic, penam, diaminopyrimidine antibiotic, monobactam, fluoroquinolone antibiotic, tetracycline antibiotic, cephalosporin, carbapenem, phenicol antibiotic, aminocoumarin antibiotic, macrolide antibiotic, penem, aminoglycoside antibiotic, cephamycin, acridine dye, lactam	efflux pump	56780.SYN_02073	Syntrophobacterales	oprM	peptide antibiotic, sulfonamide antibiotic, penam, diaminopyrimidine antibiotic, monobactam, fluoroquinolone antibiotic, tetracycline antibiotic, cephalosporin, carbapenem, phenicol antibiotic, aminocoumarin antibiotic, macrolide antibiotic, penem, aminoglycoside antibiotic, cephamycin, acridine dye, lactam	efflux pump	same
PLWG0	PLWG01000144.1_6	0.0	56.3	ARO:3000216	acrB	tetracycline antibiotic, penam, cephalosporin, glycylcycline, rifamycin antibiotic, phenicol antibiotic, triclosan, fluoroquinolone antibiotic, lactam	efflux pump	335543.Sfum_3679	Syntrophobacterales	acrB	tetracycline antibiotic, penam, cephalosporin, glycylcycline, rifamycin antibiotic, phenicol antibiotic, triclosan, fluoroquinolone antibiotic, lactam	efflux pump	same
PLWG0	PLWG01000144.1_7	4.6e-101	53.1	ARO:3000377	MexA	peptide antibiotic, penam, diaminopyrimidine antibiotic, sulfonamide antibiotic, tetracycline antibiotic, cephalosporin, monobactam, carbapenem, aminocoumarin antibiotic, phenicol antibiotic, fluoroquinolone antibiotic, macrolide antibiotic, penem, cephamycin, lactam	efflux pump	335543.Sfum_3680	Syntrophobacterales	acrA	tetracycline antibiotic, rifamycin antibiotic, phenicol antibiotic, glycylcycline, penam, cephalosporin, triclosan, fluoroquinolone antibiotic, lactam	efflux pump	different ARG
PLWG0	PLWG01000144.1_12	1.1e-303	70.3	ARO:3004074	MuxB	tetracycline, macrolide	efflux pump	1120999.JONM01000007_gene1768	Neisseriales	mdtB	aminocoumarin	efflux pump	different ARG
PLWG0	PLWG01000144.1_13	2e-76	80.0	ARO:3004074	MuxB	tetracycline, macrolide	efflux pump	757424.Hsero_1521	Oxalobacteraceae	mdtB	aminocoumarin	efflux pump	different ARG
PLWG0	PLWG01000144.1_14	0.0	62.7	ARO:3000794	mdtC	aminocoumarin	efflux pump	1120999.JONM01000007_gene1769	Neisseriales	mdtC	aminocoumarin	efflux pump	same
PLWG0	PLWG01000203.1_6	4.2e-33	62.6	ARO:3000828	baeR	aminocoumarin, aminoglycoside	efflux pump	289376.THEYE_A1402	Nitrospirae	baeR	aminocoumarin, aminoglycoside	efflux pump	same
PLWH0	PLWH01000055.1_15	1e-20	50.5	ARO:3002522	novA	aminocoumarin	efflux pump	1386089.N865_18405	Intrasporangiaceae	strV (ABC transporter)	multi-drug	efflux pump	different ARG
PLWI0	PLWI01000052.1_5	2.2e-35	52.3	ARO:3002818	msrB	macrolide	efflux pump	1283300.ATXB01000001_gene771	Gammaproteobacteria	msrB	macrolide	efflux pump	same
PLWI0	PLWI01000067.1_13	1.1e-18	52.6	ARO:3003748	oleC	macrolide	efflux pump	429009.Adeg_0560	Thermoanaerobacterales	no protein sequence/domain assigned	---	---	no resistance gene
PLWI0	PLWI01000078.1_6	7.3e-13	54.4	ARO:3002675	catB2	phenicol antibiotics	antibiotic inactivation	521011.Mpal_0131	Archaea	no protein sequence/domain assigned	---	---	no resistance gene
PLWK0	PLWK01000027.1_10	0.00000000006	69.0	ARO:3003318	parY	aminocoumarin	antibiotic target alteration	1229780.BN381_100171	unclassified Actinobacteria (class)	gyrB	aminocoumarin	antibiotic target alteration	different ARG
PLWK0	PLWK01000028.1_6	9.2e-29	50.4	ARO:3002818	msrB	macrolide	efflux pump	258052.JNYV01000002_gene1133	Kitasatospora	msrB	macrolide	efflux pump	same
PLWM0	PLWM01000019.1_1	7.1e-307	63.2	ARO:3000444	rphA	rifamycin antibiotic	antibiotic inactivation	479432.Sros_4939	Streptosporangiales	pps	---	---	no resistance gene
PLWM0	PLWM01000038.1_11	1.9e-95	57.6	ARO:3003980	tetA(48)	tetracycline	efflux pump	479433.Caci_4655	Actinobacteria	drrA	---	---	no resistance gene
PLWM0	PLWM01000063.1_10	4.2e-121	59.6	ARO:3002883	rgt1438	rifamycin antibiotic	antibiotic inactivation	479432.Sros_5179	Streptosporangiales	glycosyltransferase	---	---	no resistance gene
PLWM0	PLWM01000068.1_15	1.5e-33	51.3	ARO:3002818	msrB	macrolide	efflux pump	326424.FRAAL3773	Frankiales	msrB	macrolide	efflux pump	same
PLWO0	PLWO01000017.1_25	4.3e-13	50.0	ARO:3003318	parY	aminocoumarin	antibiotic target alteration	765914.ThisiDRAFT_2315	Chromatiales	gyrB	aminocoumarin	antibiotic target alteration	different ARG
PLWO0	PLWO01000021.1_91	0.0	61.2	ARO:3000804	MexF	phenicol, diaminopyrimidine, fluoroquinolone	efflux pump	666685.R2APBS1_0072	Xanthomonadales	mexF	phenicol, diaminopyrimidine, fluoroquinolone	efflux pump	same
PLWO0	PLWO01000021.1_92	8.3e-98	50.8	ARO:3000803	MexE	phenicol antibiotic, diaminopyrimidine antibiotic, fluoroquinolone antibiotic	efflux pump	1123257.AUFV01000002_gene2551	Xanthomonadales	mexE	phenicol antibiotic, diaminopyrimidine antibiotic, fluoroquinolone antibiotic	efflux pump	same
PLWO0	PLWO01000038.1_16	3.2e-70	56.1	ARO:3003841	kdpE	aminoglycoside	efflux pump	697282.Mettu_2106	Methylococcales	kdpE	aminoglycoside	efflux pump	same
PLWO0	PLWO01000048.1_11	5.3e-53	50.0	ARO:3000535	macB	macrolide	efflux pump	452637.Oter_3644	Opitutae	macB	macrolide	efflux pump	same
PLWO0	PLWO01000086.1_43	8.8e-27	54.5	ARO:3003992	rphB	rifamycin antibiotic	antibiotic inactivation	627192.SLG_06540	Alphaproteobacteria	yvkC	---	---	no resistance gene
PLWO0	PLWO01000089.1_7	0.0	51.3	ARO:3003844	mfd	fluoroquinolone	antibiotic target protection	1249627.D779_0584	Chromatiales	mfd	fluoroquinolone	antibiotic target protection	same
PLWO0	PLWO01000108.1_1	8.4e-44	73.9	ARO:3000793	mdtB	aminocoumarin	efflux pump	1320556.AVBP01000021_gene374	Alphaproteobacteria	mdtB	aminocoumarin	efflux pump	same
PLWO0	PLWO01000108.1_3	1.4e-126	50.9	ARO:3000794	mdtC	aminocoumarin	efflux pump	234267.Acid_6950	Acidobacteria	mdtC	aminocoumarin	efflux pump	same
PLWO0	PLWO01000114.1_2	5.6e-218	53.7	ARO:3000794	mdtC	aminocoumarin	efflux pump	234267.Acid_1579	Acidobacteria	mdtC	aminocoumarin	efflux pump	same
PLWO0	PLWO01000116.1_11	4.3e-37	58.3	ARO:3002818	msrB	macrolide	efflux pump	1234364.AMSF01000015_gene3340	Xanthomonadales	msrB	macrolide	efflux pump	same
PLWO0	PLWO01000123.1_28	1.2e-49	58.2	ARO:3002875	dfrE	diaminopyrimidines	antibiotic target replacement	272624.lpg2868	Legionellales	thyA	para-aminosalicylic acid	antibiotic target alteration	different ARG
PLWO0	PLWO01000123.1_44	3.9e-35	53.8	ARO:3002818	msrB	macrolide	efflux pump	1134912.AJTV01000018_gene3262	Methylocystaceae	msrB	macrolide	efflux pump	same
PLWO0	PLWO01000125.1_1	1.3e-18	63.0	ARO:3000793	mdtB	aminocoumarin	efflux pump	666684.AfiDRAFT_1970	Bradyrhizobiaceae	mdtB	aminocoumarin	efflux pump	same
PLWO0	PLWO01000137.1_2	0.0	58.5	ARO:3000216	acrB	tetracycline antibiotic, penam, cephalosporin, glycylcycline, rifamycin antibiotic, phenicol antibiotic, triclosan, fluoroquinolone antibiotic, lactam	efflux pump	579405.Dd703_2511	Gammaproteobacteria	mexB	peptide, sulfonamipeptide antibiotic, sulfonamide antibiotic, diaminopyrimidine antibiotic, penam, cephalosporin, tetracycline antibiotic, carbapenem, monobactam, phenicol antibiotic, aminocoumarin antibiotic, fluoroquinolone antibiotic, macrolide antibiotic, penem, cephamycin, lactam	efflux pump	different ARG
PLWO0	PLWO01000144.1_1	5.9e-258	55.9	ARO:3000794	mdtC	aminocoumarin	efflux pump	1267535.KB906767_gene1138	Acidobacteria	mdtC	aminocoumarin	efflux pump	same
PLWO0	PLWO01000144.1_2	6.8e-22	75.8	ARO:3000794	mdtC	aminocoumarin	efflux pump	682795.AciX8_0392	Acidobacteriia	mdtB	aminocoumarin	efflux pump	different ARG
PLWO0	PLWO01000144.1_3	0.0	62.5	ARO:3004074	MuxB	tetracycline, macrolide	efflux pump	1267535.KB906767_gene4195	Acidobacteriia	mdtB	aminocoumarin	efflux pump	different ARG
PLWO0	PLWO01000146.1_38	0.0	63.1	ARO:3004074	MuxB	tetracycline, macrolide	efflux pump	1123242.JH636436_gene205	Planctomycetes	mdtB	aminocoumarin	efflux pump	different ARG
PLWO0	PLWO01000146.1_75	0.0	65.2	ARO:3004074	MuxB	tetracycline, macrolide	efflux pump	1380394.JADL01000001_gene1963	Rhodospirillales	mdtB	aminocoumarin	efflux pump	different ARG
PLWO0	PLWO01000146.1_76	2.6e-21	67.1	ARO:3003705	mexN	phenicol	efflux pump	663610.JQKO01000010_gene2202	Beijerinckiaceae	mdtB	aminocoumarin	efflux pump	different ARG
PLWO0	PLWO01000146.1_77	1.6e-266	55.5	ARO:3004075	MuxC	aminocoumarin, tetracycline, macrolide, lactam	efflux pump	1040982.AXAL01000012_gene895	Phyllobacteriaceae	mdtC	aminocoumarin	efflux pump	different ARG
PLWO0	PLWO01000153.1_10	3.1e-298	53.2	ARO:3004074	MuxB	tetracycline, macrolide	efflux pump	1122604.JONR01000043_gene3160	Xanthomonadales	no protein sequence/domain assigned	---	---	no resistance gene
PLWO0	PLWO01000157.1_15	0.000000000008	56.6	ARO:3001330	mdtD	macrolides, lincosamides, streptogramins, and tetracyclines	efflux pump	401053.AciPR4_1565	Acidobacteriia	mdtD	macrolides, lincosamides, streptogramins, and tetracyclines	efflux pump	same
PLWO0	PLWO01000165.1_11	6.2e-22	64.5	ARO:3003841	kdpE	aminoglycoside	efflux pump	365044.Pnap_3600	Comamonadaceae	kdpE	aminoglycoside	efflux pump	same
PLWO0	PLWO01000170.1_19	3.8e-165	51.3	ARO:3004074	MuxB	tetracycline, macrolide	efflux pump	1380394.JADL01000001_gene1963	Rhodospirillales	mdtB	aminocoumarin	efflux pump	different ARG
PLWO0	PLWO01000174.1_23	2.1e-110	55.9	ARO:3002985	arnA	peptides	antibiotic target alteration	1454004.AW11_03260	unclassified Betaproteobacteria	arnA	peptides	antibiotic target alteration	same
PLWO0	PLWO01000174.1_86	2.2e-95	54.1	ARO:3000803	MexE	phenicol antibiotic, diaminopyrimidine antibiotic, fluoroquinolone antibiotic	efflux pump	1122604.JONR01000036_gene3795	Xanthomonadales	mexE	phenicol antibiotic, diaminopyrimidine antibiotic, fluoroquinolone antibiotic	efflux pump	same
PLWO0	PLWO01000174.1_87	0.0	73.6	ARO:3000804	MexF	phenicol, diaminopyrimidine, fluoroquinolone	efflux pump	1122604.JONR01000036_gene3794	Xanthomonadales	mexF	phenicol, diaminopyrimidine, fluoroquinolone	efflux pump	same
PLWO0	PLWO01000214.1_16	7.1e-63	53.2	ARO:3000518	CRP	penam, fluoroquinolone antibiotic, macrolide antibiotic, lactam	efflux pump	523791.Kkor_0153	Oceanospirillales	crp	penam, fluoroquinolone antibiotic, macrolide antibiotic, lactam	efflux pump	same
PLWO0	PLWO01000230.1_42	5.3e-124	62.5	ARO:3003048	rosA	peptide	efflux pump	1005048.CFU_0771	Oxalobacteraceae	fsr	fosmidomycin	efflux pump	different ARG
PMEY0	PMEY01000067.1_72	2.1e-35	56.7	ARO:3002818	msrB	macrolide	efflux pump	682795.AciX8_1703	Acidobacteriia	msrB	macrolide	efflux pump	same
PMEY0	PMEY01000068.1_46	2.5e-308	56.3	ARO:3000794	mdtC	aminocoumarin	efflux pump	234267.Acid_6950	Acidobacteria	mdtC	aminocoumarin	efflux pump	same
PMEY0	PMEY01000068.1_47	0.0	58.8	ARO:3004074	MuxB	tetracycline, macrolide	efflux pump	682795.AciX8_0392	Acidobacteriia	mdtB	aminocoumarin	efflux pump	different ARG
PMEY0	PMEY01000081.1_19	5e-37	55.1	ARO:3002818	msrB	macrolide	efflux pump	204669.Acid345_2786	Acidobacteriia	msrB	macrolide	efflux pump	same
PMEZ0	PMEZ01000001.1_1	2.1e-53	51.6	ARO:3002930	vanRO	glycopeptides	antibiotic target alteration	390989.JOEG01000001_gene4859	Micromonosporales	cutR	---	---	no resistance gene
PMEZ0	PMEZ01000053.1_4	1.5e-33	51.3	ARO:3002818	msrB	macrolide	efflux pump	326424.FRAAL3773	Frankiales	msrB	macrolide	efflux pump	same
PMEZ0	PMEZ01000088.1_2	7.1e-307	63.2	ARO:3000444	rphA	rifamycin antibiotic	antibiotic inactivation	479432.Sros_4939	Streptosporangiales	pps	---	---	no resistance gene
PMEZ0	PMEZ01000182.1_1	4.2e-121	59.6	ARO:3002883	rgt1438	rifamycin antibiotic	antibiotic inactivation	479432.Sros_5179	Streptosporangiales	glycosyltransferase	---	---	no resistance gene
PMEZ0	PMEZ01000194.1_11	1.9e-95	57.6	ARO:3003980	tetA(48)	tetracycline	efflux pump	479433.Caci_4655	Actinobacteria	drrA	---	---	no resistance gene
PMFA0	PMFA01000001.1_74	2.3e-85	50.2	ARO:3003980	tetA(48)	tetracycline	efflux pump	710111.FraQA3DRAFT_1486	Frankiales	ABC transporter	multi-drug	efflux pump	different ARG
PMFD0	PMFD01000034.1_45	1.4e-79	50.6	ARO:3003748	oleC	macrolide	efflux pump	1120948.KB903220_gene30	Pseudonocardiales	drrA3	---	---	no resistance gene
PMFF0	PMFF01000047.1_10	4.2e-121	59.6	ARO:3002883	rgt1438	rifamycin antibiotic	antibiotic inactivation	479432.Sros_5179	Streptosporangiales	glycosyltransferase	---	---	no resistance gene
PMFF0	PMFF01000105.1_15	1.5e-33	51.3	ARO:3002818	msrB	macrolide	efflux pump	326424.FRAAL3773	Frankiales	msrB	macrolide	efflux pump	same
PMFF0	PMFF01000162.1_10	1.9e-95	57.6	ARO:3003980	tetA(48)	tetracycline	efflux pump	479433.Caci_4655	Actinobacteria	drrA	---	---	no resistance gene
PMFF0	PMFF01000180.1_1	7.1e-307	63.2	ARO:3000444	rphA	rifamycin antibiotic	antibiotic inactivation	479432.Sros_4939	Streptosporangiales	pps	---	---	no resistance gene
PMFG0	PMFG01000009.1_110	6.1e-55	50.7	ARO:3002930	vanRO	glycopeptides	antibiotic target alteration	345341.KUTG_07157	Pseudonocardiales	cutR	---	---	no resistance gene
PMFG0	PMFG01000023.1_186	2.3e-85	50.2	ARO:3003980	tetA(48)	tetracycline	efflux pump	710111.FraQA3DRAFT_1486	Frankiales	ABC transporter	multi-drug	efflux pump	different ARG
PMFH0	PMFH01000001.1_1	5.5e-129	54.4	ARO:3000794	mdtC	aminocoumarin	efflux pump	1267534.KB906760_gene1616	Acidobacteriia	mdtC	aminocoumarin	efflux pump	same
PMFH0	PMFH01000001.1_4	6.9e-34	69.3	ARO:3000794	mdtC	aminocoumarin	efflux pump	682795.AciX8_0391	Acidobacteriia	mdtC	aminocoumarin	efflux pump	same
PMFH0	PMFH01000072.1_5	0.0	57.3	ARO:3004074	MuxB	tetracycline, macrolide	efflux pump	682795.AciX8_0392	Acidobacteriia	mdtB	aminocoumarin	efflux pump	different ARG
PMFH0	PMFH01000130.1_18	0.0	57.2	ARO:3004075	MuxC	aminocoumarin, tetracycline, macrolide, lactam	efflux pump	234267.Acid_1579	Acidobacteria	mdtC	aminocoumarin	efflux pump	different ARG
PMFH0	PMFH01000130.1_19	0.0	60.4	ARO:3004074	MuxB	tetracycline, macrolide	efflux pump	1267535.KB906767_gene1137	Acidobacteriia	mdtB	aminocoumarin	efflux pump	different ARG
PMFI0	PMFI01000040.1_10	1e-20	50.5	ARO:3002522	novA	aminocoumarin	efflux pump	1386089.N865_18405	Intrasporangiaceae	strV (ABC transporter)	multi-drug	efflux pump	different ARG
PMFK0	PMFK01000085.1_1	8.3e-304	52.9	ARO:3000794	mdtC	aminocoumarin	efflux pump	34506.g5631	Rhabditida	mdtC	aminocoumarin	efflux pump	same
PMFK0	PMFK01000144.1_28	3.8e-272	52.3	ARO:3003031	mexW	tetracycline antibiotic, macrolide antibiotic, phenicol antibiotic, acridine dye, fluoroquinolone antibiotic	efflux pump	1116369.KB890024_gene2224	Phyllobacteriaceae	ACR tran	multi-drug	efflux pump	different ARG
PMFK0	PMFK01000309.1_12	3.2e-314	56.4	ARO:3000794	mdtC	aminocoumarin	efflux pump	107635.AZUO01000004_gene3957	Alphaproteobacteria	mdtC	aminocoumarin	efflux pump	same
PMFK0	PMFK01000309.1_13	1.3e-192	62.0	ARO:3004074	MuxB	tetracycline, macrolide	efflux pump	876269.ARWA01000001_gene999	Beijerinckiaceae	mdtB	aminocoumarin	efflux pump	different ARG
PMFK0	PMFK01000309.1_14	2.4e-153	69.6	ARO:3004074	MuxB	tetracycline, macrolide	efflux pump	136993.KB900627_gene330	Methylocystaceae	mdtB	aminocoumarin	efflux pump	different ARG
PMFK0	PMFK01000318.1_39	2.4e-31	60.2	ARO:3003836	qacH	fluoroquinolone antibiotic	efflux pump	1120999.JONM01000002_gene711	Neisseriales	emrE	macrolide	efflux pump	different ARG
PMFK0	PMFK01000359.1_7	4.8e-54	65.6	ARO:3002875	dfrE	diaminopyrimidines	antibiotic target replacement	622637.KE124774_gene377	Methylocystaceae	thyA	para-aminosalicylic acid	antibiotic target alteration	different ARG
PMFK0	PMFK01000367.1_7	1.1e-276	51.2	ARO:3004074	MuxB	tetracycline, macrolide	efflux pump	622637.KE124774_gene2379	Methylocystaceae	mdtB	aminocoumarin	efflux pump	different ARG
PMFN0	PMFN01000050.1_20	1.4e-79	50.6	ARO:3003748	oleC	macrolide	efflux pump	1120948.KB903220_gene30	Pseudonocardiales	drrA3	---	---	no resistance gene
PMFO0	PMFO01000022.1_14	2.4e-25	52.4	ARO:3002522	novA	aminocoumarin	efflux pump	1198114.AciX9_1400	Acidobacteriia	mdlA	---	---	no resistance gene
PMFO0	PMFO01000029.1_59	5e-37	55.1	ARO:3002818	msrB	macrolide	efflux pump	204669.Acid345_2786	Acidobacteriia	msrB	macrolide	efflux pump	same
PMFO0	PMFO01000055.1_4	1.2e-30	59.2	ARO:3002818	msrB	macrolide	efflux pump	682795.AciX8_1703	Acidobacteriia	msrB	macrolide	efflux pump	same
PMFO0	PMFO01000105.1_4	4.3e-15	51.3	ARO:3003318	parY	aminocoumarin	antibiotic target alteration	204669.Acid345_0008	Acidobacteriia	gyrB	aminocoumarin	antibiotic target alteration	different ARG
PMFO0	PMFO01000121.1_5	6.8e-222	65.2	ARO:3004074	MuxB	tetracycline, macrolide	efflux pump	682795.AciX8_0392	Acidobacteriia	mdtB	aminocoumarin	efflux pump	different ARG
PMFO0	PMFO01000121.1_6	1.4e-106	50.1	ARO:3004074	MuxB	tetracycline, macrolide	efflux pump	682795.AciX8_0392	Acidobacteriia	mdtB	aminocoumarin	efflux pump	different ARG
PMFO0	PMFO01000121.1_7	2.4e-254	54.2	ARO:3000794	mdtC	aminocoumarin	efflux pump	234267.Acid_6950	Acidobacteria	mdtC	aminocoumarin	efflux pump	same
PMFO0	PMFO01000121.1_8	6.6e-34	70.8	ARO:3000793	mdtB	aminocoumarin	efflux pump	234267.Acid_6950	Acidobacteria	mdtC	aminocoumarin	efflux pump	different ARG
PMFR0	PMFR01000005.1_1	9.9e-19	50.6	ARO:3002882	lmrD	lincosamide antibiotic	efflux pump	345341.KUTG_08194	Pseudonocardiales	iroC	---	---	no resistance gene
PMFW0	PMFW01000011.1_5	7.1e-307	63.2	ARO:3000444	rphA	rifamycin antibiotic	antibiotic inactivation	479432.Sros_4939	Streptosporangiales	pps	---	---	no resistance gene
PMFW0	PMFW01000099.1_4	1.9e-95	57.6	ARO:3003980	tetA(48)	tetracycline	efflux pump	479433.Caci_4655	Actinobacteria	drrA	---	---	no resistance gene
PMFW0	PMFW01000126.1_4	1.5e-33	51.3	ARO:3002818	msrB	macrolide	efflux pump	326424.FRAAL3773	Frankiales	msrB	macrolide	efflux pump	same
PMFW0	PMFW01000130.1_11	4.2e-121	59.6	ARO:3002883	rgt1438	rifamycin antibiotic	antibiotic inactivation	479432.Sros_5179	Streptosporangiales	glycosyltransferase	---	---	no resistance gene
PMFX0	PMFX01000017.1_115	2.3e-85	50.2	ARO:3003980	tetA(48)	tetracycline	efflux pump	710111.FraQA3DRAFT_1486	Frankiales	ABC transporter	multi-drug	efflux pump	different ARG
PMFX0	PMFX01000018.1_25	5.3e-57	57.5	ARO:3003748	oleC	macrolide	efflux pump	29306.JOBE01000040_gene3186	Actinobacteria	drrA3	---	---	no resistance gene
PMFZ0	PMFZ01000010.1_1	4.4e-25	53.6	ARO:3000535	macB	macrolide	efflux pump	1128111.HMPREF0870_00523	Negativicutes	salY	multi-drug	efflux pump	different ARG
PMFZ0	PMFZ01000045.1_8	0.0	58.5	ARO:3000216	acrB	tetracycline antibiotic, penam, cephalosporin, glycylcycline, rifamycin antibiotic, phenicol antibiotic, triclosan, fluoroquinolone antibiotic, lactam	efflux pump	579405.Dd703_2511	Gammaproteobacteria	mexB	peptide, sulfonamipeptide antibiotic, sulfonamide antibiotic, diaminopyrimidine antibiotic, penam, cephalosporin, tetracycline antibiotic, carbapenem, monobactam, phenicol antibiotic, aminocoumarin antibiotic, fluoroquinolone antibiotic, macrolide antibiotic, penem, cephamycin, lactam	efflux pump	different ARG
PMFZ0	PMFZ01000071.1_6	4.9e-70	56.1	ARO:3003841	kdpE	aminoglycoside	efflux pump	7213.XP_004528242.1	Insecta	kdpD	aminoglycoside	efflux pump	different ARG
PMFZ0	PMFZ01000112.1_6	8.8e-27	54.5	ARO:3003992	rphB	rifamycin antibiotic	antibiotic inactivation	627192.SLG_06540	Alphaproteobacteria	yvkC	---	---	no resistance gene
PMFZ0	PMFZ01000129.1_1	9.6e-11	53.7	ARO:3000195	tetB(P)	tetracyclines	antibiotic target protection	244581.IM40_02005	Rickettsiales	fusA	fusidic acid	antibiotic target alteration	different ARG
PMFZ0	PMFZ01000133.1_14	1.2e-49	58.2	ARO:3002875	dfrE	diaminopyrimidines	antibiotic target replacement	272624.lpg2868	Legionellales	thyA	para-aminosalicylic acid	antibiotic target alteration	different ARG
PMFZ0	PMFZ01000139.1_4	4.3e-37	58.3	ARO:3002818	msrB	macrolide	efflux pump	1234364.AMSF01000015_gene3340	Xanthomonadales	msrB	macrolide	efflux pump	same
PMFZ0	PMFZ01000151.1_2	4.2e-56	50.0	ARO:3003841	kdpE	aminoglycoside	efflux pump	404589.Anae109_3104	Myxococcales	kdpE	aminoglycoside	efflux pump	same
PMFZ0	PMFZ01000157.1_1	6.5e-27	70.0	ARO:3000793	mdtB	aminocoumarin	efflux pump	1380350.JIAP01000017_gene4129	Phyllobacteriaceae	mdtB	aminocoumarin	efflux pump	same
PMFZ0	PMFZ01000157.1_2	6.1e-284	50.8	ARO:3000794	mdtC	aminocoumarin	efflux pump	1040983.AXAE01000009_gene5503	Phyllobacteriaceae	mdtC	aminocoumarin	efflux pump	same
PMFZ0	PMFZ01000222.1_17	0.0	51.3	ARO:3003844	mfd	fluoroquinolone	antibiotic target protection	1249627.D779_0584	Chromatiales	mfd	fluoroquinolone	antibiotic target protection	same
PMFZ0	PMFZ01000244.1_15	5.3e-124	62.5	ARO:3003048	rosA	peptide	efflux pump	1005048.CFU_0771	Oxalobacteraceae	fsr	fosmidomycin	efflux pump	different ARG
PMFZ0	PMFZ01000253.1_17	0.0	61.2	ARO:3000804	MexF	phenicol, diaminopyrimidine, fluoroquinolone	efflux pump	666685.R2APBS1_0072	Xanthomonadales	mexF	phenicol, diaminopyrimidine, fluoroquinolone	efflux pump	same
PMFZ0	PMFZ01000253.1_18	8.3e-98	50.8	ARO:3000803	MexE	phenicol antibiotic, diaminopyrimidine antibiotic, fluoroquinolone antibiotic	efflux pump	1123257.AUFV01000002_gene2551	Xanthomonadales	mexE	phenicol antibiotic, diaminopyrimidine antibiotic, fluoroquinolone antibiotic	efflux pump	same
PMFZ0	PMFZ01000273.1_12	1.1e-305	61.9	ARO:3004074	MuxB	tetracycline, macrolide	efflux pump	34506.g5631	Rhabditida	mdtC	aminocoumarin	efflux pump	same
PMFZ0	PMFZ01000277.1_6	7.1e-63	53.2	ARO:3000518	CRP	penam, fluoroquinolone antibiotic, macrolide antibiotic, lactam	efflux pump	523791.Kkor_0153	Oceanospirillales	crp	penam, fluoroquinolone antibiotic, macrolide antibiotic, lactam	efflux pump	same
PMFZ0	PMFZ01000277.1_32	3.9e-35	53.8	ARO:3002818	msrB	macrolide	efflux pump	1134912.AJTV01000018_gene3262	Methylocystaceae	msrB	macrolide	efflux pump	same
PMFZ0	PMFZ01000277.1_48	7.3e-22	61.2	ARO:3002875	dfrE	diaminopyrimidines	antibiotic target replacement	1076550.LH22_06725	Pantoea	thyA	para-aminosalicylic acid	antibiotic target alteration	different ARG
PMFZ0	PMFZ01000332.1_10	8.3e-25	53.1	ARO:3000792	mdtA	aminocoumarin	efflux pump	1380394.JADL01000012_gene911	Rhodospirillales	no protein sequence/domain assigned	---	---	no resistance gene
PMFZ0	PMFZ01000334.1_4	0.0	73.6	ARO:3000804	MexF	phenicol, diaminopyrimidine, fluoroquinolone	efflux pump	1122604.JONR01000036_gene3794	Xanthomonadales	mexF	phenicol, diaminopyrimidine, fluoroquinolone	efflux pump	same
PMFZ0	PMFZ01000334.1_5	2.2e-95	54.1	ARO:3000803	MexE	phenicol antibiotic, diaminopyrimidine antibiotic, fluoroquinolone antibiotic	efflux pump	1122604.JONR01000036_gene3795	Xanthomonadales	mexE	phenicol antibiotic, diaminopyrimidine antibiotic, fluoroquinolone antibiotic	efflux pump	same
PMFZ0	PMFZ01000340.1_1	1.1e-230	60.4	ARO:3004074	MuxB	tetracycline, macrolide	efflux pump	1380394.JADL01000001_gene1963	Rhodospirillales	mdtB	aminocoumarin	efflux pump	different ARG
PMFZ0	PMFZ01000358.1_1	1.5e-33	71.6	ARO:3000794	mdtC	aminocoumarin	efflux pump	682795.AciX8_0392	Acidobacteriia	mdtB	aminocoumarin	efflux pump	different ARG
PMFZ0	PMFZ01000358.1_2	1.7e-271	56.6	ARO:3000794	mdtC	aminocoumarin	efflux pump	1267535.KB906767_gene1138	Acidobacteria	mdtC	aminocoumarin	efflux pump	same
PMFZ0	PMFZ01000358.1_3	4.4e-19	63.9	ARO:3000793	mdtB	aminocoumarin	efflux pump	666684.AfiDRAFT_1970	Bradyrhizobiaceae	mdtB	aminocoumarin	efflux pump	same
PMFZ0	PMFZ01000374.1_22	7.8e-157	70.5	ARO:3004074	MuxB	tetracycline, macrolide	efflux pump	1040989.AWZU01000002_gene5303	Bradyrhizobiaceae	mdtB	aminocoumarin	efflux pump	different ARG
PMFZ0	PMFZ01000407.1_19	7.4e-51	71.3	ARO:3004074	MuxB	tetracycline, macrolide	efflux pump	240015.ACP_3341	Acidobacteriia	mdtB	aminocoumarin	efflux pump	different ARG
PMFZ0	PMFZ01000421.1_4	5.3e-159	51.1	ARO:3004074	MuxB	tetracycline, macrolide	efflux pump	1122604.JONR01000043_gene3160	Xanthomonadales	no protein sequence/domain assigned	---	---	no resistance gene
PMFZ0	PMFZ01000424.1_7	2.1e-110	55.9	ARO:3002985	arnA	peptides	antibiotic target alteration	1454004.AW11_03260	unclassified Betaproteobacteria	arnA	peptides	antibiotic target alteration	same
PMFZ0	PMFZ01000429.1_4	6.6e-79	63.1	ARO:3003841	kdpE	aminoglycoside	efflux pump	365044.Pnap_3600	Comamonadaceae	kdpE	aminoglycoside	efflux pump	same
PMGC0	PMGC01000112.1_27	8.3e-30	70.2	ARO:3004074	MuxB	tetracycline, macrolide	efflux pump	1134912.AJTV01000035_gene2358	Methylocystaceae	mdtB	aminocoumarin	efflux pump	different ARG
PMGC0	PMGC01000117.1_6	1.7e-41	69.4	ARO:3004074	MuxB	tetracycline, macrolide	efflux pump	113395.AXAI01000001_gene3050	Bradyrhizobiaceae	mdtB	aminocoumarin	efflux pump	different ARG
PMGC0	PMGC01000117.1_7	1.8e-231	58.7	ARO:3004074	MuxB	tetracycline, macrolide	efflux pump	663610.JQKO01000010_gene2202	Beijerinckiaceae	mdtB	aminocoumarin	efflux pump	different ARG
PMGC0	PMGC01000117.1_8	1.9e-38	81.3	ARO:3004074	MuxB	tetracycline, macrolide	efflux pump	876269.ARWA01000001_gene999	Beijerinckiaceae	mdtB	aminocoumarin	efflux pump	different ARG
PMGC0	PMGC01000117.1_9	6.9e-304	52.9	ARO:3000794	mdtC	aminocoumarin	efflux pump	663610.JQKO01000010_gene2201	Beijerinckiaceae	mdtC	aminocoumarin	efflux pump	same
PMGC0	PMGC01000171.1_7	4.8e-54	65.6	ARO:3002875	dfrE	diaminopyrimidines	antibiotic target replacement	622637.KE124774_gene377	Methylocystaceae	thyA	para-aminosalicylic acid	antibiotic target alteration	different ARG
PMGC0	PMGC01000183.1_12	6.4e-272	52.3	ARO:3003031	mexW	tetracycline antibiotic, macrolide antibiotic, phenicol antibiotic, acridine dye, fluoroquinolone antibiotic	efflux pump	1116369.KB890024_gene2224	Phyllobacteriaceae	ACR tran	multi-drug	efflux pump	different ARG
PMGC0	PMGC01000205.1_11	2.4e-31	60.2	ARO:3003836	qacH	fluoroquinolone antibiotic	efflux pump	1120999.JONM01000002_gene711	Neisseriales	emrE	macrolide	efflux pump	different ARG
PMGC0	PMGC01000228.1_25	0.0	65.6	ARO:3004074	MuxB	tetracycline, macrolide	efflux pump	876269.ARWA01000001_gene999	Beijerinckiaceae	mdtB	aminocoumarin	efflux pump	different ARG
PMGC0	PMGC01000228.1_26	1.6e-313	56.3	ARO:3000794	mdtC	aminocoumarin	efflux pump	107635.AZUO01000004_gene3957	Alphaproteobacteria	mdtC	aminocoumarin	efflux pump	same
PMGF0	PMGF01000022.1_15	1.4e-20	55.8	ARO:3003986	TaeA	pleuromutilin	efflux pump	1313172.YM304_36200	Acidimicrobiia	yjjK (ABC transporter)	multi-drug	efflux pump	different ARG
PMGI0	PMGI01000059.1_3	1.4e-79	50.6	ARO:3003748	oleC	macrolide	efflux pump	1120948.KB903220_gene30	Pseudonocardiales	drrA3	---	---	no resistance gene
PMGJ0	PMGJ01000060.1_7	3.2e-70	55.0	ARO:3003841	kdpE	aminoglycoside	efflux pump	1254432.SCE1572_09230	Myxococcales	kdpE	aminoglycoside	efflux pump	same
PMGJ0	PMGJ01000080.1_40	7.7e-13	50.0	ARO:3003318	parY	aminocoumarin	antibiotic target alteration	1403819.BATR01000162_gene5342	Verrucomicrobiae	gyrB	aminocoumarin	antibiotic target alteration	different ARG
PMGJ0	PMGJ01000155.1_7	0.0	65.0	ARO:3004074	MuxB	tetracycline, macrolide	efflux pump	1121920.AUAU01000016_gene1356	Acidobacteria	mdtB	aminocoumarin	efflux pump	different ARG
PMGJ0	PMGJ01000155.1_8	1.7e-268	56.2	ARO:3000794	mdtC	aminocoumarin	efflux pump	204669.Acid345_2831	Acidobacteriia	mdtC	aminocoumarin	efflux pump	same
PMGJ0	PMGJ01000155.1_9	2.1e-21	64.7	ARO:3000794	mdtC	aminocoumarin	efflux pump	234267.Acid_1579	Acidobacteria	mdtC	aminocoumarin	efflux pump	same
PMGJ0	PMGJ01000217.1_5	0.0	58.5	ARO:3000216	acrB	tetracycline antibiotic, penam, cephalosporin, glycylcycline, rifamycin antibiotic, phenicol antibiotic, triclosan, fluoroquinolone antibiotic, lactam	efflux pump	56780.SYN_02074	Syntrophobacterales	acrB	tetracycline antibiotic, penam, cephalosporin, glycylcycline, rifamycin antibiotic, phenicol antibiotic, triclosan, fluoroquinolone antibiotic, lactam	efflux pump	same
PMGJ0	PMGJ01000217.1_6	4.6e-48	53.3	ARO:3000377	MexA	peptide antibiotic, penam, diaminopyrimidine antibiotic, sulfonamide antibiotic, tetracycline antibiotic, cephalosporin, monobactam, carbapenem, aminocoumarin antibiotic, phenicol antibiotic, fluoroquinolone antibiotic, macrolide antibiotic, penem, cephamycin, lactam	efflux pump	933262.AXAM01000002_gene572	Desulfobacterales	acrA	tetracycline antibiotic, rifamycin antibiotic, phenicol antibiotic, glycylcycline, penam, cephalosporin, triclosan, fluoroquinolone antibiotic, lactam	efflux pump	different ARG
PMGJ0	PMGJ01000217.1_7	6.5e-62	57.4	ARO:3003056	smeE	phenicol antibiotic, tetracycline antibiotic, macrolide antibiotic, fluoroquinolone antibiotic	efflux pump	177437.HRM2_40170	Desulfobacterales	acrB	tetracycline antibiotic, penam, cephalosporin, glycylcycline, rifamycin antibiotic, phenicol antibiotic, triclosan, fluoroquinolone antibiotic, lactam	efflux pump	different ARG
PMGJ0	PMGJ01000217.1_8	1.3e-108	56.7	ARO:3000377	MexA	peptide antibiotic, penam, diaminopyrimidine antibiotic, sulfonamide antibiotic, tetracycline antibiotic, cephalosporin, monobactam, carbapenem, aminocoumarin antibiotic, phenicol antibiotic, fluoroquinolone antibiotic, macrolide antibiotic, penem, cephamycin, lactam	efflux pump	335543.Sfum_3680	Syntrophobacterales	acrA	tetracycline antibiotic, rifamycin antibiotic, phenicol antibiotic, glycylcycline, penam, cephalosporin, triclosan, fluoroquinolone antibiotic, lactam	efflux pump	different ARG
PMGJ0	PMGJ01000220.1_7	9.1e-20	51.9	ARO:3000535	macB	macrolide	efflux pump	643648.Slip_0226	Syntrophomonadaceae	MacB-like periplasmatic core domain	macrolide	efflux pump	different ARG
PMGJ0	PMGJ01000278.1_1	1.7e-24	58.7	ARO:3004075	MuxC	aminocoumarin, tetracycline, macrolide, lactam	efflux pump	335543.Sfum_0451	Syntrophobacterales	no protein sequence/domain assigned	---	---	no resistance gene
PMGJ0	PMGJ01000305.1_23	4.2e-58	66.7	ARO:3002875	dfrE	diaminopyrimidines	antibiotic target replacement	497964.CfE428DRAFT_3384	Verrucomicrobia	thyA	para-aminosalicylic acid	antibiotic target alteration	different ARG
PMGL0	PMGL01000049.1_1	4.2e-121	59.6	ARO:3002883	rgt1438	rifamycin antibiotic	antibiotic inactivation	479432.Sros_5179	Streptosporangiales	glycosyltransferase	---	---	no resistance gene
PMGL0	PMGL01000056.1_12	1.9e-95	57.6	ARO:3003980	tetA(48)	tetracycline	efflux pump	479433.Caci_4655	Actinobacteria	drrA	---	---	no resistance gene
PMGL0	PMGL01000078.1_15	1.5e-33	51.3	ARO:3002818	msrB	macrolide	efflux pump	326424.FRAAL3773	Frankiales	msrB	macrolide	efflux pump	same
PMGL0	PMGL01000115.1_39	7.1e-307	63.2	ARO:3000444	rphA	rifamycin antibiotic	antibiotic inactivation	479432.Sros_4939	Streptosporangiales	pps	---	---	no resistance gene
PMGL0	PMGL01000150.1_20	3.8e-58	53.5	ARO:3002930	vanRO	glycopeptides	antibiotic target alteration	390989.JOEG01000001_gene4859	Micromonosporales	cutR	---	---	no resistance gene
PMGM0	PMGM01000052.1_35	6.9e-37	50.8	ARO:3002818	msrB	macrolide	efflux pump	877455.Metbo_2359	Euryarchaeota	msrB	macrolide	efflux pump	same
PMGM0	PMGM01000099.1_19	6.5e-11	52.5	ARO:3002675	catB2	phenicol antibiotics	antibiotic inactivation	521011.Mpal_0131	Archaea	no protein sequence/domain assigned	---	---	no resistance gene
PMGO0	PMGO01000026.1_12	1e-20	50.5	ARO:3002522	novA	aminocoumarin	efflux pump	1386089.N865_18405	Intrasporangiaceae	yjjK (ABC transporter)	multi-drug	efflux pump	different ARG
PMGQ0	PMGQ01000060.1_10	1.7e-35	52.3	ARO:3002818	msrB	macrolide	efflux pump	1283300.ATXB01000001_gene771	Gammaproteobacteria	msrB	macrolide	efflux pump	same
PMGR0	PMGR01000009.1_4	2.3e-93	57.5	ARO:3003980	tetA(48)	tetracycline	efflux pump	1283287.KB822576_gene3447	Propionibacteriales	drrA	---	---	no resistance gene
PMGR0	PMGR01000027.1_2	7.9e-60	54.8	ARO:3003748	oleC	macrolide	efflux pump	479432.Sros_8858	Streptosporangiales	drrA_1	---	---	no resistance gene
PMGR0	PMGR01000030.1_43	2.4e-31	54.3	ARO:3002522	novA	aminocoumarin	efflux pump	298655.KI912266_gene2207	Frankiales	ABC transmembrane	multi-drug	efflux pump	different ARG
PMGR0	PMGR01000039.1_116	1.1e-79	51.1	ARO:3003748	oleC	macrolide	efflux pump	1120948.KB903220_gene30	Pseudonocardiales	drrA3	---	---	no resistance gene
PMGW0	PMGW01000005.1_7	4.4e-28	52.3	ARO:3000195	tetB(P)	tetracyclines	antibiotic target protection	1121877.JQKF01000009_gene551	Acidimicrobiia	fusA	fusidic acid	antibiotic target alteration	different ARG
PMGW0	PMGW01000013.1_8	2.3e-85	50.2	ARO:3003980	tetA(48)	tetracycline	efflux pump	710111.FraQA3DRAFT_1486	Frankiales	ABC transporter	multi-drug	efflux pump	different ARG
PMGX0	PMGX01000023.1_3	1.8e-79	51.1	ARO:3003748	oleC	macrolide	efflux pump	1206737.BAGF01000087_gene5614	Nocardiaceae	drrA3	---	---	no resistance gene
PMGY0	PMGY01000071.1_27	5e-37	55.1	ARO:3002818	msrB	macrolide	efflux pump	204669.Acid345_2786	Acidobacteriia	msrB	macrolide	efflux pump	same
PMGY0	PMGY01000101.1_8	1.6e-63	53.7	ARO:3003844	mfd	fluoroquinolone	antibiotic target protection	1382359.JIAL01000001_gene901	Acidobacteriia	mfd	fluoroquinolone	antibiotic target protection	same
PMGY0	PMGY01000103.1_3	0.0	58.8	ARO:3004074	MuxB	tetracycline, macrolide	efflux pump	682795.AciX8_0392	Acidobacteriia	mdtB	aminocoumarin	efflux pump	different ARG
PMGY0	PMGY01000103.1_4	2.5e-308	56.3	ARO:3000794	mdtC	aminocoumarin	efflux pump	234267.Acid_6950	Acidobacteria	mdtC	aminocoumarin	efflux pump	same
PMGY0	PMGY01000113.1_4	2.1e-35	56.7	ARO:3002818	msrB	macrolide	efflux pump	682795.AciX8_1703	Acidobacteriia	msrB	macrolide	efflux pump	same
PMGZ0	PMGZ01000025.1_38	2.3e-85	50.2	ARO:3003980	tetA(48)	tetracycline	efflux pump	710111.FraQA3DRAFT_1486	Frankiales	ABC transporter	multi-drug	efflux pump	different ARG
PMHB0	PMHB01000035.1_6	8.5e-15	51.4	ARO:3000535	macB	macrolide	efflux pump	234267.Acid_6481	Acidobacteria	no protein sequence/domain assigned	---	---	no resistance gene
PMHB0	PMHB01000180.1_18	0.0	60.4	ARO:3004074	MuxB	tetracycline, macrolide	efflux pump	1267535.KB906767_gene1137	Acidobacteriia	mdtB	aminocoumarin	efflux pump	different ARG
PMHB0	PMHB01000180.1_19	0.0	57.2	ARO:3004075	MuxC	aminocoumarin, tetracycline, macrolide, lactam	efflux pump	234267.Acid_1579	Acidobacteria	mdtC	aminocoumarin	efflux pump	different ARG
[truncated: 344 more rows]
